# Supplementary material for: Genomic diversity of the human intestinal parasite Entamoeba histolytica
Source: Genome Biol. 2012 May 25;13(5):R38. doi: 10.1186/gb-2012-13-5-r38 (PMC3446291; doi:10.1186/gb-2012-13-5-r38)
Supplement: Additional file 2 — Table of single nucleotide variants in E. histolytica strains relative to the HM-1:IMSS reference genome. SNP calls relative to the HM-1:IMSS reference genome. [file gb-2012-13-5-r38-S2.XLS]

## Sheet: Sheet1
Strain	Scaffold	Position	RefBase	BaseCall	BaseCallQual	SnpQual	MapQual	TotalCoverage	RefReads	AltReads	Gene	GeneStrand	GeneDescription	RefCodon	AltCodon	RefAA	AltAA	SnpType
IULA:1092:1	DS571145	1007	A	T	33	33	26	7	3	4	NA	NA	NA	NA	NA	NA	NA	nc
MS84-1374	DS571145	1992	A	C	34	47	32	18	3	15	NA	NA	NA	NA	NA	NA	NA	nc
PVBM08B	DS571145	1992	A	C	45	45	31	13	0	13	NA	NA	NA	NA	NA	NA	NA	nc
PVBM08F	DS571145	1992	A	C	22	40	27	10	1	9	NA	NA	NA	NA	NA	NA	NA	nc
PVBM08B	DS571145	2316	C	Y	80	120	36	15	6	9	NA	NA	NA	NA	NA	NA	NA	nc
2592100	DS571145	2511	T	A	37	37	35	7	0	7	NA	NA	NA	NA	NA	NA	NA	nc
HK-9	DS571145	2511	T	W	32	68	28	10	4	6	NA	NA	NA	NA	NA	NA	NA	nc
MS84-1374	DS571145	2511	T	A	37	37	32	7	0	7	NA	NA	NA	NA	NA	NA	NA	nc
PVBM08B	DS571145	2511	T	W	51	88	30	12	5	7	NA	NA	NA	NA	NA	NA	NA	nc
HM-1A	DS571145	2561	C	Y	58	58	36	65	56	9	NA	NA	NA	NA	NA	NA	NA	nc
MS84-1374	DS571145	2561	C	Y	231	231	34	145	70	75	NA	NA	NA	NA	NA	NA	NA	nc
IULA:1092:1	DS571145	2576	C	Y	23	23	33	80	73	7	NA	NA	NA	NA	NA	NA	NA	nc
Rahman	DS571145	2576	C	Y	36	36	32	57	51	6	NA	NA	NA	NA	NA	NA	NA	nc
2592100	DS571145	2618	G	R	231	231	36	112	46	66	NA	NA	NA	NA	NA	NA	NA	nc
HK-9	DS571145	2618	G	R	184	231	35	102	49	53	NA	NA	NA	NA	NA	NA	NA	nc
MS27-5030	DS571145	2618	G	R	209	231	34	204	89	115	NA	NA	NA	NA	NA	NA	NA	nc
Rahman	DS571145	2618	G	R	150	231	35	133	25	108	NA	NA	NA	NA	NA	NA	NA	nc
MS84-1374	DS571145	2641	C	Y	44	44	30	20	12	8	NA	NA	NA	NA	NA	NA	NA	nc
IULA:1092:1	DS571145	2953	A	T	36	36	36	7	1	7	NA	NA	NA	NA	NA	NA	NA	nc
IULA:1092:1	DS571145	3043	C	T	29	36	28	8	2	6	NA	NA	NA	NA	NA	NA	NA	nc
IULA:1092:1	DS571145	3096	G	A	85	85	36	45	0	45	NA	NA	NA	NA	NA	NA	NA	nc
MS84-1374	DS571145	3096	G	A	34	34	37	5	0	5	NA	NA	NA	NA	NA	NA	NA	nc
PVBM08B	DS571145	3096	G	A	36	36	35	6	0	6	NA	NA	NA	NA	NA	NA	NA	nc
Rahman	DS571145	3096	G	A	34	34	37	5	0	5	NA	NA	NA	NA	NA	NA	NA	nc
MS84-1374	DS571145	3381	T	A	25	33	34	10	6	4	NA	NA	NA	NA	NA	NA	NA	nc
PVBM08B	DS571145	3381	T	A	16	31	34	11	8	4	NA	NA	NA	NA	NA	NA	NA	nc
2592100	DS571145	4101	T	A	44	63	35	34	6	28	EHI_151170	-	hypothetical_protein	ATA	TTA	I	L	ns
HK-9	DS571145	4101	T	A	39	39	32	35	12	23	EHI_151170	-	hypothetical_protein	ATA	TTA	I	L	ns
IULA:1092:1	DS571145	4101	T	A	49	62	34	56	10	45	EHI_151170	-	hypothetical_protein	ATA	TTA	I	L	ns
MS84-1374	DS571145	4101	T	W	159	159	35	80	56	24	EHI_151170	-	hypothetical_protein	ATA	TTA	I	L	ns
PVBM08B	DS571145	4101	T	W	114	114	35	67	50	17	EHI_151170	-	hypothetical_protein	ATA	TTA	I	L	ns
PVBM08F	DS571145	4101	T	W	141	141	36	50	37	13	EHI_151170	-	hypothetical_protein	ATA	TTA	I	L	ns
Rahman	DS571145	4101	T	A	45	61	34	32	5	27	EHI_151170	-	hypothetical_protein	ATA	TTA	I	L	ns
2592100	DS571145	4478	T	C	70	70	37	34	1	33	EHI_151180	+	calcineurin_catalytic_subunit_A,_putative	TTT	CTT	F	L	ns
HK-9	DS571145	4478	T	C	33	61	36	29	3	26	EHI_151180	+	calcineurin_catalytic_subunit_A,_putative	TTT	CTT	F	L	ns
HM-1A	DS571145	4478	T	Y	75	75	36	30	23	7	EHI_151180	+	calcineurin_catalytic_subunit_A,_putative	TTT	CTT	F	L	ns
HM-1B	DS571145	4478	T	Y	100	100	37	22	14	8	EHI_151180	+	calcineurin_catalytic_subunit_A,_putative	TTT	CTT	F	L	ns
IULA:1092:1	DS571145	4478	T	C	71	71	36	35	1	34	EHI_151180	+	calcineurin_catalytic_subunit_A,_putative	TTT	CTT	F	L	ns
MS27-5030	DS571145	4478	T	C	46	83	36	51	7	44	EHI_151180	+	calcineurin_catalytic_subunit_A,_putative	TTT	CTT	F	L	ns
MS84-1374	DS571145	4478	T	C	67	98	36	62	6	56	EHI_151180	+	calcineurin_catalytic_subunit_A,_putative	TTT	CTT	F	L	ns
PVBM08B	DS571145	4478	T	C	66	97	35	64	9	55	EHI_151180	+	calcineurin_catalytic_subunit_A,_putative	TTT	CTT	F	L	ns
PVBM08F	DS571145	4478	T	C	27	55	34	24	3	21	EHI_151180	+	calcineurin_catalytic_subunit_A,_putative	TTT	CTT	F	L	ns
Rahman	DS571145	4478	T	C	68	68	36	33	1	32	EHI_151180	+	calcineurin_catalytic_subunit_A,_putative	TTT	CTT	F	L	ns
HK-9	DS571145	6636	T	G	47	47	34	16	1	15	EHI_151190	-	DEAD/DEAH_box_helicase,_putative	ATA	ATC	I	I	s
HM-1A	DS571145	6636	T	K	94	94	37	12	6	6	EHI_151190	-	DEAD/DEAH_box_helicase,_putative	ATA	ATC	I	I	s
HM-1B	DS571145	6636	T	K	56	56	36	10	6	4	EHI_151190	-	DEAD/DEAH_box_helicase,_putative	ATA	ATC	I	I	s
IULA:1092:1	DS571145	6636	T	G	92	92	36	51	0	51	EHI_151190	-	DEAD/DEAH_box_helicase,_putative	ATA	ATC	I	I	s
Rahman	DS571145	6636	T	G	36	36	37	6	0	6	EHI_151190	-	DEAD/DEAH_box_helicase,_putative	ATA	ATC	I	I	s
HK-9	DS571145	7048	A	W	29	29	34	47	40	7	EHI_151190	-	DEAD/DEAH_box_helicase,_putative	TTT	TAT	F	Y	ns
HK-9	DS571145	7313	A	R	27	62	31	9	4	5	EHI_151190	-	DEAD/DEAH_box_helicase,_putative	TTA	CTA	L	L	s
HM-1A	DS571145	7313	A	R	42	42	34	18	14	4	EHI_151190	-	DEAD/DEAH_box_helicase,_putative	TTA	CTA	L	L	s
IULA:1092:1	DS571145	7313	A	R	50	56	31	22	14	8	EHI_151190	-	DEAD/DEAH_box_helicase,_putative	TTA	CTA	L	L	s
MS84-1374	DS571145	7313	A	R	49	49	33	35	28	7	EHI_151190	-	DEAD/DEAH_box_helicase,_putative	TTA	CTA	L	L	s
2592100	DS571145	8323	C	Y	231	231	36	100	66	34	EHI_151200	+	hypothetical_protein,_conserved	AAC	AAT	N	N	s
HK-9	DS571145	8323	C	T	64	96	35	62	8	54	EHI_151200	+	hypothetical_protein,_conserved	AAC	AAT	N	N	s
HM-1A	DS571145	8323	C	Y	195	195	36	106	87	19	EHI_151200	+	hypothetical_protein,_conserved	AAC	AAT	N	N	s
HM-1B	DS571145	8323	C	Y	204	204	36	80	61	19	EHI_151200	+	hypothetical_protein,_conserved	AAC	AAT	N	N	s
MS84-1374	DS571145	8323	C	Y	231	231	35	170	131	39	EHI_151200	+	hypothetical_protein,_conserved	AAC	AAT	N	N	s
PVBM08B	DS571145	8323	C	T	94	121	36	82	8	74	EHI_151200	+	hypothetical_protein,_conserved	AAC	AAT	N	N	s
PVBM08F	DS571145	8323	C	T	64	92	35	59	8	51	EHI_151200	+	hypothetical_protein,_conserved	AAC	AAT	N	N	s
2592100	DS571145	8404	G	R	201	201	36	81	56	25	EHI_151200	+	hypothetical_protein,_conserved	GTG	GTA	V	V	s
HK-9	DS571145	8404	G	A	85	85	33	45	0	45	EHI_151200	+	hypothetical_protein,_conserved	GTG	GTA	V	V	s
HM-1A	DS571145	8404	G	R	153	153	35	84	65	19	EHI_151200	+	hypothetical_protein,_conserved	GTG	GTA	V	V	s
HM-1B	DS571145	8404	G	R	92	92	36	73	61	12	EHI_151200	+	hypothetical_protein,_conserved	GTG	GTA	V	V	s
MS84-1374	DS571145	8404	G	R	202	202	35	160	120	40	EHI_151200	+	hypothetical_protein,_conserved	GTG	GTA	V	V	s
PVBM08B	DS571145	8404	G	R	176	176	35	66	41	25	EHI_151200	+	hypothetical_protein,_conserved	GTG	GTA	V	V	s
PVBM08F	DS571145	8404	G	R	178	178	35	45	25	20	EHI_151200	+	hypothetical_protein,_conserved	GTG	GTA	V	V	s
HK-9	DS571145	9069	G	A	46	46	35	14	0	14	EHI_151210	-	TBC_domain_containing_protein	CAC	CAT	H	H	s
IULA:1092:1	DS571145	9069	G	R	113	113	34	41	27	14	EHI_151210	-	TBC_domain_containing_protein	CAC	CAT	H	H	s
MS84-1374	DS571145	9069	G	R	85	85	35	25	16	9	EHI_151210	-	TBC_domain_containing_protein	CAC	CAT	H	H	s
PVBM08F	DS571145	9069	G	A	36	36	33	6	0	6	EHI_151210	-	TBC_domain_containing_protein	CAC	CAT	H	H	s
2592100	DS571145	9551	T	Y	231	231	36	55	32	23	EHI_151210	-	TBC_domain_containing_protein	ATG	GTG	M	V	ns
HK-9	DS571145	9551	T	C	138	138	36	89	1	88	EHI_151210	-	TBC_domain_containing_protein	ATG	GTG	M	V	ns
IULA:1092:1	DS571145	9551	T	Y	214	214	36	132	71	61	EHI_151210	-	TBC_domain_containing_protein	ATG	GTG	M	V	ns
PVBM08B	DS571145	9551	T	Y	231	231	36	78	35	43	EHI_151210	-	TBC_domain_containing_protein	ATG	GTG	M	V	ns
PVBM08F	DS571145	9551	T	Y	231	231	35	49	26	23	EHI_151210	-	TBC_domain_containing_protein	ATG	GTG	M	V	ns
Rahman	DS571145	9551	T	Y	214	231	36	42	14	28	EHI_151210	-	TBC_domain_containing_protein	ATG	GTG	M	V	ns
HM-1A	DS571145	9609	A	M	41	41	33	32	25	7	EHI_151210	-	TBC_domain_containing_protein	TTT	TTG	F	L	ns
MS27-5030	DS571145	9609	A	M	45	90	32	21	8	13	EHI_151210	-	TBC_domain_containing_protein	TTT	TTG	F	L	ns
MS84-1374	DS571145	9609	A	M	50	50	32	49	40	9	EHI_151210	-	TBC_domain_containing_protein	TTT	TTG	F	L	ns
2592100	DS571145	9791	T	Y	96	96	34	16	10	6	EHI_151210	-	TBC_domain_containing_protein	ACA	GCA	T	A	ns
HK-9	DS571145	9791	T	C	41	41	36	10	0	10	EHI_151210	-	TBC_domain_containing_protein	ACA	GCA	T	A	ns
IULA:1092:1	DS571145	9791	T	Y	153	153	35	35	17	18	EHI_151210	-	TBC_domain_containing_protein	ACA	GCA	T	A	ns
PVBM08B	DS571145	9791	T	Y	94	94	36	12	7	5	EHI_151210	-	TBC_domain_containing_protein	ACA	GCA	T	A	ns
PVBM08F	DS571145	9791	T	Y	49	49	37	7	4	3	EHI_151210	-	TBC_domain_containing_protein	ACA	GCA	T	A	ns
Rahman	DS571145	9791	T	Y	31	64	37	6	2	4	EHI_151210	-	TBC_domain_containing_protein	ACA	GCA	T	A	ns
2592100	DS571145	10154	A	M	231	231	37	95	54	41	EHI_151210	-	TBC_domain_containing_protein	TTT	TGT	F	C	ns
HK-9	DS571145	10154	A	C	137	137	36	88	1	87	EHI_151210	-	TBC_domain_containing_protein	TTT	TGT	F	C	ns
HM-1A	DS571145	10154	A	M	231	231	37	90	60	30	EHI_151210	-	TBC_domain_containing_protein	TTT	TGT	F	C	ns
HM-1B	DS571145	10154	A	M	231	231	36	78	46	32	EHI_151210	-	TBC_domain_containing_protein	TTT	TGT	F	C	ns
MS84-1374	DS571145	10154	A	M	231	231	36	185	97	88	EHI_151210	-	TBC_domain_containing_protein	TTT	TGT	F	C	ns
PVBM08B	DS571145	10154	A	M	231	231	36	132	72	60	EHI_151210	-	TBC_domain_containing_protein	TTT	TGT	F	C	ns
Rahman	DS571145	10154	A	M	231	231	37	90	46	44	EHI_151210	-	TBC_domain_containing_protein	TTT	TGT	F	C	ns
PVBM08F	DS571145	10649	T	Y	39	51	35	6	3	3	EHI_151220	+	hypothetical_protein	TGT	CGT	C	R	ns
HK-9	DS571145	10736	G	C	12	31	36	12	9	3	EHI_151220	+	hypothetical_protein	GTT	CTT	V	L	ns
HM-1B	DS571145	10736	G	S	20	20	37	17	13	4	EHI_151220	+	hypothetical_protein	GTT	CTT	V	L	ns
IULA:1092:1	DS571145	10736	G	S	56	56	35	70	58	12	EHI_151220	+	hypothetical_protein	GTT	CTT	V	L	ns
MS27-5030	DS571145	10736	G	C	27	33	36	7	3	4	EHI_151220	+	hypothetical_protein	GTT	CTT	V	L	ns
Rahman	DS571145	10736	G	S	26	26	34	12	9	3	EHI_151220	+	hypothetical_protein	GTT	CTT	V	L	ns
HM-1B	DS571145	10765	T	C	25	25	30	5	4	1	EHI_151220	+	hypothetical_protein	ACT	ACC	T	T	s
IULA:1092:1	DS571145	10770	A	R	27	27	32	22	17	5	EHI_151220	+	hypothetical_protein	TAT	TGT	Y	C	ns
IULA:1092:1	DS571145	11074	A	M	22	22	35	80	71	9	EHI_151220	+	hypothetical_protein	AAA	AAC	K	N	ns
PVBM08F	DS571145	11108	A	W	25	25	32	18	14	4	EHI_151220	+	hypothetical_protein	ATA	TTA	I	L	ns
2592100	DS571145	11602	C	T	67	98	37	59	3	56	EHI_151220	+	hypothetical_protein	CTC	CTT	L	L	s
HK-9	DS571145	11602	C	T	92	92	35	52	1	51	EHI_151220	+	hypothetical_protein	CTC	CTT	L	L	s
HM-1A	DS571145	11602	C	Y	121	121	37	46	32	14	EHI_151220	+	hypothetical_protein	CTC	CTT	L	L	s
HM-1B	DS571145	11602	C	Y	104	104	36	39	32	7	EHI_151220	+	hypothetical_protein	CTC	CTT	L	L	s
IULA:1092:1	DS571145	11602	C	T	165	165	35	111	2	109	EHI_151220	+	hypothetical_protein	CTC	CTT	L	L	s
MS27-5030	DS571145	11602	C	T	53	53	35	20	0	20	EHI_151220	+	hypothetical_protein	CTC	CTT	L	L	s
MS84-1374	DS571145	11602	C	T	95	95	36	58	5	53	EHI_151220	+	hypothetical_protein	CTC	CTT	L	L	s
PVBM08B	DS571145	11602	C	T	102	102	36	62	3	59	EHI_151220	+	hypothetical_protein	CTC	CTT	L	L	s
PVBM08F	DS571145	11602	C	T	106	106	36	65	3	62	EHI_151220	+	hypothetical_protein	CTC	CTT	L	L	s
Rahman	DS571145	11602	C	T	82	82	36	43	0	43	EHI_151220	+	hypothetical_protein	CTC	CTT	L	L	s
MS27-5030	DS571145	12188	G	S	76	76	34	85	72	13	EHI_151220	+	hypothetical_protein	GAT	CAT	D	H	ns
HK-9	DS571145	12757	T	C	55	55	36	22	1	21	NA	NA	NA	NA	NA	NA	NA	nc
HK-9	DS571145	12959	T	C	125	125	33	78	1	77	NA	NA	NA	NA	NA	NA	NA	nc
IULA:1092:1	DS571145	12959	T	C	121	121	34	75	1	74	NA	NA	NA	NA	NA	NA	NA	nc
MS27-5030	DS571145	12959	T	Y	231	231	35	137	86	51	NA	NA	NA	NA	NA	NA	NA	nc
MS84-1374	DS571145	12959	T	C	140	175	33	119	2	117	NA	NA	NA	NA	NA	NA	NA	nc
Rahman	DS571145	12959	T	C	182	182	34	126	3	123	NA	NA	NA	NA	NA	NA	NA	nc
IULA:1092:1	DS571145	13015	A	G	52	68	31	33	1	32	NA	NA	NA	NA	NA	NA	NA	nc
MS84-1374	DS571145	13015	A	R	191	191	34	133	101	32	NA	NA	NA	NA	NA	NA	NA	nc
Rahman	DS571145	13015	A	G	126	126	27	79	1	78	NA	NA	NA	NA	NA	NA	NA	nc
HK-9	DS571145	13020	A	T	198	198	36	138	2	137	NA	NA	NA	NA	NA	NA	NA	nc
IULA:1092:1	DS571145	13020	A	T	66	66	30	31	1	30	NA	NA	NA	NA	NA	NA	NA	nc
MS27-5030	DS571145	13020	A	W	231	231	36	219	103	116	NA	NA	NA	NA	NA	NA	NA	nc
MS84-1374	DS571145	13020	A	T	176	176	34	119	1	118	NA	NA	NA	NA	NA	NA	NA	nc
Rahman	DS571145	13020	A	T	128	128	27	80	0	80	NA	NA	NA	NA	NA	NA	NA	nc
PVBM08F	DS571145	15142	T	K	23	23	36	16	12	4	EHI_151240	-	0ligosaccharide_translocation_protein_RFT1,_putative	AAT	CAT	N	H	ns
HK-9	DS571145	19318	A	C	26	31	33	12	9	3	EHI_151250	-	hypothetical_protein,_conserved	TTC	GTC	F	V	ns
MS27-5030	DS571145	19318	A	C	3	24	33	18	15	3	EHI_151250	-	hypothetical_protein,_conserved	TTC	GTC	F	V	ns
MS84-1374	DS571145	19318	A	C	1	33	33	21	17	4	EHI_151250	-	hypothetical_protein,_conserved	TTC	GTC	F	V	ns
PVBM08F	DS571145	19318	A	M	29	29	35	13	9	6	EHI_151250	-	hypothetical_protein,_conserved	TTC	GTC	F	V	ns
Rahman	DS571145	19318	A	M	20	20	35	18	14	4	EHI_151250	-	hypothetical_protein,_conserved	TTC	GTC	F	V	ns
HM-1B	DS571145	19426	C	Y	104	104	36	87	77	10	EHI_151250	-	hypothetical_protein,_conserved	GCT	ACT	A	T	ns
HK-9	DS571145	20728	C	T	173	205	36	146	5	141	EHI_151250	-	hypothetical_protein,_conserved	GTA	ATA	V	I	ns
2592100	DS571145	21158	G	A	76	76	36	39	1	38	EHI_151250	-	hypothetical_protein,_conserved	GAC	GAT	D	D	s
HK-9	DS571145	21158	G	A	60	91	35	53	3	50	EHI_151250	-	hypothetical_protein,_conserved	GAC	GAT	D	D	s
IULA:1092:1	DS571145	21158	G	R	231	231	36	125	64	61	EHI_151250	-	hypothetical_protein,_conserved	GAC	GAT	D	D	s
MS27-5030	DS571145	21158	G	R	147	147	36	30	21	9	EHI_151250	-	hypothetical_protein,_conserved	GAC	GAT	D	D	s
PVBM08B	DS571145	21158	G	A	101	101	37	58	0	58	EHI_151250	-	hypothetical_protein,_conserved	GAC	GAT	D	D	s
PVBM08F	DS571145	21158	G	A	77	77	37	40	1	39	EHI_151250	-	hypothetical_protein,_conserved	GAC	GAT	D	D	s
Rahman	DS571145	21158	G	R	179	179	36	53	38	15	EHI_151250	-	hypothetical_protein,_conserved	GAC	GAT	D	D	s
HK-9	DS571145	22052	T	C	52	52	32	19	0	19	EHI_151250	-	hypothetical_protein,_conserved	ACA	ACG	T	T	s
PVBM08B	DS571145	22052	T	Y	24	62	36	10	2	8	EHI_151250	-	hypothetical_protein,_conserved	ACA	ACG	T	T	s
PVBM08F	DS571145	22052	T	Y	88	114	34	16	7	9	EHI_151250	-	hypothetical_protein,_conserved	ACA	ACG	T	T	s
2592100	DS571145	22372	C	T	40	40	36	10	1	9	EHI_151250	-	hypothetical_protein,_conserved	GGT	AGT	G	S	ns
HM-1A	DS571145	22372	C	Y	31	31	35	6	4	2	EHI_151250	-	hypothetical_protein,_conserved	GGT	AGT	G	S	ns
IULA:1092:1	DS571145	22372	C	T	52	52	35	20	1	19	EHI_151250	-	hypothetical_protein,_conserved	GGT	AGT	G	S	ns
PVBM08B	DS571145	22372	C	T	43	43	35	13	1	12	EHI_151250	-	hypothetical_protein,_conserved	GGT	AGT	G	S	ns
PVBM08F	DS571145	22372	C	T	43	43	36	12	0	12	EHI_151250	-	hypothetical_protein,_conserved	GGT	AGT	G	S	ns
MS84-1374	DS571145	23200	A	R	112	112	36	115	56	59	EHI_151250	-	hypothetical_protein,_conserved	TTT	CTT	F	L	ns
HK-9	DS571145	28619	T	K	39	39	33	28	23	5	EHI_151270	+	Rap/Ran_GTPase_activating_protein,_putative	TTT	TGT	F	C	ns
MS84-1374	DS571145	28619	T	K	32	32	35	57	50	7	EHI_151270	+	Rap/Ran_GTPase_activating_protein,_putative	TTT	TGT	F	C	ns
Rahman	DS571145	28977	T	K	30	30	36	71	61	10	EHI_151270	+	Rap/Ran_GTPase_activating_protein,_putative	TTT	TTG	F	L	ns
HK-9	DS571145	29169	T	K	22	22	33	21	17	4	EHI_151270	+	Rap/Ran_GTPase_activating_protein,_putative	AAT	AAG	N	K	ns
IULA:1092:1	DS571145	29169	T	K	26	33	31	29	23	6	EHI_151270	+	Rap/Ran_GTPase_activating_protein,_putative	AAT	AAG	N	K	ns
PVBM08B	DS571145	35416	T	G	43	43	35	12	0	12	EHI_151320	-	hypothetical_protein	AAT	CAT	N	H	ns
PVBM08F	DS571145	35416	T	G	40	40	34	10	1	9	EHI_151320	-	hypothetical_protein	AAT	CAT	N	H	ns
HK-9	DS571145	37950	C	M	20	20	34	16	13	3	EHI_151330	-	leucine_rich_repeat_protein,_BspA_family	GTT	TTT	V	F	ns
MS27-5030	DS571145	37950	C	M	56	56	34	19	12	7	EHI_151330	-	leucine_rich_repeat_protein,_BspA_family	GTT	TTT	V	F	ns
IULA:1092:1	DS571145	40281	T	W	66	66	33	72	62	10	NA	NA	NA	NA	NA	NA	NA	nc
MS27-5030	DS571145	40281	T	W	168	168	32	59	34	25	NA	NA	NA	NA	NA	NA	NA	nc
MS84-1374	DS571145	40281	T	W	201	201	31	69	36	33	NA	NA	NA	NA	NA	NA	NA	nc
Rahman	DS571145	40281	T	W	231	231	34	142	89	53	NA	NA	NA	NA	NA	NA	NA	nc
2592100	DS571145	40295	T	Y	110	110	30	30	18	12	NA	NA	NA	NA	NA	NA	NA	nc
HK-9	DS571145	40295	T	Y	89	89	29	23	16	7	NA	NA	NA	NA	NA	NA	NA	nc
HM-1A	DS571145	40295	T	Y	181	181	34	45	30	15	NA	NA	NA	NA	NA	NA	NA	nc
HM-1B	DS571145	40295	T	Y	98	145	32	28	13	15	NA	NA	NA	NA	NA	NA	NA	nc
IULA:1092:1	DS571145	40295	T	Y	42	42	31	51	44	7	NA	NA	NA	NA	NA	NA	NA	nc
MS27-5030	DS571145	40295	T	Y	137	137	32	55	41	14	NA	NA	NA	NA	NA	NA	NA	nc
MS84-1374	DS571145	40295	T	Y	150	150	30	65	42	23	NA	NA	NA	NA	NA	NA	NA	nc
PVBM08B	DS571145	40295	T	Y	38	38	33	78	70	8	NA	NA	NA	NA	NA	NA	NA	nc
Rahman	DS571145	40295	T	Y	113	113	33	94	80	14	NA	NA	NA	NA	NA	NA	NA	nc
HK-9	DS571145	40377	A	C	29	29	33	7	4	2	NA	NA	NA	NA	NA	NA	NA	nc
2592100	DS571145	41157	G	A	19	74	30	40	3	37	NA	NA	NA	NA	NA	NA	NA	nc
MS27-5030	DS571145	41157	G	A	82	98	28	58	2	56	NA	NA	NA	NA	NA	NA	NA	nc
MS84-1374	DS571145	41157	G	A	44	71	29	39	5	34	NA	NA	NA	NA	NA	NA	NA	nc
2592100	DS571145	41193	T	G	78	78	33	41	1	40	NA	NA	NA	NA	NA	NA	NA	nc
MS27-5030	DS571145	41193	T	G	102	102	32	59	0	59	NA	NA	NA	NA	NA	NA	NA	nc
MS84-1374	DS571145	41193	T	G	68	68	32	34	2	32	NA	NA	NA	NA	NA	NA	NA	nc
MS84-1374	DS571145	41299	C	T	37	37	25	7	0	7	NA	NA	NA	NA	NA	NA	NA	nc
HK-9	DS571145	42226	T	A	23	23	37	7	6	1	EHI_151340	+	hypothetical_protein,_conserved_domain_containing	AGT	AGA	S	R	ns
MS84-1374	DS571145	42226	T	A	21	21	37	6	5	1	EHI_151340	+	hypothetical_protein,_conserved_domain_containing	AGT	AGA	S	R	ns
MS27-5030	DS571145	42959	A	W	33	33	35	21	17	4	EHI_151340	+	hypothetical_protein,_conserved_domain_containing	ATT	TTT	I	F	ns
HK-9	DS571145	45661	G	T	131	131	35	82	0	82	EHI_151370	-	WD_domain_containing_protein	ACT	AAT	T	N	ns
HK-9	DS571145	52370	A	C	8	29	29	6	4	2	NA	NA	NA	NA	NA	NA	NA	nc
HK-9	DS571145	52807	G	R	231	231	34	95	43	52	EHI_151400	-	cysteine_proteinase,_putative	GAC	GAT	D	D	s
IULA:1092:1	DS571145	52807	G	R	231	231	34	87	55	32	EHI_151400	-	cysteine_proteinase,_putative	GAC	GAT	D	D	s
Rahman	DS571145	52807	G	R	231	231	35	92	58	34	EHI_151400	-	cysteine_proteinase,_putative	GAC	GAT	D	D	s
HK-9	DS571145	52811	T	K	231	231	34	96	55	41	EHI_151400	-	cysteine_proteinase,_putative	TAT	TCT	Y	S	ns
HK-9	DS571145	53143	T	Y	231	231	35	164	77	87	EHI_151400	-	cysteine_proteinase,_putative	GAA	GAG	E	E	s
IULA:1092:1	DS571145	53143	T	Y	231	231	35	108	73	35	EHI_151400	-	cysteine_proteinase,_putative	GAA	GAG	E	E	s
Rahman	DS571145	53143	T	Y	231	231	36	150	84	66	EHI_151400	-	cysteine_proteinase,_putative	GAA	GAG	E	E	s
HK-9	DS571145	53273	T	W	124	124	36	73	34	39	EHI_151400	-	cysteine_proteinase,_putative	TAT	TTT	Y	F	ns
IULA:1092:1	DS571145	53273	T	W	211	211	36	99	61	38	EHI_151400	-	cysteine_proteinase,_putative	TAT	TTT	Y	F	ns
Rahman	DS571145	53273	T	W	117	117	37	16	10	6	EHI_151400	-	cysteine_proteinase,_putative	TAT	TTT	Y	F	ns
2592100	DS571145	54648	T	K	9	52	31	17	5	12	NA	NA	NA	NA	NA	NA	NA	nc
MS27-5030	DS571145	54648	T	G	23	53	34	21	1	20	NA	NA	NA	NA	NA	NA	NA	nc
MS84-1374	DS571145	54648	T	G	65	65	30	29	0	29	NA	NA	NA	NA	NA	NA	NA	nc
2592100	DS571145	54738	C	Y	27	27	34	29	24	5	NA	NA	NA	NA	NA	NA	NA	nc
HK-9	DS571145	54738	C	T	34	34	25	5	0	5	NA	NA	NA	NA	NA	NA	NA	nc
IULA:1092:1	DS571145	54738	C	Y	63	63	33	77	64	13	NA	NA	NA	NA	NA	NA	NA	nc
2592100	DS571145	54747	A	R	27	27	35	30	25	5	NA	NA	NA	NA	NA	NA	NA	nc
HK-9	DS571145	54747	A	G	45	45	30	13	0	13	NA	NA	NA	NA	NA	NA	NA	nc
HM-1B	DS571145	54747	A	R	68	68	35	10	6	4	NA	NA	NA	NA	NA	NA	NA	nc
IULA:1092:1	DS571145	54747	A	R	231	231	34	98	68	30	NA	NA	NA	NA	NA	NA	NA	nc
MS27-5030	DS571145	54747	A	R	20	20	32	6	3	3	NA	NA	NA	NA	NA	NA	NA	nc
MS84-1374	DS571145	54747	A	R	117	117	33	31	20	11	NA	NA	NA	NA	NA	NA	NA	nc
PVBM08F	DS571145	54747	A	R	135	135	35	26	17	9	NA	NA	NA	NA	NA	NA	NA	nc
HK-9	DS571145	54795	T	Y	46	46	31	16	12	4	NA	NA	NA	NA	NA	NA	NA	nc
IULA:1092:1	DS571145	54795	T	Y	231	231	36	132	101	31	NA	NA	NA	NA	NA	NA	NA	nc
MS84-1374	DS571145	54795	T	Y	137	137	36	29	18	11	NA	NA	NA	NA	NA	NA	NA	nc
PVBM08B	DS571145	54795	T	Y	75	75	36	20	15	5	NA	NA	NA	NA	NA	NA	NA	nc
Rahman	DS571145	54795	T	Y	28	28	37	5	3	2	NA	NA	NA	NA	NA	NA	NA	nc
2592100	DS571145	55748	A	R	197	197	36	77	59	18	NA	NA	NA	NA	NA	NA	NA	nc
IULA:1092:1	DS571145	55748	A	G	13	59	36	29	4	25	NA	NA	NA	NA	NA	NA	NA	nc
MS27-5030	DS571145	55748	A	R	159	202	37	112	78	34	NA	NA	NA	NA	NA	NA	NA	nc
MS84-1374	DS571145	55748	A	R	205	208	36	72	49	23	NA	NA	NA	NA	NA	NA	NA	nc
PVBM08B	DS571145	55748	A	R	191	231	36	102	62	40	NA	NA	NA	NA	NA	NA	NA	nc
PVBM08F	DS571145	55748	A	R	32	32	36	33	29	4	NA	NA	NA	NA	NA	NA	NA	nc
Rahman	DS571145	55748	A	G	98	118	37	76	4	72	NA	NA	NA	NA	NA	NA	NA	nc
IULA:1092:1	DS571145	55977	T	Y	40	40	36	26	21	5	NA	NA	NA	NA	NA	NA	NA	nc
MS84-1374	DS571145	58465	A	R	45	45	34	13	9	4	NA	NA	NA	NA	NA	NA	NA	nc
IULA:1092:1	DS571145	58546	A	W	109	168	34	32	8	24	NA	NA	NA	NA	NA	NA	NA	nc
HK-9	DS571145	58611	A	T	4	33	25	8	4	4	NA	NA	NA	NA	NA	NA	NA	nc
HK-9	DS571145	58708	T	A	24	38	29	9	1	8	NA	NA	NA	NA	NA	NA	NA	nc
IULA:1092:1	DS571145	58708	T	W	115	115	34	40	29	11	NA	NA	NA	NA	NA	NA	NA	nc
MS84-1374	DS571145	58708	T	W	197	197	33	29	15	14	NA	NA	NA	NA	NA	NA	NA	nc
MS84-1374	DS571145	58747	A	W	23	23	30	18	13	5	NA	NA	NA	NA	NA	NA	NA	nc
IULA:1092:1	DS571145	61243	T	K	21	21	33	15	12	3	EHI_151420	-	hypothetical_protein	AAA	AAC	K	N	ns
MS27-5030	DS571145	64930	T	Y	17	54	33	20	13	7	EHI_151440	-	cysteine_proteinase,_putative	AAC	AGC	N	S	ns
MS84-1374	DS571145	64930	T	Y	21	30	32	15	9	6	EHI_151440	-	cysteine_proteinase,_putative	AAC	AGC	N	S	ns
PVBM08F	DS571145	64930	T	Y	22	22	32	10	7	3	EHI_151440	-	cysteine_proteinase,_putative	AAC	AGC	N	S	ns
Rahman	DS571145	64930	T	Y	53	53	33	25	18	7	EHI_151440	-	cysteine_proteinase,_putative	AAC	AGC	N	S	ns
HM-1B	DS571145	65368	T	W	20	20	28	5	2	3	EHI_151450	-	hypothetical_protein	ATT	TTT	I	F	ns
MS27-5030	DS571145	65771	A	M	27	27	31	35	29	5	EHI_151450	-	hypothetical_protein	TTT	TTG	F	L	ns
MS84-1374	DS571145	68099	C	M	59	59	36	71	61	10	NA	NA	NA	NA	NA	NA	NA	nc
Rahman	DS571145	68099	C	M	92	92	35	83	64	19	NA	NA	NA	NA	NA	NA	NA	nc
HM-1A	DS571145	69051	A	R	34	34	35	22	17	5	EHI_151460	+	hypothetical_protein	GAA	GAG	E	E	s
MS27-5030	DS571145	71660	T	A	33	33	33	5	1	4	NA	NA	NA	NA	NA	NA	NA	nc
MS27-5030	DS571145	71856	T	K	25	25	32	12	8	4	EHI_151470	-	hypothetical_protein	AAA	CAA	K	Q	ns
MS84-1374	DS571145	71856	T	G	4	38	32	14	6	8	EHI_151470	-	hypothetical_protein	AAA	CAA	K	Q	ns
Rahman	DS571145	71856	T	K	35	35	33	14	9	4	EHI_151470	-	hypothetical_protein	AAA	CAA	K	Q	ns
HK-9	DS571145	72049	C	M	44	44	35	35	31	4	EHI_151470	-	hypothetical_protein	GCT	TCT	A	S	ns
HK-9	DS571145	73501	A	G	90	90	35	49	0	49	EHI_151490	+	acetyltransferase,_GNAT_family	ATT	GTT	I	V	ns
HK-9	DS571145	74721	A	G	65	65	35	30	1	29	EHI_151500	+	hypothetical_protein	GAT	GGT	D	G	ns
HK-9	DS571145	75012	C	T	77	77	35	40	1	39	EHI_151500	+	hypothetical_protein	TCT	TTT	S	F	ns
PVBM08B	DS571145	78041	C	A	66	66	36	33	3	30	EHI_151520	+	DNA_polymerase_alpha_catalytic_subunit,_putative	CGA	AGA	R	R	s
PVBM08F	DS571145	78041	C	A	51	51	35	18	0	18	EHI_151520	+	DNA_polymerase_alpha_catalytic_subunit,_putative	CGA	AGA	R	R	s
HK-9	DS571145	80028	G	A	93	93	36	52	0	52	EHI_151520	+	DNA_polymerase_alpha_catalytic_subunit,_putative	AGT	AAT	S	N	ns
MS84-1374	DS571145	80756	A	W	13	37	34	28	21	7	EHI_151520	+	DNA_polymerase_alpha_catalytic_subunit,_putative	ATT	TTT	I	F	ns
PVBM08B	DS571145	82925	C	G	41	41	34	11	1	10	EHI_151530	+	hypothetical_protein	GCT	GGT	A	G	ns
PVBM08F	DS571145	82925	C	G	33	33	30	5	1	4	EHI_151530	+	hypothetical_protein	GCT	GGT	A	G	ns
HK-9	DS571145	83377	T	C	60	60	35	25	0	25	EHI_151530	+	hypothetical_protein	TCA	CCA	S	P	ns
PVBM08B	DS571145	83377	T	C	70	70	36	33	0	33	EHI_151530	+	hypothetical_protein	TCA	CCA	S	P	ns
PVBM08F	DS571145	83377	T	C	48	48	33	16	0	16	EHI_151530	+	hypothetical_protein	TCA	CCA	S	P	ns
MS84-1374	DS571145	83390	T	W	24	24	33	24	19	5	EHI_151530	+	hypothetical_protein	ATT	AAT	I	N	ns
PVBM08B	DS571145	85100	A	C	95	95	35	54	1	53	EHI_151540	+	translation_initiation_factor_eIF-5A,_putative	ACA	CCA	T	P	ns
PVBM08F	DS571145	85100	A	C	70	70	36	36	3	33	EHI_151540	+	translation_initiation_factor_eIF-5A,_putative	ACA	CCA	T	P	ns
HK-9	DS571145	87238	A	R	38	38	37	13	10	3	NA	NA	NA	NA	NA	NA	NA	nc
MS27-5030	DS571145	88171	T	Y	20	20	33	9	6	3	EHI_151560	+	hypothetical_protein	TTG	CTG	L	L	s
MS84-1374	DS571145	88171	T	Y	35	35	36	10	6	4	EHI_151560	+	hypothetical_protein	TTG	CTG	L	L	s
PVBM08F	DS571145	89166	A	R	24	24	34	12	9	3	EHI_151560	+	hypothetical_protein	AAA	AAG	K	K	s
IULA:1092:1	DS571145	92265	A	M	32	32	34	56	48	8	EHI_151580	-	hypothetical_protein	ATT	ATG	I	M	ns
HM-1A	DS571145	94163	A	R	27	27	31	7	4	3	EHI_151600	-	helicase,_putative	GAT	GAC	D	D	s
MS84-1374	DS571145	99631	A	G	3	34	27	6	1	5	NA	NA	NA	NA	NA	NA	NA	nc
IULA:1092:1	DS571145	99638	A	W	21	21	34	44	35	9	NA	NA	NA	NA	NA	NA	NA	nc
MS84-1374	DS571145	99638	A	W	40	40	31	9	4	5	NA	NA	NA	NA	NA	NA	NA	nc
PVBM08B	DS571145	100611	C	Y	71	87	27	14	6	8	NA	NA	NA	NA	NA	NA	NA	nc
PVBM08B	DS571145	101104	C	M	110	133	30	18	9	9	NA	NA	NA	NA	NA	NA	NA	nc
PVBM08F	DS571145	101104	C	M	11	44	33	8	4	4	NA	NA	NA	NA	NA	NA	NA	nc
PVBM08B	DS571145	101830	G	S	87	87	35	23	18	5	NA	NA	NA	NA	NA	NA	NA	nc
PVBM08F	DS571145	101830	G	S	47	47	32	15	11	4	NA	NA	NA	NA	NA	NA	NA	nc
2592100	DS571145	103166	C	Y	55	55	29	34	24	10	NA	NA	NA	NA	NA	NA	NA	nc
HK-9	DS571145	103166	C	Y	40	40	29	42	34	8	NA	NA	NA	NA	NA	NA	NA	nc
HK-9	DS571145	103182	C	M	25	26	30	38	33	5	NA	NA	NA	NA	NA	NA	NA	nc
IULA:1092:1	DS571145	105180	C	Y	21	21	31	15	11	4	NA	NA	NA	NA	NA	NA	NA	nc
IULA:1092:1	DS571145	109693	T	Y	27	27	36	29	25	4	EHI_151640	+	HEAT_repeat_domain_containing_protein	TTA	CTA	L	L	s
HK-9	DS571145	110910	G	A	133	133	36	84	0	84	EHI_151640	+	HEAT_repeat_domain_containing_protein	AAG	AAA	K	K	s
PVBM08B	DS571145	110910	G	A	122	122	34	75	0	75	EHI_151640	+	HEAT_repeat_domain_containing_protein	AAG	AAA	K	K	s
PVBM08F	DS571145	110910	G	A	58	58	34	24	0	24	EHI_151640	+	HEAT_repeat_domain_containing_protein	AAG	AAA	K	K	s
PVBM08B	DS571145	111077	A	W	23	23	35	52	46	6	EHI_151640	+	HEAT_repeat_domain_containing_protein	AAA	ATA	K	I	ns
MS27-5030	DS571145	111238	A	R	36	44	33	10	6	4	EHI_151640	+	HEAT_repeat_domain_containing_protein	AAA	GAA	K	E	ns
HK-9	DS571145	111678	C	T	102	102	34	60	1	59	EHI_151650	+	pseudouridine_synthase,_putative	AAC	AAT	N	N	s
PVBM08B	DS571145	111678	C	T	77	77	33	39	0	39	EHI_151650	+	pseudouridine_synthase,_putative	AAC	AAT	N	N	s
PVBM08F	DS571145	111678	C	T	58	58	35	25	1	24	EHI_151650	+	pseudouridine_synthase,_putative	AAC	AAT	N	N	s
IULA:1092:1	DS571145	112294	T	W	50	50	34	29	23	6	EHI_151650	+	pseudouridine_synthase,_putative	TTT	ATT	F	I	ns
MS84-1374	DS571145	112294	T	W	47	47	33	40	33	7	EHI_151650	+	pseudouridine_synthase,_putative	TTT	ATT	F	I	ns
MS84-1374	DS571145	112298	A	W	26	26	33	45	39	6	EHI_151650	+	pseudouridine_synthase,_putative	AAA	ATA	K	I	ns
Rahman	DS571145	112298	A	W	21	21	34	14	10	4	EHI_151650	+	pseudouridine_synthase,_putative	AAA	ATA	K	I	ns
HM-1A	DS571145	117166	T	Y	24	24	34	7	5	2	EHI_151670	+	protein_kinase,_putative	TTT	TCT	F	S	ns
HM-1B	DS571145	117166	T	Y	39	39	36	7	4	3	EHI_151670	+	protein_kinase,_putative	TTT	TCT	F	S	ns
MS84-1374	DS571145	120577	A	M	23	23	33	29	23	6	EHI_151680	-	hypothetical_protein	ATT	AGT	I	S	ns
MS27-5030	DS571145	120578	T	W	11	20	32	14	9	5	EHI_151680	-	hypothetical_protein	ATT	TTT	I	F	ns
2592100	DS571145	122710	G	A	97	97	37	62	7	55	EHI_151690	+	hypothetical_protein	AGG	AGA	R	R	s
HK-9	DS571145	122710	G	A	39	83	33	57	13	45	EHI_151690	+	hypothetical_protein	AGG	AGA	R	R	s
IULA:1092:1	DS571145	122710	G	A	67	97	36	62	7	55	EHI_151690	+	hypothetical_protein	AGG	AGA	R	R	s
MS27-5030	DS571145	122710	G	A	70	101	35	73	15	58	EHI_151690	+	hypothetical_protein	AGG	AGA	R	R	s
MS84-1374	DS571145	122710	G	A	68	100	35	67	10	57	EHI_151690	+	hypothetical_protein	AGG	AGA	R	R	s
Rahman	DS571145	122710	G	A	63	95	36	64	11	53	EHI_151690	+	hypothetical_protein	AGG	AGA	R	R	s
HK-9	DS571145	123357	T	A	25	29	35	5	3	2	EHI_151690	+	hypothetical_protein	AAT	AAA	N	K	ns
IULA:1092:1	DS571145	123357	T	W	52	52	34	26	19	7	EHI_151690	+	hypothetical_protein	AAT	AAA	N	K	ns
IULA:1092:1	DS571145	125165	A	W	23	23	36	31	27	4	EHI_151700	+	RhoGAP_domain_containing_protein	AAT	TAT	N	Y	ns
HK-9	DS571145	125826	T	K	39	39	32	17	12	5	EHI_151700	+	RhoGAP_domain_containing_protein	TTT	TGT	F	C	ns
HM-1A	DS571145	125826	T	K	20	20	36	12	10	2	EHI_151700	+	RhoGAP_domain_containing_protein	TTT	TGT	F	C	ns
IULA:1092:1	DS571145	125826	T	K	22	49	30	11	4	7	EHI_151700	+	RhoGAP_domain_containing_protein	TTT	TGT	F	C	ns
MS27-5030	DS571145	125826	T	K	44	51	31	23	15	8	EHI_151700	+	RhoGAP_domain_containing_protein	TTT	TGT	F	C	ns
Rahman	DS571145	125826	T	K	31	31	33	27	22	5	EHI_151700	+	RhoGAP_domain_containing_protein	TTT	TGT	F	C	ns
HK-9	DS571145	126667	T	Y	23	23	35	29	25	4	EHI_151700	+	RhoGAP_domain_containing_protein	TTT	TTC	F	F	s
MS27-5030	DS571145	126667	T	Y	21	21	35	29	24	5	EHI_151700	+	RhoGAP_domain_containing_protein	TTT	TTC	F	F	s
Rahman	DS571145	126667	T	Y	30	30	34	29	24	5	EHI_151700	+	RhoGAP_domain_containing_protein	TTT	TTC	F	F	s
HK-9	DS571145	128389	C	Y	38	38	34	42	34	8	EHI_151710	-	Sec1_family_protein	GAA	AAA	E	K	ns
MS27-5030	DS571145	128389	C	Y	50	50	31	62	50	12	EHI_151710	-	Sec1_family_protein	GAA	AAA	E	K	ns
MS84-1374	DS571145	128389	C	Y	27	27	33	51	44	7	EHI_151710	-	Sec1_family_protein	GAA	AAA	E	K	ns
PVBM08B	DS571145	128389	C	Y	21	21	34	49	44	5	EHI_151710	-	Sec1_family_protein	GAA	AAA	E	K	ns
HM-1A	DS571145	129889	A	W	77	77	35	27	19	8	EHI_151720	-	hypothetical_protein	TTT	TAT	F	Y	ns
HM-1B	DS571145	129889	A	W	61	61	36	24	16	8	EHI_151720	-	hypothetical_protein	TTT	TAT	F	Y	ns
IULA:1092:1	DS571145	129889	A	W	47	47	36	53	46	7	EHI_151720	-	hypothetical_protein	TTT	TAT	F	Y	ns
MS27-5030	DS571145	129889	A	W	97	97	35	60	46	14	EHI_151720	-	hypothetical_protein	TTT	TAT	F	Y	ns
MS84-1374	DS571145	129889	A	W	27	27	35	48	41	7	EHI_151720	-	hypothetical_protein	TTT	TAT	F	Y	ns
PVBM08B	DS571145	129889	A	W	23	23	35	32	27	5	EHI_151720	-	hypothetical_protein	TTT	TAT	F	Y	ns
Rahman	DS571145	129889	A	W	45	45	34	53	40	13	EHI_151720	-	hypothetical_protein	TTT	TAT	F	Y	ns
2592100	DS571145	130701	A	R	39	39	33	23	17	6	EHI_151730	-	protein_kinase,_putative	ATT	ATC	I	I	s
HK-9	DS571145	130701	A	R	31	31	35	27	21	6	EHI_151730	-	protein_kinase,_putative	ATT	ATC	I	I	s
MS27-5030	DS571145	130701	A	R	25	25	34	34	29	5	EHI_151730	-	protein_kinase,_putative	ATT	ATC	I	I	s
IULA:1092:1	DS571145	140575	T	W	46	46	34	14	8	6	EHI_151770	+	hypothetical_protein	GGT	GGA	G	G	s
MS27-5030	DS571145	140575	T	A	18	35	36	9	3	6	EHI_151770	+	hypothetical_protein	GGT	GGA	G	G	s
2592100	DS571145	141704	C	A	57	57	37	23	0	23	NA	NA	NA	NA	NA	NA	NA	nc
IULA:1092:1	DS571145	141704	C	A	63	63	35	28	0	28	NA	NA	NA	NA	NA	NA	NA	nc
MS27-5030	DS571145	141704	C	A	75	75	37	37	0	37	NA	NA	NA	NA	NA	NA	NA	nc
MS84-1374	DS571145	141704	C	A	53	53	36	20	0	20	NA	NA	NA	NA	NA	NA	NA	nc
Rahman	DS571145	141704	C	A	43	43	37	13	1	12	NA	NA	NA	NA	NA	NA	NA	nc
2592100	DS571145	144351	T	A	40	40	35	9	0	9	EHI_151780	-	hypothetical_protein	AAT	TAT	N	Y	ns
HK-9	DS571145	144351	T	A	34	34	37	5	0	5	EHI_151780	-	hypothetical_protein	AAT	TAT	N	Y	ns
IULA:1092:1	DS571145	144351	T	A	60	60	33	25	0	25	EHI_151780	-	hypothetical_protein	AAT	TAT	N	Y	ns
MS84-1374	DS571145	144351	T	A	36	36	33	6	0	6	EHI_151780	-	hypothetical_protein	AAT	TAT	N	Y	ns
HK-9	DS571145	147160	T	Y	31	31	34	12	8	4	NA	NA	NA	NA	NA	NA	NA	nc
MS27-5030	DS571145	147239	A	G	26	33	37	7	1	6	NA	NA	NA	NA	NA	NA	NA	nc
HK-9	DS571145	148392	A	M	44	44	33	12	7	5	EHI_151790	+	F-box/WD_domain_containing_protein	ATG	CTG	M	L	ns
PVBM08F	DS571145	154149	A	C	23	23	33	5	4	1	NA	NA	NA	NA	NA	NA	NA	nc
MS27-5030	DS571145	158161	A	R	28	28	35	72	62	10	EHI_151830	+	Rho_guanine_nucleotide_exchange_factor,_putative	AAA	AGA	K	R	ns
HK-9	DS571145	159313	A	M	21	21	35	66	58	8	EHI_151830	+	Rho_guanine_nucleotide_exchange_factor,_putative	AAA	ACA	K	T	ns
PVBM08B	DS571145	159313	A	M	63	63	35	77	65	12	EHI_151830	+	Rho_guanine_nucleotide_exchange_factor,_putative	AAA	ACA	K	T	ns
MS27-5030	DS571145	159876	A	T	27	27	28	5	4	1	EHI_151830	+	Rho_guanine_nucleotide_exchange_factor,_putative	ATT	TTT	I	F	ns
MS27-5030	DS571145	164460	A	M	26	65	33	112	95	17	EHI_151860	-	hypothetical_protein,_conserved	ATT	ATG	I	M	ns
HK-9	DS571145	168887	T	W	28	28	35	5	3	2	NA	NA	NA	NA	NA	NA	NA	nc
HK-9	DS571145	170411	G	T	38	38	32	8	0	8	EHI_151900	-	hypothetical_protein,_conserved_domain_containing	CAA	AAA	Q	K	ns
HK-9	DS571145	170507	G	A	36	36	35	6	0	6	EHI_151900	-	hypothetical_protein,_conserved_domain_containing	CCG	TCG	P	S	ns
HK-9	DS571145	171805	G	A	52	52	37	19	0	19	EHI_151910	-	hypothetical_protein	CGT	TGT	R	C	ns
MS27-5030	DS571145	172608	A	M	22	22	34	39	35	4	EHI_151910	-	hypothetical_protein	TTT	GTT	F	V	ns
HK-9	DS571145	173102	T	Y	29	29	35	45	40	5	EHI_151910	-	hypothetical_protein	ATT	GTT	I	V	ns
HK-9	DS571145	177870	T	G	38	38	36	9	1	8	NA	NA	NA	NA	NA	NA	NA	nc
IULA:1092:1	DS571145	179176	A	R	36	36	35	9	6	3	EHI_151940	+	amino_acid_transporter,_putative	GAA	GAG	E	E	s
HK-9	DS571145	179458	G	A	79	95	35	54	1	53	EHI_151940	+	amino_acid_transporter,_putative	TCG	TCA	S	S	s
MS84-1374	DS571145	179953	C	M	22	22	32	38	33	5	NA	NA	NA	NA	NA	NA	NA	nc
HM-1A	DS571145	181971	T	Y	21	21	33	5	3	2	EHI_151960	-	zinc_finger_domain_containing_protein	ATG	GTG	M	V	ns
HK-9	DS571145	182451	C	T	96	127	36	81	2	79	EHI_151960	-	zinc_finger_domain_containing_protein	GAA	AAA	E	K	ns
HK-9	DS571145	183142	A	G	97	97	37	55	0	55	EHI_151970	+	hypothetical_protein	GAA	GAG	E	E	s
2592100	DS571145	183279	T	A	76	76	35	45	7	38	EHI_151970	+	hypothetical_protein	TTA	TAA	L	*	ns
Rahman	DS571145	183279	T	A	75	75	35	46	9	37	EHI_151970	+	hypothetical_protein	TTA	TAA	L	*	ns
PVBM08B	DS571145	184412	T	Y	28	28	37	5	3	2	NA	NA	NA	NA	NA	NA	NA	nc
HK-9	DS571145	185475	T	C	48	48	35	19	3	16	EHI_151980	+	vacuolar_sorting_protein_9_(VPS9)_domain_containing_protein	TCT	CCT	S	P	ns
HK-9	DS571145	186072	A	C	40	40	36	9	0	9	NA	NA	NA	NA	NA	NA	NA	nc
HK-9	DS571145	186134	A	T	37	37	31	9	2	7	NA	NA	NA	NA	NA	NA	NA	nc
HK-9	DS571145	186160	G	A	30	45	31	16	2	14	NA	NA	NA	NA	NA	NA	NA	nc
HK-9	DS571145	186357	T	G	70	70	37	34	1	33	EHI_151990	+	RNA-binding_protein,_putative	GAT	GAG	D	E	ns
HK-9	DS571145	186502	G	R	21	21	36	27	24	3	EHI_151990	+	RNA-binding_protein,_putative	GAA	AAA	E	K	ns
HK-9	DS571145	186603	G	A	36	36	37	7	0	6	EHI_151990	+	RNA-binding_protein,_putative	AAG	AAA	K	K	s
HK-9	DS571145	186640	G	A	31	31	37	6	0	3	EHI_151990	+	RNA-binding_protein,_putative	GAA	AAA	E	K	ns
MS27-5030	DS571145	187349	A	T	26	31	34	18	15	3	EHI_152000	-	Legume-like_lectin_family_protein,_membrane-bound	ATT	ATA	I	I	s
HK-9	DS571145	188884	T	G	23	23	32	5	4	1	NA	NA	NA	NA	NA	NA	NA	nc
MS27-5030	DS571145	189547	A	M	38	38	35	169	145	24	EHI_152010	+	histone_acetyltransferase,_putative	AAC	CAC	N	H	ns
HK-9	DS571145	189738	A	G	111	145	35	105	12	93	EHI_152010	+	histone_acetyltransferase,_putative	AAA	AAG	K	K	s
HK-9	DS571145	191985	A	R	45	45	29	18	11	7	EHI_152020	+	Rho_guanine_nucleotide_exchange_factor,_putative	ATT	GTT	I	V	ns
MS27-5030	DS571145	191985	A	R	20	20	32	12	8	4	EHI_152020	+	Rho_guanine_nucleotide_exchange_factor,_putative	ATT	GTT	I	V	ns
HM-1B	DS571145	191987	T	W	3	36	32	11	7	4	EHI_152020	+	Rho_guanine_nucleotide_exchange_factor,_putative	ATT	ATA	I	I	s
MS27-5030	DS571145	192082	C	S	2	28	33	6	4	2	EHI_152020	+	Rho_guanine_nucleotide_exchange_factor,_putative	TCA	TGA	S	*	ns
IULA:1092:1	DS571145	192839	A	W	49	49	33	11	6	5	EHI_152020	+	Rho_guanine_nucleotide_exchange_factor,_putative	TTA	TTT	L	F	ns
HK-9	DS571145	193640	T	C	36	36	33	6	0	6	EHI_152020	+	Rho_guanine_nucleotide_exchange_factor,_putative	CGT	CGC	R	R	s
MS27-5030	DS571145	195653	A	M	27	27	35	155	136	19	EHI_152040	-	hypothetical_protein	GAT	GAG	D	E	ns
HK-9	DS571145	197757	G	A	93	93	35	53	1	52	EHI_152050	-	alpha/beta_hydrolase_domain_protein,_putative	GGC	GGT	G	G	s
MS84-1374	DS571145	197757	G	A	145	145	35	94	1	93	EHI_152050	-	alpha/beta_hydrolase_domain_protein,_putative	GGC	GGT	G	G	s
HM-1A	DS571145	197806	A	W	26	26	34	44	38	6	EHI_152050	-	alpha/beta_hydrolase_domain_protein,_putative	TTT	TAT	F	Y	ns
HM-1A	DS571145	198445	T	W	27	27	34	24	19	5	EHI_152050	-	alpha/beta_hydrolase_domain_protein,_putative	AAT	ATT	N	I	ns
2592100	DS571145	199985	A	G	45	45	36	13	0	13	EHI_152060	+	hypothetical_protein	AAT	AGT	N	S	ns
HK-9	DS571145	199985	A	G	41	41	35	11	1	10	EHI_152060	+	hypothetical_protein	AAT	AGT	N	S	ns
IULA:1092:1	DS571145	199985	A	G	67	67	35	31	0	31	EHI_152060	+	hypothetical_protein	AAT	AGT	N	S	ns
MS27-5030	DS571145	199985	A	G	56	56	36	23	1	22	EHI_152060	+	hypothetical_protein	AAT	AGT	N	S	ns
MS84-1374	DS571145	199985	A	G	61	61	36	27	1	26	EHI_152060	+	hypothetical_protein	AAT	AGT	N	S	ns
Rahman	DS571145	199985	A	G	55	55	37	22	1	21	EHI_152060	+	hypothetical_protein	AAT	AGT	N	S	ns
IULA:1092:1	DS571145	200861	T	W	60	60	32	31	25	6	NA	NA	NA	NA	NA	NA	NA	nc
2592100	DS571145	201635	A	R	37	37	31	12	9	3	NA	NA	NA	NA	NA	NA	NA	nc
IULA:1092:1	DS571145	201635	A	R	164	164	33	46	34	12	NA	NA	NA	NA	NA	NA	NA	nc
MS84-1374	DS571145	201641	C	M	45	45	30	23	17	6	NA	NA	NA	NA	NA	NA	NA	nc
HK-9	DS571145	202284	G	S	40	80	35	13	4	9	NA	NA	NA	NA	NA	NA	NA	nc
IULA:1092:1	DS571145	202284	G	S	90	90	33	43	33	10	NA	NA	NA	NA	NA	NA	NA	nc
MS27-5030	DS571145	202284	G	S	41	41	35	11	8	3	NA	NA	NA	NA	NA	NA	NA	nc
MS84-1374	DS571145	202284	G	S	102	102	35	20	12	8	NA	NA	NA	NA	NA	NA	NA	nc
PVBM08B	DS571145	202311	A	W	163	163	32	38	24	15	NA	NA	NA	NA	NA	NA	NA	nc
PVBM08F	DS571145	202311	A	W	73	73	31	30	21	9	NA	NA	NA	NA	NA	NA	NA	nc
2592100	DS571145	203783	A	W	47	97	32	21	4	17	NA	NA	NA	NA	NA	NA	NA	nc
HK-9	DS571145	203783	A	W	42	98	32	31	9	22	NA	NA	NA	NA	NA	NA	NA	nc
IULA:1092:1	DS571145	203783	A	W	22	66	30	16	4	12	NA	NA	NA	NA	NA	NA	NA	nc
MS27-5030	DS571145	203783	A	W	92	167	33	49	12	37	NA	NA	NA	NA	NA	NA	NA	nc
Rahman	DS571145	203783	A	W	98	166	32	53	21	32	NA	NA	NA	NA	NA	NA	NA	nc
HM-1A	DS571145	208404	C	Y	9	22	32	7	5	2	EHI_152090	-	ARF_GTPase_activating_protein,_putative	GAA	AAA	E	K	ns
PVBM08B	DS571145	209151	A	C	108	108	35	65	1	64	NA	NA	NA	NA	NA	NA	NA	nc
PVBM08F	DS571145	209151	A	C	66	66	35	31	1	30	NA	NA	NA	NA	NA	NA	NA	nc
MS27-5030	DS571145	209746	G	S	21	21	32	43	36	7	EHI_152100	-	hypothetical_protein	CAA	GAA	Q	E	ns
IULA:1092:1	DS571145	209818	T	W	21	21	35	20	16	4	NA	NA	NA	NA	NA	NA	NA	nc
2592100	DS571145	210338	A	T	33	43	34	17	5	12	NA	NA	NA	NA	NA	NA	NA	nc
HK-9	DS571145	210338	A	T	65	65	34	29	0	29	NA	NA	NA	NA	NA	NA	NA	nc
IULA:1092:1	DS571145	210338	A	T	65	65	33	29	0	29	NA	NA	NA	NA	NA	NA	NA	nc
MS27-5030	DS571145	210338	A	T	36	36	32	8	2	6	NA	NA	NA	NA	NA	NA	NA	nc
MS84-1374	DS571145	210338	A	T	48	48	33	20	4	16	NA	NA	NA	NA	NA	NA	NA	nc
PVBM08B	DS571145	210338	A	T	42	42	32	14	3	11	NA	NA	NA	NA	NA	NA	NA	nc
PVBM08F	DS571145	210338	A	T	41	41	34	12	2	10	NA	NA	NA	NA	NA	NA	NA	nc
Rahman	DS571145	210338	A	T	57	57	35	26	3	23	NA	NA	NA	NA	NA	NA	NA	nc
MS84-1374	DS571145	211021	G	A	15	30	34	7	4	3	NA	NA	NA	NA	NA	NA	NA	nc
2592100	DS571145	212621	T	C	91	91	36	57	7	50	EHI_152110	-	ubiquitin_carboxyl-terminal_hydrolase_domain_containing_protein	AGA	AGG	R	R	s
IULA:1092:1	DS571145	212621	T	C	23	81	33	57	15	44	EHI_152110	-	ubiquitin_carboxyl-terminal_hydrolase_domain_containing_protein	AGA	AGG	R	R	s
Rahman	DS571145	212621	T	C	75	111	35	81	15	67	EHI_152110	-	ubiquitin_carboxyl-terminal_hydrolase_domain_containing_protein	AGA	AGG	R	R	s
2592100	DS571145	212974	G	A	38	38	36	8	0	8	EHI_152110	-	ubiquitin_carboxyl-terminal_hydrolase_domain_containing_protein	CTA	TTA	L	L	s
HK-9	DS571145	212974	G	A	42	42	34	11	0	11	EHI_152110	-	ubiquitin_carboxyl-terminal_hydrolase_domain_containing_protein	CTA	TTA	L	L	s
IULA:1092:1	DS571145	212974	G	A	62	62	34	33	6	27	EHI_152110	-	ubiquitin_carboxyl-terminal_hydrolase_domain_containing_protein	CTA	TTA	L	L	s
PVBM08F	DS571145	212974	G	A	40	40	34	10	1	9	EHI_152110	-	ubiquitin_carboxyl-terminal_hydrolase_domain_containing_protein	CTA	TTA	L	L	s
MS84-1374	DS571145	213179	C	G	55	68	36	33	1	32	EHI_152110	-	ubiquitin_carboxyl-terminal_hydrolase_domain_containing_protein	AGG	AGC	R	S	ns
MS84-1374	DS571145	214252	G	A	165	165	35	110	0	109	EHI_152120	+	hypothetical_protein	GTA	ATA	V	I	ns
HK-9	DS571145	214444	G	T	4	35	36	8	1	6	EHI_152120	+	hypothetical_protein	GAT	TAT	D	Y	ns
IULA:1092:1	DS571145	214861	T	Y	20	20	33	38	33	5	NA	NA	NA	NA	NA	NA	NA	nc
MS27-5030	DS571145	214862	A	R	81	81	33	40	28	12	NA	NA	NA	NA	NA	NA	NA	nc
MS84-1374	DS571145	214862	A	R	34	34	33	54	47	7	NA	NA	NA	NA	NA	NA	NA	nc
IULA:1092:1	DS571145	216861	G	A	34	34	33	5	0	5	NA	NA	NA	NA	NA	NA	NA	nc
2592100	DS571145	218196	A	G	37	55	31	26	5	21	NA	NA	NA	NA	NA	NA	NA	nc
HK-9	DS571145	218196	A	G	60	60	31	27	2	25	NA	NA	NA	NA	NA	NA	NA	nc
HM-1A	DS571145	218196	A	R	129	129	33	28	15	13	NA	NA	NA	NA	NA	NA	NA	nc
HM-1B	DS571145	218196	A	R	133	139	33	41	24	17	NA	NA	NA	NA	NA	NA	NA	nc
IULA:1092:1	DS571145	218196	A	G	52	68	32	35	2	33	NA	NA	NA	NA	NA	NA	NA	nc
MS27-5030	DS571145	218196	A	G	27	55	32	24	3	21	NA	NA	NA	NA	NA	NA	NA	nc
MS84-1374	DS571145	218196	A	G	78	78	32	40	0	40	NA	NA	NA	NA	NA	NA	NA	nc
PVBM08B	DS571145	218196	A	G	55	70	31	37	3	34	NA	NA	NA	NA	NA	NA	NA	nc
PVBM08F	DS571145	218196	A	G	53	53	34	20	0	20	NA	NA	NA	NA	NA	NA	NA	nc
Rahman	DS571145	218196	A	G	73	73	33	42	6	36	NA	NA	NA	NA	NA	NA	NA	nc
HK-9	DS571145	222850	A	W	134	134	35	45	25	20	EHI_152170	+	chitinase_Jessie_3,_putative	ATG	TTG	M	L	ns
2592100	DS571145	226445	T	Y	23	23	34	33	28	5	EHI_152200	+	hypothetical_protein	TTT	TTC	F	F	s
IULA:1092:1	DS571145	226445	T	Y	21	21	32	22	18	4	EHI_152200	+	hypothetical_protein	TTT	TTC	F	F	s
MS27-5030	DS571145	226445	T	Y	36	36	34	37	32	5	EHI_152200	+	hypothetical_protein	TTT	TTC	F	F	s
MS27-5030	DS571145	228924	A	W	37	37	32	15	10	5	EHI_152210	+	hypothetical_protein	AAA	ATA	K	I	ns
HK-9	DS571145	230313	T	K	27	40	36	15	10	5	EHI_152220	+	hypothetical_protein	TTA	GTA	L	V	ns
IULA:1092:1	DS571145	230313	T	K	68	68	34	34	25	9	EHI_152220	+	hypothetical_protein	TTA	GTA	L	V	ns
MS27-5030	DS571145	230313	T	K	24	24	35	21	17	4	EHI_152220	+	hypothetical_protein	TTA	GTA	L	V	ns
MS84-1374	DS571145	230313	T	K	93	93	35	59	47	12	EHI_152220	+	hypothetical_protein	TTA	GTA	L	V	ns
PVBM08B	DS571145	230313	T	K	45	47	36	34	26	8	EHI_152220	+	hypothetical_protein	TTA	GTA	L	V	ns
Rahman	DS571145	230313	T	K	38	41	34	12	8	4	EHI_152220	+	hypothetical_protein	TTA	GTA	L	V	ns
MS27-5030	DS571145	230475	A	R	26	26	34	43	36	7	EHI_152220	+	hypothetical_protein	AAA	GAA	K	E	ns
MS27-5030	DS571145	231313	A	M	43	43	36	146	119	27	EHI_152230	-	40S_ribosomal_protein_S27,_putative	GGT	GGG	G	G	s
2592100	DS571145	233754	C	T	76	108	34	69	5	64	EHI_152260	-	hypothetical_protein	GTT	ATT	V	I	ns
IULA:1092:1	DS571145	233754	C	T	65	115	35	72	3	70	EHI_152260	-	hypothetical_protein	GTT	ATT	V	I	ns
MS27-5030	DS571145	233754	C	T	175	175	35	120	3	117	EHI_152260	-	hypothetical_protein	GTT	ATT	V	I	ns
MS84-1374	DS571145	233754	C	T	137	158	35	109	5	104	EHI_152260	-	hypothetical_protein	GTT	ATT	V	I	ns
Rahman	DS571145	233754	C	T	107	133	35	87	3	84	EHI_152260	-	hypothetical_protein	GTT	ATT	V	I	ns
IULA:1092:1	DS571145	234127	G	A	34	34	34	7	2	5	NA	NA	NA	NA	NA	NA	NA	nc
HK-9	DS571145	235069	T	K	44	44	31	18	13	5	NA	NA	NA	NA	NA	NA	NA	nc
IULA:1092:1	DS571145	235069	T	K	39	39	35	33	27	6	NA	NA	NA	NA	NA	NA	NA	nc
2592100	DS571145	236813	A	M	20	20	35	11	9	2	NA	NA	NA	NA	NA	NA	NA	nc
IULA:1092:1	DS571145	236813	A	C	25	27	28	5	4	1	NA	NA	NA	NA	NA	NA	NA	nc
Rahman	DS571145	237077	A	R	52	52	35	72	62	10	EHI_152280	+	serine_palmitoyltransferase,_putative	TAT	TGT	Y	C	ns
MS27-5030	DS571145	239503	T	K	26	26	31	19	15	5	EHI_152280	+	serine_palmitoyltransferase,_putative	TTA	GTA	L	V	ns
MS84-1374	DS571145	239503	T	K	25	25	34	34	30	4	EHI_152280	+	serine_palmitoyltransferase,_putative	TTA	GTA	L	V	ns
HK-9	DS571145	240426	C	T	36	36	32	9	3	6	NA	NA	NA	NA	NA	NA	NA	nc
2592100	DS571145	245800	A	R	34	34	35	49	41	8	EHI_152330	+	Arginase,_putative	ATT	GTT	I	V	ns
HK-9	DS571145	245800	A	R	34	34	36	42	37	5	EHI_152330	+	Arginase,_putative	ATT	GTT	I	V	ns
HM-1B	DS571145	245800	A	R	22	22	35	20	17	3	EHI_152330	+	Arginase,_putative	ATT	GTT	I	V	ns
IULA:1092:1	DS571145	245800	A	R	30	30	36	30	26	4	EHI_152330	+	Arginase,_putative	ATT	GTT	I	V	ns
MS27-5030	DS571145	245800	A	R	70	70	36	59	49	10	EHI_152330	+	Arginase,_putative	ATT	GTT	I	V	ns
PVBM08B	DS571145	245800	A	R	34	34	35	32	27	5	EHI_152330	+	Arginase,_putative	ATT	GTT	I	V	ns
IULA:1092:1	DS571145	248416	T	K	20	20	35	46	38	8	EHI_152340	+	choline/ethanolamine_kinase,_putative	TTT	GTT	F	V	ns
2592100	DS571145	250084	G	K	46	46	36	96	87	9	EHI_152360	-	hypothetical_protein	CCA	CAA	P	Q	ns
IULA:1092:1	DS571145	250084	G	K	23	23	35	90	81	9	EHI_152360	-	hypothetical_protein	CCA	CAA	P	Q	ns
MS27-5030	DS571145	250084	G	K	104	104	35	161	145	16	EHI_152360	-	hypothetical_protein	CCA	CAA	P	Q	ns
MS84-1374	DS571145	250084	G	K	62	62	36	112	101	11	EHI_152360	-	hypothetical_protein	CCA	CAA	P	Q	ns
Rahman	DS571145	250084	G	K	71	71	35	81	73	8	EHI_152360	-	hypothetical_protein	CCA	CAA	P	Q	ns
HK-9	DS571145	255465	G	A	46	46	34	14	0	14	EHI_152390	+	protein_kinase_domain_containing_protein	AAG	AAA	K	K	s
IULA:1092:1	DS571145	255465	G	A	73	73	36	36	0	36	EHI_152390	+	protein_kinase_domain_containing_protein	AAG	AAA	K	K	s
MS84-1374	DS571145	255465	G	A	52	52	35	19	0	19	EHI_152390	+	protein_kinase_domain_containing_protein	AAG	AAA	K	K	s
Rahman	DS571145	255465	G	A	38	38	36	8	0	8	EHI_152390	+	protein_kinase_domain_containing_protein	AAG	AAA	K	K	s
2592100	DS571145	257573	T	C	95	95	35	54	1	53	EHI_152400	-	hypothetical_protein,_conserved	TAT	TGT	Y	C	ns
IULA:1092:1	DS571145	257573	T	C	78	78	35	41	1	40	EHI_152400	-	hypothetical_protein,_conserved	TAT	TGT	Y	C	ns
MS27-5030	DS571145	257573	T	C	43	43	34	12	0	12	EHI_152400	-	hypothetical_protein,_conserved	TAT	TGT	Y	C	ns
MS84-1374	DS571145	257573	T	C	58	58	34	24	0	24	EHI_152400	-	hypothetical_protein,_conserved	TAT	TGT	Y	C	ns
Rahman	DS571145	257573	T	C	95	95	35	53	0	53	EHI_152400	-	hypothetical_protein,_conserved	TAT	TGT	Y	C	ns
HK-9	DS571145	258357	T	A	192	192	36	132	1	131	EHI_152410	-	hypothetical_protein	ACA	ACT	T	T	s
HK-9	DS571145	260347	T	K	62	62	35	27	21	6	EHI_152420	+	tyrosine_kinase,_putative	TTT	TGT	F	C	ns
MS84-1374	DS571145	261986	A	M	41	53	34	21	13	8	EHI_152420	+	tyrosine_kinase,_putative	GAA	GAC	E	D	ns
HK-9	DS571145	263833	T	W	79	79	35	25	18	7	EHI_152420	+	tyrosine_kinase,_putative	ATT	AAT	I	N	ns
IULA:1092:1	DS571145	263833	T	W	32	32	35	35	30	5	EHI_152420	+	tyrosine_kinase,_putative	ATT	AAT	I	N	ns
MS27-5030	DS571145	263833	T	W	49	84	36	38	25	13	EHI_152420	+	tyrosine_kinase,_putative	ATT	AAT	I	N	ns
MS84-1374	DS571145	263833	T	W	25	25	36	44	38	6	EHI_152420	+	tyrosine_kinase,_putative	ATT	AAT	I	N	ns
HK-9	DS571145	265366	T	Y	23	23	32	12	9	3	EHI_152430	-	cell_division_protein_kinase_2,_putative	AAA	AAG	K	K	s
2592100	DS571145	266820	C	T	76	76	35	42	4	38	EHI_152440	-	hypothetical_protein	ACG	ACA	T	T	s
IULA:1092:1	DS571145	266820	C	T	71	71	33	36	2	34	EHI_152440	-	hypothetical_protein	ACG	ACA	T	T	s
MS27-5030	DS571145	266820	C	T	93	93	34	52	0	52	EHI_152440	-	hypothetical_protein	ACG	ACA	T	T	s
MS84-1374	DS571145	266820	C	T	52	80	35	44	3	41	EHI_152440	-	hypothetical_protein	ACG	ACA	T	T	s
Rahman	DS571145	266820	C	T	70	70	34	34	1	33	EHI_152440	-	hypothetical_protein	ACG	ACA	T	T	s
2592100	DS571145	266997	C	T	98	117	36	85	9	76	EHI_152440	-	hypothetical_protein	TTG	TTA	L	L	s
IULA:1092:1	DS571145	266997	C	T	41	72	36	42	6	36	EHI_152440	-	hypothetical_protein	TTG	TTA	L	L	s
MS84-1374	DS571145	266997	C	T	76	108	35	85	15	70	EHI_152440	-	hypothetical_protein	TTG	TTA	L	L	s
Rahman	DS571145	266997	C	T	108	112	36	90	8	82	EHI_152440	-	hypothetical_protein	TTG	TTA	L	L	s
HK-9	DS571145	268175	T	K	54	54	35	35	26	9	EHI_152440	-	hypothetical_protein	AAA	CAA	K	Q	ns
HM-1A	DS571145	268175	T	K	20	20	35	23	19	4	EHI_152440	-	hypothetical_protein	AAA	CAA	K	Q	ns
IULA:1092:1	DS571145	268175	T	K	91	91	36	34	25	9	EHI_152440	-	hypothetical_protein	AAA	CAA	K	Q	ns
MS27-5030	DS571145	268175	T	K	48	48	33	33	26	7	EHI_152440	-	hypothetical_protein	AAA	CAA	K	Q	ns
MS84-1374	DS571145	268175	T	K	56	56	34	39	31	8	EHI_152440	-	hypothetical_protein	AAA	CAA	K	Q	ns
HK-9	DS571145	268815	G	S	22	22	36	67	61	6	EHI_152440	-	hypothetical_protein	GAC	GAG	D	E	ns
PVBM08F	DS571145	269163	T	K	21	21	36	48	43	5	EHI_152440	-	hypothetical_protein	CAA	CAC	Q	H	ns
2592100	DS571145	269287	G	T	75	75	33	39	2	37	EHI_152440	-	hypothetical_protein	ACA	AAA	T	K	ns
IULA:1092:1	DS571145	269287	G	T	41	71	33	36	2	34	EHI_152440	-	hypothetical_protein	ACA	AAA	T	K	ns
MS27-5030	DS571145	269287	G	T	67	67	32	32	1	31	EHI_152440	-	hypothetical_protein	ACA	AAA	T	K	ns
MS84-1374	DS571145	269287	G	T	61	78	35	46	5	41	EHI_152440	-	hypothetical_protein	ACA	AAA	T	K	ns
Rahman	DS571145	269287	G	T	75	75	34	37	0	37	EHI_152440	-	hypothetical_protein	ACA	AAA	T	K	ns
2592100	DS571145	269312	T	Y	34	34	35	46	39	7	EHI_152440	-	hypothetical_protein	AAT	GAT	N	D	ns
HM-1A	DS571145	269312	T	Y	47	47	36	65	56	9	EHI_152440	-	hypothetical_protein	AAT	GAT	N	D	ns
IULA:1092:1	DS571145	269312	T	Y	39	39	35	48	39	9	EHI_152440	-	hypothetical_protein	AAT	GAT	N	D	ns
MS27-5030	DS571145	269312	T	Y	89	89	34	76	60	16	EHI_152440	-	hypothetical_protein	AAT	GAT	N	D	ns
MS84-1374	DS571145	269312	T	Y	89	89	35	72	58	14	EHI_152440	-	hypothetical_protein	AAT	GAT	N	D	ns
Rahman	DS571145	269312	T	Y	26	26	36	37	32	5	EHI_152440	-	hypothetical_protein	AAT	GAT	N	D	ns
MS84-1374	DS571145	270276	A	M	35	35	34	82	72	10	EHI_152440	-	hypothetical_protein	ATT	ATG	I	M	ns
HM-1B	DS571145	270993	A	R	35	35	36	54	47	7	EHI_152450	-	hypothetical_protein	GTT	GTC	V	V	s
HK-9	DS571145	271347	T	K	10	61	34	28	10	18	EHI_152450	-	hypothetical_protein	CAA	CAC	Q	H	ns
HM-1A	DS571145	271347	T	K	40	40	34	32	25	7	EHI_152450	-	hypothetical_protein	CAA	CAC	Q	H	ns
HM-1B	DS571145	271347	T	K	25	25	35	18	13	5	EHI_152450	-	hypothetical_protein	CAA	CAC	Q	H	ns
IULA:1092:1	DS571145	271347	T	K	60	102	35	20	9	11	EHI_152450	-	hypothetical_protein	CAA	CAC	Q	H	ns
MS27-5030	DS571145	271347	T	K	98	98	33	45	32	13	EHI_152450	-	hypothetical_protein	CAA	CAC	Q	H	ns
MS84-1374	DS571145	271347	T	K	40	40	34	37	28	9	EHI_152450	-	hypothetical_protein	CAA	CAC	Q	H	ns
HM-1B	DS571145	282136	T	W	3	29	33	6	3	3	EHI_152530	-	SP-RING_zinc_finger_domain_containing_protein	CAG	CTG	Q	L	ns
MS84-1374	DS571145	282136	T	W	55	55	35	34	28	6	EHI_152530	-	SP-RING_zinc_finger_domain_containing_protein	CAG	CTG	Q	L	ns
PVBM08F	DS571145	282136	T	W	28	28	35	15	11	4	EHI_152530	-	SP-RING_zinc_finger_domain_containing_protein	CAG	CTG	Q	L	ns
HK-9	DS571145	282384	T	Y	25	61	31	13	7	6	EHI_152530	-	SP-RING_zinc_finger_domain_containing_protein	TTA	TTG	L	L	s
HM-1B	DS571145	282614	T	Y	7	24	34	12	8	4	NA	NA	NA	NA	NA	NA	NA	nc
MS27-5030	DS571145	282614	T	Y	13	34	32	16	13	3	NA	NA	NA	NA	NA	NA	NA	nc
HM-1B	DS571145	283513	T	W	21	21	33	29	25	4	EHI_152540	+	protein_kinase,_putative	TTT	ATT	F	I	ns
2592100	DS571145	283585	G	A	85	85	34	50	5	45	EHI_152540	+	protein_kinase,_putative	GCT	ACT	A	T	ns
HK-9	DS571145	285922	T	C	216	216	36	152	2	150	EHI_152570	+	60S_ribosomal_protein_L26,_putative	CTT	CTC	L	L	s
HK-9	DS571145	286685	A	M	21	21	34	27	21	6	EHI_152580	-	Ras_guanine_nucleotide_exchange_factor,_putative	CAT	CAG	H	Q	ns
2592100	DS571145	287334	A	M	37	37	34	48	40	8	EHI_152580	-	Ras_guanine_nucleotide_exchange_factor,_putative	ATT	AGT	I	S	ns
MS27-5030	DS571145	287334	A	M	58	69	33	36	25	11	EHI_152580	-	Ras_guanine_nucleotide_exchange_factor,_putative	ATT	AGT	I	S	ns
HM-1B	DS571145	287765	T	K	24	24	35	25	22	3	EHI_152580	-	Ras_guanine_nucleotide_exchange_factor,_putative	CAA	CAC	Q	H	ns
IULA:1092:1	DS571145	288766	C	T	34	34	35	5	0	5	NA	NA	NA	NA	NA	NA	NA	nc
2592100	DS571145	289739	A	M	29	29	36	39	33	6	EHI_152590	+	hypothetical_protein	AAA	CAA	K	Q	ns
PVBM08B	DS571145	290181	C	A	36	36	35	6	0	6	EHI_152590	+	hypothetical_protein	ACT	AAT	T	N	ns
PVBM08F	DS571145	290181	C	A	41	41	35	10	0	10	EHI_152590	+	hypothetical_protein	ACT	AAT	T	N	ns
HK-9	DS571145	290437	A	G	62	62	36	27	0	27	NA	NA	NA	NA	NA	NA	NA	nc
HK-9	DS571145	290586	T	G	37	37	36	7	0	7	NA	NA	NA	NA	NA	NA	NA	nc
HK-9	DS571145	290853	G	C	34	34	35	5	0	5	NA	NA	NA	NA	NA	NA	NA	nc
HK-9	DS571145	291317	A	T	37	37	37	8	1	7	NA	NA	NA	NA	NA	NA	NA	nc
HK-9	DS571145	296989	G	A	41	41	35	10	0	10	NA	NA	NA	NA	NA	NA	NA	nc
IULA:1092:1	DS571145	296989	G	A	50	50	35	17	0	17	NA	NA	NA	NA	NA	NA	NA	nc
HK-9	DS571145	297240	A	C	33	33	35	5	1	4	NA	NA	NA	NA	NA	NA	NA	nc
IULA:1092:1	DS571145	297240	A	C	58	58	36	25	1	24	NA	NA	NA	NA	NA	NA	NA	nc
MS84-1374	DS571145	297240	A	C	43	43	34	12	0	12	NA	NA	NA	NA	NA	NA	NA	nc
Rahman	DS571145	297240	A	C	38	38	37	8	0	8	NA	NA	NA	NA	NA	NA	NA	nc
IULA:1092:1	DS571145	297372	C	A	52	52	35	21	2	19	NA	NA	NA	NA	NA	NA	NA	nc
MS84-1374	DS571145	297372	C	A	34	34	37	5	0	5	NA	NA	NA	NA	NA	NA	NA	nc
IULA:1092:1	DS571145	297867	T	C	43	43	27	12	0	12	NA	NA	NA	NA	NA	NA	NA	nc
MS27-5030	DS571145	297867	T	C	42	42	30	11	0	11	NA	NA	NA	NA	NA	NA	NA	nc
MS84-1374	DS571145	297867	T	C	34	34	37	6	1	5	NA	NA	NA	NA	NA	NA	NA	nc
Rahman	DS571145	297867	T	C	45	45	33	13	0	13	NA	NA	NA	NA	NA	NA	NA	nc
HK-9	DS571145	305971	A	M	40	40	34	12	8	4	NA	NA	NA	NA	NA	NA	NA	nc
2592100	DS571145	306045	T	C	56	56	35	22	0	22	NA	NA	NA	NA	NA	NA	NA	nc
HM-1A	DS571145	308396	A	W	38	38	33	10	5	5	EHI_152690	-	Rap/Ran_GTPase-activating_protein,_putative	AAT	AAA	N	K	ns
HK-9	DS571145	312407	C	Y	43	43	34	88	73	15	EHI_152700	-	hypothetical_protein	GGA	AGA	G	R	ns
HM-1A	DS571145	312407	C	Y	30	30	35	62	55	8	EHI_152700	-	hypothetical_protein	GGA	AGA	G	R	ns
IULA:1092:1	DS571145	312407	C	Y	49	49	34	58	48	10	EHI_152700	-	hypothetical_protein	GGA	AGA	G	R	ns
MS27-5030	DS571145	312407	C	Y	77	77	32	87	62	25	EHI_152700	-	hypothetical_protein	GGA	AGA	G	R	ns
PVBM08B	DS571145	312407	C	Y	57	57	35	45	37	8	EHI_152700	-	hypothetical_protein	GGA	AGA	G	R	ns
Rahman	DS571145	312407	C	Y	24	24	35	122	107	15	EHI_152700	-	hypothetical_protein	GGA	AGA	G	R	ns
PVBM08F	DS571145	312601	T	Y	27	27	32	10	7	3	NA	NA	NA	NA	NA	NA	NA	nc
2592100	DS571145	313060	G	A	37	37	36	8	1	7	NA	NA	NA	NA	NA	NA	NA	nc
2592100	DS571145	313413	T	A	125	125	36	77	0	77	NA	NA	NA	NA	NA	NA	NA	nc
HK-9	DS571145	313413	T	A	120	120	37	73	0	73	NA	NA	NA	NA	NA	NA	NA	nc
2592100	DS571145	313505	G	A	42	42	34	11	0	11	NA	NA	NA	NA	NA	NA	NA	nc
2592100	DS571145	313960	C	T	33	33	33	6	2	4	NA	NA	NA	NA	NA	NA	NA	nc
HK-9	DS571145	313960	C	T	19	33	32	6	1	5	NA	NA	NA	NA	NA	NA	NA	nc
HK-9	DS571145	314342	A	G	73	73	36	39	3	36	EHI_152720	-	small-conductance_mechanosensitive_ion_channel,_putative	ATG	ACG	M	T	ns
HK-9	DS571145	314958	C	A	45	45	32	15	2	13	EHI_152720	-	small-conductance_mechanosensitive_ion_channel,_putative	GTA	TTA	V	L	ns
2592100	DS571145	315118	A	G	85	117	36	77	6	72	EHI_152720	-	small-conductance_mechanosensitive_ion_channel,_putative	AAT	AAC	N	N	s
MS27-5030	DS571145	316281	T	K	22	22	37	11	8	3	EHI_152730	+	RNA_polymerase_III_subunit,_putative	TTT	TGT	F	C	ns
IULA:1092:1	DS571145	316447	T	Y	15	44	33	10	6	4	EHI_152730	+	RNA_polymerase_III_subunit,_putative	AAT	AAC	N	N	s
PVBM08B	DS571145	317056	T	K	5	24	32	40	32	8	EHI_152730	+	RNA_polymerase_III_subunit,_putative	ATG	AGG	M	R	ns
2592100	DS571145	317955	G	A	51	51	32	19	1	18	EHI_152740	-	hypothetical_protein	CCA	TCA	P	S	ns
HK-9	DS571145	317955	G	A	51	51	35	19	1	18	EHI_152740	-	hypothetical_protein	CCA	TCA	P	S	ns
MS27-5030	DS571145	318769	A	M	74	74	33	19	12	7	NA	NA	NA	NA	NA	NA	NA	nc
MS84-1374	DS571145	318769	A	M	33	33	31	21	16	5	NA	NA	NA	NA	NA	NA	NA	nc
PVBM08B	DS571145	318769	A	M	20	20	35	27	23	4	NA	NA	NA	NA	NA	NA	NA	nc
HK-9	DS571145	318790	T	G	41	41	34	10	0	10	NA	NA	NA	NA	NA	NA	NA	nc
HK-9	DS571145	320256	T	Y	50	50	35	94	80	14	EHI_152750	+	eukaryotic_peptide_chain_release_factor_subunit_1,_putative	TTA	CTA	L	L	s
MS27-5030	DS571145	320256	T	Y	52	52	35	148	123	25	EHI_152750	+	eukaryotic_peptide_chain_release_factor_subunit_1,_putative	TTA	CTA	L	L	s
Rahman	DS571145	320256	T	Y	40	40	36	128	113	15	EHI_152750	+	eukaryotic_peptide_chain_release_factor_subunit_1,_putative	TTA	CTA	L	L	s
2592100	DS571145	321752	T	Y	25	25	34	23	18	5	EHI_152760	+	metal_cation_transporter,_zinc_(Zn2_)-iron_(Fe2_)_permease_(ZIP)_family	ATT	ACT	I	T	ns
HK-9	DS571145	321752	T	Y	9	35	31	12	5	6	EHI_152760	+	metal_cation_transporter,_zinc_(Zn2_)-iron_(Fe2_)_permease_(ZIP)_family	ATT	ACT	I	T	ns
MS27-5030	DS571145	321752	T	Y	90	90	34	31	19	12	EHI_152760	+	metal_cation_transporter,_zinc_(Zn2_)-iron_(Fe2_)_permease_(ZIP)_family	ATT	ACT	I	T	ns
IULA:1092:1	DS571145	322783	T	C	16	30	33	5	3	2	NA	NA	NA	NA	NA	NA	NA	nc
HK-9	DS571145	322873	C	T	36	36	33	6	0	6	NA	NA	NA	NA	NA	NA	NA	nc
IULA:1092:1	DS571145	325374	C	M	30	30	35	27	21	6	NA	NA	NA	NA	NA	NA	NA	nc
PVBM08F	DS571145	325374	C	M	24	24	33	15	11	4	NA	NA	NA	NA	NA	NA	NA	nc
HK-9	DS571145	325795	T	Y	60	69	31	17	8	9	EHI_152780	+	hypothetical_protein	TTA	TCA	L	S	ns
MS84-1374	DS571145	325795	T	Y	35	35	34	54	45	9	EHI_152780	+	hypothetical_protein	TTA	TCA	L	S	ns
IULA:1092:1	DS571145	326005	C	S	231	231	35	101	43	58	EHI_152780	+	hypothetical_protein	CCT	CGT	P	R	ns
2592100	DS571145	327050	C	T	41	41	36	10	0	10	EHI_152790	+	membrane-bound_O-acyltransferase_(MBOAT_)_family_protein	CCA	TCA	P	S	ns
PVBM08B	DS571145	327050	C	T	40	40	37	9	0	9	EHI_152790	+	membrane-bound_O-acyltransferase_(MBOAT_)_family_protein	CCA	TCA	P	S	ns
PVBM08F	DS571145	327050	C	T	30	43	35	13	1	12	EHI_152790	+	membrane-bound_O-acyltransferase_(MBOAT_)_family_protein	CCA	TCA	P	S	ns
HM-1B	DS571145	328412	A	C	23	23	35	5	4	1	NA	NA	NA	NA	NA	NA	NA	nc
MS27-5030	DS571145	329162	T	C	31	31	35	5	2	3	NA	NA	NA	NA	NA	NA	NA	nc
2592100	DS571145	329289	A	G	38	38	34	8	0	8	NA	NA	NA	NA	NA	NA	NA	nc
HK-9	DS571145	329289	A	G	37	37	34	7	0	7	NA	NA	NA	NA	NA	NA	NA	nc
PVBM08B	DS571145	329289	A	G	33	33	37	5	1	4	NA	NA	NA	NA	NA	NA	NA	nc
PVBM08F	DS571145	329289	A	G	36	36	33	6	0	6	NA	NA	NA	NA	NA	NA	NA	nc
2592100	DS571145	329658	T	C	38	38	37	8	0	8	NA	NA	NA	NA	NA	NA	NA	nc
HK-9	DS571145	329658	T	C	37	37	37	7	0	7	NA	NA	NA	NA	NA	NA	NA	nc
PVBM08B	DS571145	329658	T	C	36	36	37	6	0	6	NA	NA	NA	NA	NA	NA	NA	nc
PVBM08F	DS571145	329658	T	C	42	42	37	11	0	11	NA	NA	NA	NA	NA	NA	NA	nc
2592100	DS571145	329795	C	T	65	65	34	33	4	29	EHI_152820	+	hypothetical_protein	CAA	TAA	Q	*	ns
HK-9	DS571145	329795	C	T	67	67	36	31	0	31	EHI_152820	+	hypothetical_protein	CAA	TAA	Q	*	ns
PVBM08B	DS571145	329795	C	T	47	60	35	27	2	25	EHI_152820	+	hypothetical_protein	CAA	TAA	Q	*	ns
PVBM08F	DS571145	329795	C	T	36	36	35	6	0	6	EHI_152820	+	hypothetical_protein	CAA	TAA	Q	*	ns
2592100	DS571145	329889	A	C	75	75	35	38	1	37	EHI_152820	+	hypothetical_protein	CAA	CCA	Q	P	ns
HK-9	DS571145	329889	A	C	57	57	34	25	2	23	EHI_152820	+	hypothetical_protein	CAA	CCA	Q	P	ns
PVBM08B	DS571145	329889	A	C	80	80	35	44	3	41	EHI_152820	+	hypothetical_protein	CAA	CCA	Q	P	ns
PVBM08F	DS571145	329889	A	C	51	51	36	22	4	18	EHI_152820	+	hypothetical_protein	CAA	CCA	Q	P	ns
2592100	DS571145	330104	T	G	50	50	35	19	2	17	EHI_152820	+	hypothetical_protein	TAA	GAA	*	E	ns
HK-9	DS571145	330104	T	G	55	55	35	21	0	21	EHI_152820	+	hypothetical_protein	TAA	GAA	*	E	ns
PVBM08B	DS571145	330104	T	G	58	58	36	24	0	24	EHI_152820	+	hypothetical_protein	TAA	GAA	*	E	ns
PVBM08F	DS571145	330104	T	G	52	52	34	19	0	19	EHI_152820	+	hypothetical_protein	TAA	GAA	*	E	ns
2592100	DS571145	330741	A	T	53	53	36	22	2	20	EHI_152830	+	ATP-binding_cassette_sub-family_G1,_putative	AAG	ATG	K	M	ns
HK-9	DS571145	330741	A	T	45	45	35	13	0	13	EHI_152830	+	ATP-binding_cassette_sub-family_G1,_putative	AAG	ATG	K	M	ns
PVBM08B	DS571145	330741	A	T	51	51	33	18	0	18	EHI_152830	+	ATP-binding_cassette_sub-family_G1,_putative	AAG	ATG	K	M	ns
PVBM08F	DS571145	330741	A	T	42	42	34	11	0	11	EHI_152830	+	ATP-binding_cassette_sub-family_G1,_putative	AAG	ATG	K	M	ns
2592100	DS571145	331046	G	A	41	41	29	10	0	10	EHI_152830	+	ATP-binding_cassette_sub-family_G1,_putative	GTC	ATC	V	I	ns
HK-9	DS571145	331046	G	A	40	40	30	9	0	9	EHI_152830	+	ATP-binding_cassette_sub-family_G1,_putative	GTC	ATC	V	I	ns
PVBM08B	DS571145	331046	G	A	52	52	30	19	0	19	EHI_152830	+	ATP-binding_cassette_sub-family_G1,_putative	GTC	ATC	V	I	ns
PVBM08F	DS571145	331046	G	A	38	38	25	8	0	8	EHI_152830	+	ATP-binding_cassette_sub-family_G1,_putative	GTC	ATC	V	I	ns
2592100	DS571145	331052	G	A	41	41	28	10	0	10	EHI_152830	+	ATP-binding_cassette_sub-family_G1,_putative	GAT	AAT	D	N	ns
HK-9	DS571145	331052	G	A	40	40	32	10	1	9	EHI_152830	+	ATP-binding_cassette_sub-family_G1,_putative	GAT	AAT	D	N	ns
PVBM08B	DS571145	331052	G	A	45	45	27	14	1	13	EHI_152830	+	ATP-binding_cassette_sub-family_G1,_putative	GAT	AAT	D	N	ns
PVBM08F	DS571145	331052	G	A	46	46	31	14	0	14	EHI_152830	+	ATP-binding_cassette_sub-family_G1,_putative	GAT	AAT	D	N	ns
2592100	DS571145	331283	T	C	83	83	35	44	0	44	EHI_152830	+	ATP-binding_cassette_sub-family_G1,_putative	TGC	CGC	C	R	ns
HK-9	DS571145	331283	T	C	60	60	33	26	1	25	EHI_152830	+	ATP-binding_cassette_sub-family_G1,_putative	TGC	CGC	C	R	ns
PVBM08B	DS571145	331283	T	C	98	98	35	56	0	56	EHI_152830	+	ATP-binding_cassette_sub-family_G1,_putative	TGC	CGC	C	R	ns
PVBM08F	DS571145	331283	T	C	61	61	34	26	0	26	EHI_152830	+	ATP-binding_cassette_sub-family_G1,_putative	TGC	CGC	C	R	ns
2592100	DS571145	331900	A	G	48	48	36	16	0	16	NA	NA	NA	NA	NA	NA	NA	nc
PVBM08B	DS571145	331900	A	G	42	42	33	11	0	11	NA	NA	NA	NA	NA	NA	NA	nc
PVBM08F	DS571145	331900	A	G	38	38	37	8	0	8	NA	NA	NA	NA	NA	NA	NA	nc
PVBM08B	DS571145	332213	A	G	37	37	35	7	0	7	NA	NA	NA	NA	NA	NA	NA	nc
PVBM08F	DS571145	332213	A	G	37	37	33	7	0	7	NA	NA	NA	NA	NA	NA	NA	nc
IULA:1092:1	DS571145	332282	A	W	38	38	31	24	20	4	NA	NA	NA	NA	NA	NA	NA	nc
Rahman	DS571145	332282	A	W	52	52	29	12	8	4	NA	NA	NA	NA	NA	NA	NA	nc
PVBM08B	DS571145	332423	T	A	23	31	24	5	2	3	NA	NA	NA	NA	NA	NA	NA	nc
2592100	DS571145	334249	G	R	20	20	36	20	17	3	EHI_152850	-	histidine_acid_phosphatase_family_protein	TCT	TTT	S	F	ns
PVBM08F	DS571145	334599	G	T	38	38	33	8	0	8	EHI_152850	-	histidine_acid_phosphatase_family_protein	TTC	TTA	F	L	ns
PVBM08B	DS571145	335047	T	C	103	103	36	62	2	60	EHI_152850	-	histidine_acid_phosphatase_family_protein	GAA	GGA	E	G	ns
PVBM08F	DS571145	335047	T	C	66	66	35	31	1	30	EHI_152850	-	histidine_acid_phosphatase_family_protein	GAA	GGA	E	G	ns
PVBM08B	DS571145	335165	C	G	40	40	32	9	0	9	EHI_152850	-	histidine_acid_phosphatase_family_protein	GTT	CTT	V	L	ns
PVBM08F	DS571145	335165	C	G	28	40	35	10	1	9	EHI_152850	-	histidine_acid_phosphatase_family_protein	GTT	CTT	V	L	ns
HK-9	DS571145	336170	G	A	76	76	36	38	0	38	EHI_152860	+	hypothetical_protein	AGA	AAA	R	K	ns
PVBM08B	DS571145	336170	G	A	71	71	36	34	0	34	EHI_152860	+	hypothetical_protein	AGA	AAA	R	K	ns
PVBM08F	DS571145	336170	G	A	67	67	36	31	0	31	EHI_152860	+	hypothetical_protein	AGA	AAA	R	K	ns
IULA:1092:1	DS571145	338790	G	R	84	84	35	36	27	9	EHI_152870	+	hypothetical_protein,_conserved	GGT	GAT	G	D	ns
2592100	DS571145	341073	A	G	45	45	25	13	0	13	EHI_152880	-	alpha-amylase_family_protein	ATT	ACT	I	T	ns
HK-9	DS571145	341073	A	G	38	38	25	8	0	8	EHI_152880	-	alpha-amylase_family_protein	ATT	ACT	I	T	ns
PVBM08B	DS571145	341073	A	G	40	40	25	9	0	9	EHI_152880	-	alpha-amylase_family_protein	ATT	ACT	I	T	ns
2592100	DS571145	341086	T	C	77	77	33	39	0	39	EHI_152880	-	alpha-amylase_family_protein	AAC	GAC	N	D	ns
HK-9	DS571145	341086	T	C	75	75	34	37	0	37	EHI_152880	-	alpha-amylase_family_protein	AAC	GAC	N	D	ns
PVBM08B	DS571145	341086	T	C	78	78	34	40	0	40	EHI_152880	-	alpha-amylase_family_protein	AAC	GAC	N	D	ns
PVBM08F	DS571145	341086	T	C	60	60	35	25	0	25	EHI_152880	-	alpha-amylase_family_protein	AAC	GAC	N	D	ns
2592100	DS571145	341303	A	G	60	60	36	25	0	25	NA	NA	NA	NA	NA	NA	NA	nc
HK-9	DS571145	341303	A	G	73	73	34	36	0	36	NA	NA	NA	NA	NA	NA	NA	nc
PVBM08B	DS571145	341303	A	G	57	57	35	25	2	23	NA	NA	NA	NA	NA	NA	NA	nc
PVBM08F	DS571145	341303	A	G	36	52	35	21	2	19	NA	NA	NA	NA	NA	NA	NA	nc
MS27-5030	DS571145	343199	T	K	55	55	35	49	40	9	EHI_152900	-	hypothetical_protein	AAA	CAA	K	Q	ns
Rahman	DS571145	343425	T	W	21	21	34	22	18	4	EHI_152900	-	hypothetical_protein	TTA	TTT	L	F	ns
HM-1B	DS571145	344083	T	Y	9	20	32	14	9	5	EHI_152910	+	TBC_domain_containing_protein	AAT	AAC	N	N	s
HK-9	DS571145	346423	G	A	140	140	35	93	4	89	EHI_152920	-	hypothetical_protein	GCC	GCT	A	A	s
HK-9	DS571145	347576	A	G	153	153	36	100	0	100	NA	NA	NA	NA	NA	NA	NA	nc
2592100	DS571145	350860	A	M	33	33	37	70	60	10	EHI_152940	-	hypothetical_protein	TTC	GTC	F	V	ns
MS27-5030	DS571145	350860	A	M	23	23	36	89	79	10	EHI_152940	-	hypothetical_protein	TTC	GTC	F	V	ns
HM-1B	DS571145	351145	C	Y	30	30	35	18	15	3	EHI_152940	-	hypothetical_protein	GAA	AAA	E	K	ns
PVBM08F	DS571145	351145	C	Y	28	28	37	6	4	2	EHI_152940	-	hypothetical_protein	GAA	AAA	E	K	ns
HK-9	DS571145	351173	C	T	81	81	36	43	1	42	EHI_152940	-	hypothetical_protein	AAG	AAA	K	K	s
HK-9	DS571145	351684	G	A	58	118	35	82	10	72	EHI_152940	-	hypothetical_protein	ACA	ATA	T	I	ns
HK-9	DS571145	352045	T	K	46	46	35	40	33	7	EHI_152940	-	hypothetical_protein	AAA	CAA	K	Q	ns
HK-9	DS571145	352111	C	G	48	48	36	17	1	16	EHI_152940	-	hypothetical_protein	GAC	CAC	D	H	ns
HM-1A	DS571145	352857	T	A	36	36	30	6	0	6	EHI_152940	-	hypothetical_protein	TAT	TTT	Y	F	ns
HK-9	DS571145	354512	T	C	85	143	35	95	3	92	EHI_152950	+	leucine_rich_repeat_protein,_BspA_family	CGT	CGC	R	R	s
Rahman	DS571145	355243	T	Y	41	41	36	18	14	4	NA	NA	NA	NA	NA	NA	NA	nc
2592100	DS571145	357885	A	M	23	26	33	11	9	2	EHI_152960	+	hypothetical_protein	ATT	CTT	I	L	ns
PVBM08B	DS571145	359449	G	A	34	34	30	5	0	5	EHI_152960	+	hypothetical_protein	TGT	TAT	C	Y	ns
PVBM08F	DS571145	359449	G	A	34	34	37	5	0	5	EHI_152960	+	hypothetical_protein	TGT	TAT	C	Y	ns
HK-9	DS571145	360687	A	R	53	53	35	20	15	5	NA	NA	NA	NA	NA	NA	NA	nc
MS27-5030	DS571145	360687	A	R	55	55	34	34	26	8	NA	NA	NA	NA	NA	NA	NA	nc
PVBM08F	DS571145	361138	A	G	26	31	33	5	2	3	NA	NA	NA	NA	NA	NA	NA	nc
HK-9	DS571145	362712	T	C	72	72	33	35	0	35	EHI_153000	-	pyridine_nucleotide-disulfide_oxidoreductase_family_protein	ATC	GTC	I	V	ns
HK-9	DS571145	362769	T	Y	37	37	36	22	18	4	EHI_153000	-	pyridine_nucleotide-disulfide_oxidoreductase_family_protein	AAA	GAA	K	E	ns
2592100	DS571145	363541	A	W	40	40	36	25	21	4	NA	NA	NA	NA	NA	NA	NA	nc
HK-9	DS571145	363541	A	W	30	30	34	31	24	7	NA	NA	NA	NA	NA	NA	NA	nc
HK-9	DS571145	363681	T	C	151	151	36	98	0	98	EHI_153010	-	hypothetical_protein	AAC	AGC	N	S	ns
MS84-1374	DS571145	363769	T	Y	61	61	33	28	20	8	EHI_153010	-	hypothetical_protein	ATT	GTT	I	V	ns
HK-9	DS571145	364929	A	G	24	51	35	22	4	18	NA	NA	NA	NA	NA	NA	NA	nc
MS84-1374	DS571145	366173	T	Y	20	33	34	49	40	9	EHI_153020	+	hypothetical_protein	ATT	ACT	I	T	ns
IULA:1092:1	DS571145	366356	C	A	19	22	30	6	5	1	EHI_153020	+	hypothetical_protein	TCA	TAA	S	*	ns
HK-9	DS571145	366516	G	A	30	55	33	27	6	21	EHI_153020	+	hypothetical_protein	AAG	AAA	K	K	s
HK-9	DS571145	368440	T	Y	226	226	36	119	94	25	EHI_153030	-	hypothetical_protein	TAT	TGT	Y	C	ns
IULA:1092:1	DS571145	369611	A	R	34	34	33	18	13	5	EHI_153040	+	hypothetical_protein	AAA	AGA	K	R	ns
MS84-1374	DS571145	369611	A	R	56	56	34	22	16	6	EHI_153040	+	hypothetical_protein	AAA	AGA	K	R	ns
MS84-1374	DS571145	369684	T	W	27	43	31	16	10	6	EHI_153040	+	hypothetical_protein	AAT	AAA	N	K	ns
PVBM08F	DS571145	370746	T	W	39	39	35	44	37	7	NA	NA	NA	NA	NA	NA	NA	nc
MS27-5030	DS571145	370783	C	Y	156	156	36	129	109	20	NA	NA	NA	NA	NA	NA	NA	nc
MS84-1374	DS571145	370783	C	Y	229	229	36	129	103	26	NA	NA	NA	NA	NA	NA	NA	nc
PVBM08B	DS571145	370783	C	Y	231	231	36	129	90	39	NA	NA	NA	NA	NA	NA	NA	nc
PVBM08F	DS571145	370783	C	Y	231	231	35	54	32	22	NA	NA	NA	NA	NA	NA	NA	nc
HK-9	DS571145	370815	T	K	107	107	34	57	47	10	NA	NA	NA	NA	NA	NA	NA	nc
HK-9	DS571145	370847	T	K	163	212	34	28	11	17	NA	NA	NA	NA	NA	NA	NA	nc
HK-9	DS571145	370986	C	A	45	45	37	13	0	13	NA	NA	NA	NA	NA	NA	NA	nc
HK-9	DS571145	371634	T	G	30	38	32	10	2	8	NA	NA	NA	NA	NA	NA	NA	nc
IULA:1092:1	DS571145	371634	T	K	152	152	32	45	27	18	NA	NA	NA	NA	NA	NA	NA	nc
Rahman	DS571145	371634	T	G	1	33	37	5	1	4	NA	NA	NA	NA	NA	NA	NA	nc
IULA:1092:1	DS571145	371960	C	Y	41	41	35	33	27	6	NA	NA	NA	NA	NA	NA	NA	nc
Rahman	DS571145	373451	G	R	31	31	29	28	23	5	NA	NA	NA	NA	NA	NA	NA	nc
PVBM08B	DS571145	376279	G	C	28	48	35	17	1	16	NA	NA	NA	NA	NA	NA	NA	nc
PVBM08F	DS571145	376279	G	C	47	47	34	17	2	15	NA	NA	NA	NA	NA	NA	NA	nc
HK-9	DS571145	381945	C	T	51	51	34	18	0	18	NA	NA	NA	NA	NA	NA	NA	nc
MS84-1374	DS571145	390510	T	K	25	25	35	46	40	6	EHI_153120	+	protein_kinase_domain_containing_protein	ATT	ATG	I	M	ns
MS27-5030	DS571145	391557	A	W	32	32	34	20	15	5	EHI_153130	+	hypothetical_protein	AAT	TAT	N	Y	ns
MS84-1374	DS571145	391557	A	W	72	72	36	37	29	8	EHI_153130	+	hypothetical_protein	AAT	TAT	N	Y	ns
HM-1B	DS571145	391872	T	W	23	23	36	58	51	7	EHI_153130	+	hypothetical_protein	TTT	ATT	F	I	ns
PVBM08B	DS571145	391872	T	W	26	26	35	88	79	9	EHI_153130	+	hypothetical_protein	TTT	ATT	F	I	ns
2592100	DS571145	391968	G	A	93	93	35	53	1	52	EHI_153130	+	hypothetical_protein	GTA	ATA	V	I	ns
HK-9	DS571145	391968	G	A	50	90	34	57	8	49	EHI_153130	+	hypothetical_protein	GTA	ATA	V	I	ns
IULA:1092:1	DS571145	391968	G	A	103	103	35	64	4	60	EHI_153130	+	hypothetical_protein	GTA	ATA	V	I	ns
MS27-5030	DS571145	391968	G	A	76	76	34	39	1	38	EHI_153130	+	hypothetical_protein	GTA	ATA	V	I	ns
MS84-1374	DS571145	391968	G	A	86	118	35	76	4	72	EHI_153130	+	hypothetical_protein	GTA	ATA	V	I	ns
PVBM08B	DS571145	391968	G	A	73	73	33	39	3	36	EHI_153130	+	hypothetical_protein	GTA	ATA	V	I	ns
PVBM08F	DS571145	391968	G	A	62	62	33	27	0	27	EHI_153130	+	hypothetical_protein	GTA	ATA	V	I	ns
Rahman	DS571145	391968	G	A	87	87	34	47	0	47	EHI_153130	+	hypothetical_protein	GTA	ATA	V	I	ns
HK-9	DS571145	392836	A	M	23	23	32	30	24	6	EHI_153130	+	hypothetical_protein	AAA	ACA	K	T	ns
IULA:1092:1	DS571145	392836	A	M	26	26	35	34	29	5	EHI_153130	+	hypothetical_protein	AAA	ACA	K	T	ns
2592100	DS571145	394264	C	Y	231	231	35	54	33	21	EHI_153130	+	hypothetical_protein	GCG	GTG	A	V	ns
MS27-5030	DS571145	394264	C	T	66	66	35	31	1	30	EHI_153130	+	hypothetical_protein	GCG	GTG	A	V	ns
MS84-1374	DS571145	394264	C	T	83	83	33	46	2	44	EHI_153130	+	hypothetical_protein	GCG	GTG	A	V	ns
2592100	DS571145	394349	G	T	41	71	36	36	2	34	EHI_153130	+	hypothetical_protein	ATG	ATT	M	I	ns
IULA:1092:1	DS571145	394349	G	T	127	127	35	80	1	79	EHI_153130	+	hypothetical_protein	ATG	ATT	M	I	ns
MS27-5030	DS571145	394349	G	T	118	138	35	90	2	88	EHI_153130	+	hypothetical_protein	ATG	ATT	M	I	ns
MS84-1374	DS571145	394349	G	T	122	156	35	107	5	102	EHI_153130	+	hypothetical_protein	ATG	ATT	M	I	ns
Rahman	DS571145	394349	G	T	76	76	36	38	0	38	EHI_153130	+	hypothetical_protein	ATG	ATT	M	I	ns
HM-1A	DS571145	394714	G	K	28	28	35	17	13	4	EHI_153130	+	hypothetical_protein	TGT	TTT	C	F	ns
2592100	DS571145	396328	C	A	155	155	35	102	1	102	EHI_153140	+	cell_division_protein_kinase_2,_putative	CTC	CTA	L	L	s
IULA:1092:1	DS571145	396328	C	A	113	132	34	85	2	83	EHI_153140	+	cell_division_protein_kinase_2,_putative	CTC	CTA	L	L	s
MS27-5030	DS571145	396328	C	A	180	180	34	125	4	121	EHI_153140	+	cell_division_protein_kinase_2,_putative	CTC	CTA	L	L	s
MS84-1374	DS571145	396328	C	A	158	158	35	107	3	104	EHI_153140	+	cell_division_protein_kinase_2,_putative	CTC	CTA	L	L	s
Rahman	DS571145	396328	C	A	185	185	35	130	5	125	EHI_153140	+	cell_division_protein_kinase_2,_putative	CTC	CTA	L	L	s
HK-9	DS571145	398660	A	W	231	231	35	132	91	41	EHI_153150	-	RhoGAP_domain_containing_protein	TTA	ATA	L	I	ns
HM-1A	DS571145	399117	A	C	12	37	34	19	12	7	NA	NA	NA	NA	NA	NA	NA	nc
2592100	DS571145	399571	A	W	231	231	37	65	39	26	EHI_153160	+	hypothetical_protein	GAT	GTT	D	V	ns
HK-9	DS571145	399571	A	W	208	208	36	127	87	38	EHI_153160	+	hypothetical_protein	GAT	GTT	D	V	ns
MS27-5030	DS571145	399571	A	W	137	137	36	56	39	17	EHI_153160	+	hypothetical_protein	GAT	GTT	D	V	ns
PVBM08B	DS571145	399571	A	T	92	131	36	89	7	82	EHI_153160	+	hypothetical_protein	GAT	GTT	D	V	ns
PVBM08F	DS571145	399571	A	T	59	61	36	45	5	40	EHI_153160	+	hypothetical_protein	GAT	GTT	D	V	ns
2592100	DS571145	399743	T	Y	231	231	37	117	83	34	EHI_153160	+	hypothetical_protein	TCT	TCC	S	S	s
MS27-5030	DS571145	399743	T	Y	231	231	36	203	128	75	EHI_153160	+	hypothetical_protein	TCT	TCC	S	S	s
PVBM08B	DS571145	399743	T	Y	231	231	36	162	84	78	EHI_153160	+	hypothetical_protein	TCT	TCC	S	S	s
HK-9	DS571145	399963	T	Y	51	51	32	40	31	9	EHI_153160	+	hypothetical_protein	TTT	CTT	F	L	ns
2592100	DS571145	400445	T	K	33	33	37	19	15	4	EHI_153160	+	hypothetical_protein	ATT	ATG	I	M	ns
HK-9	DS571145	401259	T	G	56	56	35	22	0	22	NA	NA	NA	NA	NA	NA	NA	nc
IULA:1092:1	DS571145	401266	C	T	18	31	35	6	1	4	NA	NA	NA	NA	NA	NA	NA	nc
HK-9	DS571145	402088	G	T	97	97	34	55	0	55	EHI_153170	-	hypothetical_protein	ACC	AAC	T	N	ns
PVBM08B	DS571145	402088	G	T	87	87	35	47	0	47	EHI_153170	-	hypothetical_protein	ACC	AAC	T	N	ns
PVBM08F	DS571145	402088	G	T	60	60	36	25	0	25	EHI_153170	-	hypothetical_protein	ACC	AAC	T	N	ns
HK-9	DS571145	404315	A	R	35	35	35	76	67	9	EHI_153180	-	hypothetical_protein	AAT	AAC	N	N	s
IULA:1092:1	DS571145	404315	A	R	22	22	35	63	53	9	EHI_153180	-	hypothetical_protein	AAT	AAC	N	N	s
HM-1A	DS571145	405147	T	Y	41	41	36	114	97	17	EHI_153190	+	proteasome_subunit_alpha_type_6,_putative	CTT	CTC	L	L	s
MS27-5030	DS571145	405147	T	Y	46	46	35	174	139	35	EHI_153190	+	proteasome_subunit_alpha_type_6,_putative	CTT	CTC	L	L	s
Rahman	DS571145	405147	T	Y	37	37	35	147	126	21	EHI_153190	+	proteasome_subunit_alpha_type_6,_putative	CTT	CTC	L	L	s
MS27-5030	DS571145	406755	A	W	37	37	36	106	92	14	EHI_153210	+	hypothetical_protein	AAA	ATA	K	I	ns
MS27-5030	DS571145	408519	T	K	26	26	36	47	40	7	EHI_153220	-	dual_specificity_protein_phosphatase,_putative	AAT	ACT	N	T	ns
PVBM08B	DS571145	409648	T	Y	31	31	34	23	18	5	EHI_153230	-	hypothetical_protein	AAA	GAA	K	E	ns
2592100	DS571145	409699	T	A	33	33	33	5	1	4	EHI_153230	-	hypothetical_protein	ACA	TCA	T	S	ns
HK-9	DS571145	409699	T	A	28	41	34	11	0	11	EHI_153230	-	hypothetical_protein	ACA	TCA	T	S	ns
IULA:1092:1	DS571145	409699	T	A	29	52	35	21	2	19	EHI_153230	-	hypothetical_protein	ACA	TCA	T	S	ns
MS27-5030	DS571145	409699	T	A	23	43	36	13	2	11	EHI_153230	-	hypothetical_protein	ACA	TCA	T	S	ns
MS84-1374	DS571145	409699	T	A	26	52	36	22	3	19	EHI_153230	-	hypothetical_protein	ACA	TCA	T	S	ns
PVBM08B	DS571145	409699	T	A	25	30	35	17	3	14	EHI_153230	-	hypothetical_protein	ACA	TCA	T	S	ns
PVBM08F	DS571145	409699	T	A	23	37	36	9	2	7	EHI_153230	-	hypothetical_protein	ACA	TCA	T	S	ns
Rahman	DS571145	409699	T	A	12	31	33	6	3	3	EHI_153230	-	hypothetical_protein	ACA	TCA	T	S	ns
2592100	DS571145	414872	T	K	25	25	36	54	47	7	EHI_153250	+	hypothetical_protein	TTG	GTG	L	V	ns
MS27-5030	DS571145	414872	T	K	30	30	34	66	56	10	EHI_153250	+	hypothetical_protein	TTG	GTG	L	V	ns
MS84-1374	DS571145	414872	T	K	46	46	34	73	63	10	EHI_153250	+	hypothetical_protein	TTG	GTG	L	V	ns
HK-9	DS571145	415032	A	C	23	33	34	7	3	4	NA	NA	NA	NA	NA	NA	NA	nc
2592100	DS571145	415181	A	W	126	126	36	31	23	8	EHI_153260	-	hypothetical_protein,_conserved	TTT	TTA	F	L	ns
HK-9	DS571145	415181	A	T	82	82	34	47	4	43	EHI_153260	-	hypothetical_protein,_conserved	TTT	TTA	F	L	ns
2592100	DS571145	417662	A	M	50	50	35	48	39	9	EHI_153270	+	Ras_GTPase-activating_protein,_putative	CAA	CAC	Q	H	ns
HK-9	DS571145	422550	T	A	13	27	34	13	10	3	NA	NA	NA	NA	NA	NA	NA	nc
HM-1A	DS571145	422550	T	A	13	29	35	5	3	2	NA	NA	NA	NA	NA	NA	NA	nc
IULA:1092:1	DS571145	424104	A	R	7	43	34	16	10	6	NA	NA	NA	NA	NA	NA	NA	nc
HK-9	DS571145	424997	T	W	23	73	33	29	12	17	EHI_153310	-	protein_kinase_domain_containing_protein	ATG	TTG	M	L	ns
MS27-5030	DS571145	425182	A	G	27	27	35	6	5	1	EHI_153310	-	protein_kinase_domain_containing_protein	ATT	ACT	I	T	ns
IULA:1092:1	DS571145	426317	C	T	37	37	30	8	1	7	EHI_153320	+	hypothetical_protein	ACC	ACT	T	T	s
MS84-1374	DS571145	426317	C	T	36	36	33	6	0	6	EHI_153320	+	hypothetical_protein	ACC	ACT	T	T	s
IULA:1092:1	DS571145	427597	T	C	114	145	36	96	3	93	EHI_153330	+	40S_ribosomal_protein_S12,_putative	GCT	GCC	A	A	s
MS27-5030	DS571145	427597	T	C	240	240	35	174	5	169	EHI_153330	+	40S_ribosomal_protein_S12,_putative	GCT	GCC	A	A	s
MS84-1374	DS571145	427597	T	C	206	206	36	149	7	142	EHI_153330	+	40S_ribosomal_protein_S12,_putative	GCT	GCC	A	A	s
Rahman	DS571145	427597	T	C	185	220	36	160	6	154	EHI_153330	+	40S_ribosomal_protein_S12,_putative	GCT	GCC	A	A	s
IULA:1092:1	DS571145	427730	A	G	37	37	32	7	0	7	NA	NA	NA	NA	NA	NA	NA	nc
PVBM08B	DS571145	427978	C	S	36	36	35	128	110	18	EHI_153340	+	hypothetical_protein	GCC	GCG	A	A	s
2592100	DS571145	429317	G	A	112	146	36	96	2	94	EHI_153350	+	prolyl_oligopeptidase_family_protein	GGC	GAC	G	D	ns
IULA:1092:1	DS571145	429317	G	A	110	110	37	68	3	65	EHI_153350	+	prolyl_oligopeptidase_family_protein	GGC	GAC	G	D	ns
MS27-5030	DS571145	429317	G	A	154	201	36	147	9	138	EHI_153350	+	prolyl_oligopeptidase_family_protein	GGC	GAC	G	D	ns
MS84-1374	DS571145	429317	G	A	98	137	36	95	8	87	EHI_153350	+	prolyl_oligopeptidase_family_protein	GGC	GAC	G	D	ns
Rahman	DS571145	429317	G	A	120	120	36	75	2	73	EHI_153350	+	prolyl_oligopeptidase_family_protein	GGC	GAC	G	D	ns
2592100	DS571145	429415	C	T	117	117	36	73	2	71	EHI_153350	+	prolyl_oligopeptidase_family_protein	CAT	TAT	H	Y	ns
IULA:1092:1	DS571145	429415	C	T	126	126	35	79	1	78	EHI_153350	+	prolyl_oligopeptidase_family_protein	CAT	TAT	H	Y	ns
MS27-5030	DS571145	429415	C	T	177	177	35	124	5	119	EHI_153350	+	prolyl_oligopeptidase_family_protein	CAT	TAT	H	Y	ns
MS84-1374	DS571145	429415	C	T	207	207	35	148	5	143	EHI_153350	+	prolyl_oligopeptidase_family_protein	CAT	TAT	H	Y	ns
Rahman	DS571145	429415	C	T	96	127	36	81	2	79	EHI_153350	+	prolyl_oligopeptidase_family_protein	CAT	TAT	H	Y	ns
IULA:1092:1	DS571145	429840	G	T	110	110	35	70	5	65	EHI_153350	+	prolyl_oligopeptidase_family_protein	GGG	GGT	G	G	s
MS27-5030	DS571145	429840	G	T	175	175	35	144	27	117	EHI_153350	+	prolyl_oligopeptidase_family_protein	GGG	GGT	G	G	s
MS84-1374	DS571145	429840	G	T	148	148	35	123	27	96	EHI_153350	+	prolyl_oligopeptidase_family_protein	GGG	GGT	G	G	s
Rahman	DS571145	429840	G	T	186	186	36	134	8	126	EHI_153350	+	prolyl_oligopeptidase_family_protein	GGG	GGT	G	G	s
IULA:1092:1	DS571145	432405	C	A	46	46	35	14	0	14	EHI_153370	+	hypothetical_protein	CCA	ACA	P	T	ns
IULA:1092:1	DS571145	432416	T	K	22	22	35	11	9	2	EHI_153370	+	hypothetical_protein	TTT	TTG	F	L	ns
2592100	DS571145	432649	A	G	86	86	37	47	1	46	EHI_153370	+	hypothetical_protein	GAA	GGA	E	G	ns
IULA:1092:1	DS571145	432649	A	G	93	126	34	79	1	78	EHI_153370	+	hypothetical_protein	GAA	GGA	E	G	ns
MS27-5030	DS571145	432649	A	G	70	70	36	33	0	33	EHI_153370	+	hypothetical_protein	GAA	GGA	E	G	ns
MS84-1374	DS571145	432649	A	G	92	92	36	53	2	51	EHI_153370	+	hypothetical_protein	GAA	GGA	E	G	ns
Rahman	DS571145	432649	A	G	52	52	36	21	2	19	EHI_153370	+	hypothetical_protein	GAA	GGA	E	G	ns
MS27-5030	DS571145	432701	T	W	23	23	35	52	46	6	EHI_153370	+	hypothetical_protein	ATT	ATA	I	I	s
PVBM08F	DS571145	432701	T	W	28	28	35	26	21	5	EHI_153370	+	hypothetical_protein	ATT	ATA	I	I	s
2592100	DS571145	432914	T	C	78	78	34	43	3	40	EHI_153370	+	hypothetical_protein	TTT	TTC	F	F	s
IULA:1092:1	DS571145	432914	T	C	113	113	35	70	2	68	EHI_153370	+	hypothetical_protein	TTT	TTC	F	F	s
MS27-5030	DS571145	432914	T	C	57	88	34	49	1	48	EHI_153370	+	hypothetical_protein	TTT	TTC	F	F	s
MS84-1374	DS571145	432914	T	C	75	95	34	60	7	53	EHI_153370	+	hypothetical_protein	TTT	TTC	F	F	s
Rahman	DS571145	432914	T	C	61	61	35	26	0	26	EHI_153370	+	hypothetical_protein	TTT	TTC	F	F	s
2592100	DS571145	433004	T	Y	20	20	34	20	15	5	EHI_153370	+	hypothetical_protein	AAT	AAC	N	N	s
HK-9	DS571145	433143	A	C	15	34	31	15	10	5	EHI_153370	+	hypothetical_protein	AAA	CAA	K	Q	ns
2592100	DS571145	433197	A	C	143	143	36	95	3	92	EHI_153370	+	hypothetical_protein	AGT	CGT	S	R	ns
IULA:1092:1	DS571145	433197	A	C	130	148	36	104	7	97	EHI_153370	+	hypothetical_protein	AGT	CGT	S	R	ns
MS27-5030	DS571145	433197	A	C	197	197	35	142	7	135	EHI_153370	+	hypothetical_protein	AGT	CGT	S	R	ns
MS84-1374	DS571145	433197	A	C	198	198	36	139	3	136	EHI_153370	+	hypothetical_protein	AGT	CGT	S	R	ns
Rahman	DS571145	433197	A	C	158	158	36	111	7	104	EHI_153370	+	hypothetical_protein	AGT	CGT	S	R	ns
MS27-5030	DS571145	434093	C	M	20	20	33	62	55	7	EHI_153370	+	hypothetical_protein	ATC	ATA	I	I	s
2592100	DS571145	435583	G	A	38	38	36	9	1	8	NA	NA	NA	NA	NA	NA	NA	nc
IULA:1092:1	DS571145	435583	G	A	19	35	34	7	2	5	NA	NA	NA	NA	NA	NA	NA	nc
MS84-1374	DS571145	435583	G	A	41	41	34	10	0	10	NA	NA	NA	NA	NA	NA	NA	nc
PVBM08B	DS571145	435583	G	A	37	37	37	7	0	7	NA	NA	NA	NA	NA	NA	NA	nc
PVBM08F	DS571145	435583	G	A	37	37	37	7	0	7	NA	NA	NA	NA	NA	NA	NA	nc
Rahman	DS571145	435583	G	A	38	38	35	9	1	8	NA	NA	NA	NA	NA	NA	NA	nc
HM-1A	DS571145	435761	A	M	20	20	33	12	9	3	EHI_153380	+	membrane_transporter,_putative	AAA	CAA	K	Q	ns
MS27-5030	DS571145	435782	T	K	35	35	35	61	53	8	EHI_153380	+	membrane_transporter,_putative	TTA	GTA	L	V	ns
PVBM08F	DS571145	437506	T	W	23	23	32	13	10	3	EHI_153390	+	phospholipase,_patatin_family_protein	ATA	AAA	I	K	ns
MS27-5030	DS571145	437588	T	K	25	25	36	73	62	11	EHI_153390	+	phospholipase,_patatin_family_protein	AAT	AAG	N	K	ns
Rahman	DS571145	437588	T	K	27	27	36	45	40	5	EHI_153390	+	phospholipase,_patatin_family_protein	AAT	AAG	N	K	ns
2592100	DS571145	438380	G	A	91	91	34	51	1	50	EHI_153390	+	phospholipase,_patatin_family_protein	GAG	GAA	E	E	s
HK-9	DS571145	438380	G	A	70	101	34	61	3	58	EHI_153390	+	phospholipase,_patatin_family_protein	GAG	GAA	E	E	s
IULA:1092:1	DS571145	438380	G	A	67	67	34	32	1	31	EHI_153390	+	phospholipase,_patatin_family_protein	GAG	GAA	E	E	s
MS27-5030	DS571145	438380	G	A	117	117	33	71	0	71	EHI_153390	+	phospholipase,_patatin_family_protein	GAG	GAA	E	E	s
MS84-1374	DS571145	438380	G	A	98	98	33	58	2	56	EHI_153390	+	phospholipase,_patatin_family_protein	GAG	GAA	E	E	s
Rahman	DS571145	438380	G	A	71	100	34	58	0	58	EHI_153390	+	phospholipase,_patatin_family_protein	GAG	GAA	E	E	s
2592100	DS571145	440547	T	C	156	156	36	103	1	102	EHI_153400	+	ubiquitin_carboxyl-terminal_hydrolase_domain_containing_protein	AAT	AAC	N	N	s
HK-9	DS571145	440547	T	C	216	216	37	153	3	150	EHI_153400	+	ubiquitin_carboxyl-terminal_hydrolase_domain_containing_protein	AAT	AAC	N	N	s
IULA:1092:1	DS571145	440547	T	C	165	165	37	110	1	109	EHI_153400	+	ubiquitin_carboxyl-terminal_hydrolase_domain_containing_protein	AAT	AAC	N	N	s
MS27-5030	DS571145	440547	T	C	209	246	36	180	6	174	EHI_153400	+	ubiquitin_carboxyl-terminal_hydrolase_domain_containing_protein	AAT	AAC	N	N	s
MS84-1374	DS571145	440547	T	C	255	255	37	184	2	182	EHI_153400	+	ubiquitin_carboxyl-terminal_hydrolase_domain_containing_protein	AAT	AAC	N	N	s
Rahman	DS571145	440547	T	C	107	141	36	91	1	90	EHI_153400	+	ubiquitin_carboxyl-terminal_hydrolase_domain_containing_protein	AAT	AAC	N	N	s
2592100	DS571145	442124	A	G	41	41	36	11	1	10	EHI_153400	+	ubiquitin_carboxyl-terminal_hydrolase_domain_containing_protein	AAT	AGT	N	S	ns
HK-9	DS571145	442124	A	G	86	86	34	48	2	46	EHI_153400	+	ubiquitin_carboxyl-terminal_hydrolase_domain_containing_protein	AAT	AGT	N	S	ns
IULA:1092:1	DS571145	442124	A	G	83	83	34	47	3	44	EHI_153400	+	ubiquitin_carboxyl-terminal_hydrolase_domain_containing_protein	AAT	AGT	N	S	ns
MS27-5030	DS571145	442124	A	G	50	50	35	17	0	17	EHI_153400	+	ubiquitin_carboxyl-terminal_hydrolase_domain_containing_protein	AAT	AGT	N	S	ns
MS84-1374	DS571145	442124	A	G	75	75	35	38	1	37	EHI_153400	+	ubiquitin_carboxyl-terminal_hydrolase_domain_containing_protein	AAT	AGT	N	S	ns
Rahman	DS571145	442124	A	G	34	34	37	5	0	5	EHI_153400	+	ubiquitin_carboxyl-terminal_hydrolase_domain_containing_protein	AAT	AGT	N	S	ns
HK-9	DS571145	442788	A	R	32	32	32	24	20	5	EHI_153400	+	ubiquitin_carboxyl-terminal_hydrolase_domain_containing_protein	GAA	GAG	E	E	s
2592100	DS571145	443895	G	A	72	72	36	44	9	35	EHI_153400	+	ubiquitin_carboxyl-terminal_hydrolase_domain_containing_protein	CCG	CCA	P	P	s
HK-9	DS571145	443895	G	A	65	65	35	33	4	29	EHI_153400	+	ubiquitin_carboxyl-terminal_hydrolase_domain_containing_protein	CCG	CCA	P	P	s
IULA:1092:1	DS571145	443895	G	A	78	78	36	47	7	40	EHI_153400	+	ubiquitin_carboxyl-terminal_hydrolase_domain_containing_protein	CCG	CCA	P	P	s
MS27-5030	DS571145	443895	G	A	56	56	34	24	2	22	EHI_153400	+	ubiquitin_carboxyl-terminal_hydrolase_domain_containing_protein	CCG	CCA	P	P	s
MS84-1374	DS571145	443895	G	A	73	73	34	38	2	36	EHI_153400	+	ubiquitin_carboxyl-terminal_hydrolase_domain_containing_protein	CCG	CCA	P	P	s
PVBM08B	DS571145	443895	G	A	75	75	35	42	5	37	EHI_153400	+	ubiquitin_carboxyl-terminal_hydrolase_domain_containing_protein	CCG	CCA	P	P	s
PVBM08F	DS571145	443895	G	A	52	52	35	22	3	19	EHI_153400	+	ubiquitin_carboxyl-terminal_hydrolase_domain_containing_protein	CCG	CCA	P	P	s
Rahman	DS571145	443895	G	A	57	57	36	31	8	23	EHI_153400	+	ubiquitin_carboxyl-terminal_hydrolase_domain_containing_protein	CCG	CCA	P	P	s
2592100	DS571145	444397	A	T	86	86	35	47	1	46	NA	NA	NA	NA	NA	NA	NA	nc
HK-9	DS571145	444397	A	T	122	122	34	81	6	75	NA	NA	NA	NA	NA	NA	NA	nc
IULA:1092:1	DS571145	444397	A	T	107	107	35	67	3	63	NA	NA	NA	NA	NA	NA	NA	nc
MS27-5030	DS571145	444397	A	T	95	95	33	59	6	53	NA	NA	NA	NA	NA	NA	NA	nc
MS84-1374	DS571145	444397	A	T	111	111	35	71	5	66	NA	NA	NA	NA	NA	NA	NA	nc
PVBM08B	DS571145	444397	A	T	55	77	33	45	6	39	NA	NA	NA	NA	NA	NA	NA	nc
PVBM08F	DS571145	444397	A	T	63	63	35	30	2	28	NA	NA	NA	NA	NA	NA	NA	nc
Rahman	DS571145	444397	A	T	73	73	34	36	0	36	NA	NA	NA	NA	NA	NA	NA	nc
IULA:1092:1	DS571145	446074	A	M	20	20	35	64	57	7	EHI_153430	-	serine_acetyltransferase_1	TTC	GTC	F	V	ns
MS27-5030	DS571145	446684	T	Y	23	23	36	25	22	3	NA	NA	NA	NA	NA	NA	NA	nc
IULA:1092:1	DS571145	446780	A	W	34	34	33	20	16	4	NA	NA	NA	NA	NA	NA	NA	nc
PVBM08B	DS571145	448446	G	A	155	155	36	101	0	101	EHI_153440	+	diacylglycerol_kinase,_putative	GCT	ACT	A	T	ns
PVBM08F	DS571145	448446	G	A	78	78	37	40	0	40	EHI_153440	+	diacylglycerol_kinase,_putative	GCT	ACT	A	T	ns
2592100	DS571145	450507	A	G	77	77	37	40	1	39	NA	NA	NA	NA	NA	NA	NA	nc
HK-9	DS571145	450507	A	G	80	80	36	42	1	41	NA	NA	NA	NA	NA	NA	NA	nc
IULA:1092:1	DS571145	450507	A	G	113	113	37	70	2	68	NA	NA	NA	NA	NA	NA	NA	nc
MS27-5030	DS571145	450507	A	G	62	62	36	28	1	27	NA	NA	NA	NA	NA	NA	NA	nc
MS84-1374	DS571145	450507	A	G	85	85	36	46	1	45	NA	NA	NA	NA	NA	NA	NA	nc
PVBM08B	DS571145	450507	A	G	73	73	36	37	1	36	NA	NA	NA	NA	NA	NA	NA	nc
PVBM08F	DS571145	450507	A	G	55	55	37	22	1	21	NA	NA	NA	NA	NA	NA	NA	nc
Rahman	DS571145	450507	A	G	58	58	36	25	1	24	NA	NA	NA	NA	NA	NA	NA	nc
HK-9	DS571145	457481	A	R	39	39	36	88	80	8	EHI_153510	-	Rho_guanine_nucleotide_exchange_factor,_putative	GTT	GCT	V	A	ns
HK-9	DS571145	457945	T	Y	28	28	35	78	70	8	EHI_153510	-	Rho_guanine_nucleotide_exchange_factor,_putative	AAA	AAG	K	K	s
HK-9	DS571145	460438	C	T	41	41	36	10	0	10	NA	NA	NA	NA	NA	NA	NA	nc
PVBM08B	DS571145	460438	C	T	36	36	30	6	0	6	NA	NA	NA	NA	NA	NA	NA	nc
PVBM08F	DS571145	460438	C	T	36	36	33	6	0	6	NA	NA	NA	NA	NA	NA	NA	nc
HK-9	DS571145	461449	A	T	33	33	23	6	2	4	EHI_153530	+	pre-mRNA-splicing_factor_PRP46,_putative	TCA	TCT	S	S	s
MS27-5030	DS571145	463839	A	R	11	23	33	9	5	4	EHI_153560	+	hypothetical_protein	AGA	AGG	R	R	s
IULA:1092:1	DS571145	465032	C	Y	28	28	33	20	15	5	EHI_153560	+	hypothetical_protein	ACT	ATT	T	I	ns
MS27-5030	DS571145	466039	A	M	20	20	33	23	19	4	EHI_153570	+	hypothetical_protein	ACT	CCT	T	P	ns
PVBM08B	DS571145	483505	A	G	121	121	35	75	1	74	EHI_153660	+	tetratricopeptide_repeat_domain_containing_protein	TAT	TGT	Y	C	ns
PVBM08F	DS571145	483505	A	G	71	71	36	34	0	34	EHI_153660	+	tetratricopeptide_repeat_domain_containing_protein	TAT	TGT	Y	C	ns
PVBM08B	DS571145	483607	C	M	34	34	33	15	11	4	EHI_153660	+	tetratricopeptide_repeat_domain_containing_protein	GCC	GAC	A	D	ns
IULA:1092:1	DS571145	485069	C	M	24	24	35	34	30	4	EHI_153670	+	U1_small_nuclear_ribonucleoprotein_subunit,_putative	CGT	AGT	R	S	ns
2592100	DS571145	485077	T	Y	111	111	36	60	51	9	EHI_153670	+	U1_small_nuclear_ribonucleoprotein_subunit,_putative	GAT	GAC	D	D	s
HK-9	DS571145	485077	T	Y	119	119	36	74	62	12	EHI_153670	+	U1_small_nuclear_ribonucleoprotein_subunit,_putative	GAT	GAC	D	D	s
IULA:1092:1	DS571145	485077	T	Y	36	36	34	24	19	5	EHI_153670	+	U1_small_nuclear_ribonucleoprotein_subunit,_putative	GAT	GAC	D	D	s
MS27-5030	DS571145	485077	T	Y	78	78	36	90	81	9	EHI_153670	+	U1_small_nuclear_ribonucleoprotein_subunit,_putative	GAT	GAC	D	D	s
MS84-1374	DS571145	485077	T	Y	107	107	35	48	38	10	EHI_153670	+	U1_small_nuclear_ribonucleoprotein_subunit,_putative	GAT	GAC	D	D	s
PVBM08B	DS571145	485077	T	Y	159	159	36	60	47	13	EHI_153670	+	U1_small_nuclear_ribonucleoprotein_subunit,_putative	GAT	GAC	D	D	s
PVBM08F	DS571145	485077	T	Y	112	112	37	22	16	6	EHI_153670	+	U1_small_nuclear_ribonucleoprotein_subunit,_putative	GAT	GAC	D	D	s
Rahman	DS571145	485077	T	Y	33	33	36	53	48	5	EHI_153670	+	U1_small_nuclear_ribonucleoprotein_subunit,_putative	GAT	GAC	D	D	s
HK-9	DS571145	485158	C	Y	43	43	35	192	174	18	EHI_153670	+	U1_small_nuclear_ribonucleoprotein_subunit,_putative	GAC	GAT	D	D	s
IULA:1092:1	DS571145	485158	C	Y	108	108	34	80	67	13	EHI_153670	+	U1_small_nuclear_ribonucleoprotein_subunit,_putative	GAC	GAT	D	D	s
MS27-5030	DS571145	485230	T	Y	108	108	34	187	166	21	EHI_153670	+	U1_small_nuclear_ribonucleoprotein_subunit,_putative	GAT	GAC	D	D	s
PVBM08B	DS571145	485230	T	Y	26	26	34	90	81	9	EHI_153670	+	U1_small_nuclear_ribonucleoprotein_subunit,_putative	GAT	GAC	D	D	s
IULA:1092:1	DS571145	485266	C	Y	183	183	35	139	111	28	EHI_153670	+	U1_small_nuclear_ribonucleoprotein_subunit,_putative	GAC	GAT	D	D	s
PVBM08B	DS571145	485266	C	Y	131	131	35	146	125	21	EHI_153670	+	U1_small_nuclear_ribonucleoprotein_subunit,_putative	GAC	GAT	D	D	s
PVBM08F	DS571145	485266	C	Y	123	123	36	40	30	10	EHI_153670	+	U1_small_nuclear_ribonucleoprotein_subunit,_putative	GAC	GAT	D	D	s
IULA:1092:1	DS571145	486093	A	M	37	37	35	9	5	4	NA	NA	NA	NA	NA	NA	NA	nc
IULA:1092:1	DS571145	486152	C	T	41	41	32	10	0	10	NA	NA	NA	NA	NA	NA	NA	nc
2592100	DS571145	486863	T	Y	34	34	35	62	54	8	EHI_153680	+	carbohydrate_degrading_enzyme,_putative	CTT	CTC	L	L	s
HK-9	DS571145	486863	T	Y	38	38	34	37	29	8	EHI_153680	+	carbohydrate_degrading_enzyme,_putative	CTT	CTC	L	L	s
HM-1A	DS571145	486863	T	Y	27	27	33	24	19	5	EHI_153680	+	carbohydrate_degrading_enzyme,_putative	CTT	CTC	L	L	s
MS27-5030	DS571145	486863	T	Y	68	68	34	40	31	9	EHI_153680	+	carbohydrate_degrading_enzyme,_putative	CTT	CTC	L	L	s
PVBM08B	DS571145	486863	T	Y	47	47	34	44	36	8	EHI_153680	+	carbohydrate_degrading_enzyme,_putative	CTT	CTC	L	L	s
2592100	DS571145	493025	T	C	128	128	36	83	3	80	EHI_153720	-	long-chain-fatty-acid--CoA_ligase,_putative	TAC	TGC	Y	C	ns
HK-9	DS571145	493025	T	C	123	123	35	77	1	76	EHI_153720	-	long-chain-fatty-acid--CoA_ligase,_putative	TAC	TGC	Y	C	ns
IULA:1092:1	DS571145	493025	T	C	90	90	36	49	0	49	EHI_153720	-	long-chain-fatty-acid--CoA_ligase,_putative	TAC	TGC	Y	C	ns
MS27-5030	DS571145	493025	T	C	91	122	36	78	3	75	EHI_153720	-	long-chain-fatty-acid--CoA_ligase,_putative	TAC	TGC	Y	C	ns
PVBM08B	DS571145	493025	T	C	102	122	34	79	4	75	EHI_153720	-	long-chain-fatty-acid--CoA_ligase,_putative	TAC	TGC	Y	C	ns
PVBM08F	DS571145	493025	T	C	43	62	36	28	1	27	EHI_153720	-	long-chain-fatty-acid--CoA_ligase,_putative	TAC	TGC	Y	C	ns
Rahman	DS571145	493025	T	C	127	127	36	87	8	79	EHI_153720	-	long-chain-fatty-acid--CoA_ligase,_putative	TAC	TGC	Y	C	ns
2592100	DS571145	493485	T	C	89	118	36	78	4	74	EHI_153720	-	long-chain-fatty-acid--CoA_ligase,_putative	ATT	GTT	I	V	ns
HK-9	DS571145	493485	T	C	118	152	34	103	4	99	EHI_153720	-	long-chain-fatty-acid--CoA_ligase,_putative	ATT	GTT	I	V	ns
IULA:1092:1	DS571145	493485	T	C	97	97	35	58	3	55	EHI_153720	-	long-chain-fatty-acid--CoA_ligase,_putative	ATT	GTT	I	V	ns
MS27-5030	DS571145	493485	T	C	115	118	35	90	5	85	EHI_153720	-	long-chain-fatty-acid--CoA_ligase,_putative	ATT	GTT	I	V	ns
PVBM08B	DS571145	493485	T	C	91	91	34	54	4	50	EHI_153720	-	long-chain-fatty-acid--CoA_ligase,_putative	ATT	GTT	I	V	ns
PVBM08F	DS571145	493485	T	C	58	58	35	24	0	24	EHI_153720	-	long-chain-fatty-acid--CoA_ligase,_putative	ATT	GTT	I	V	ns
Rahman	DS571145	493485	T	C	78	95	36	56	3	53	EHI_153720	-	long-chain-fatty-acid--CoA_ligase,_putative	ATT	GTT	I	V	ns
2592100	DS571145	494374	A	G	137	137	36	90	3	87	EHI_153720	-	long-chain-fatty-acid--CoA_ligase,_putative	CTT	CTC	L	L	s
HK-9	DS571145	494374	A	G	126	153	35	117	15	100	EHI_153720	-	long-chain-fatty-acid--CoA_ligase,_putative	CTT	CTC	L	L	s
IULA:1092:1	DS571145	494374	A	G	71	102	37	65	6	59	EHI_153720	-	long-chain-fatty-acid--CoA_ligase,_putative	CTT	CTC	L	L	s
MS27-5030	DS571145	494374	A	G	152	152	35	117	14	99	EHI_153720	-	long-chain-fatty-acid--CoA_ligase,_putative	CTT	CTC	L	L	s
Rahman	DS571145	494374	A	G	110	143	37	95	3	92	EHI_153720	-	long-chain-fatty-acid--CoA_ligase,_putative	CTT	CTC	L	L	s
2592100	DS571145	495520	G	A	143	143	37	95	3	92	EHI_153730	-	hypothetical_protein	AAC	AAT	N	N	s
HK-9	DS571145	495520	G	A	191	191	36	132	2	130	EHI_153730	-	hypothetical_protein	AAC	AAT	N	N	s
IULA:1092:1	DS571145	495520	G	A	136	136	36	86	0	86	EHI_153730	-	hypothetical_protein	AAC	AAT	N	N	s
MS27-5030	DS571145	495520	G	A	163	182	36	124	1	123	EHI_153730	-	hypothetical_protein	AAC	AAT	N	N	s
PVBM08B	DS571145	495520	G	A	167	167	36	112	1	111	EHI_153730	-	hypothetical_protein	AAC	AAT	N	N	s
PVBM08F	DS571145	495520	G	A	85	85	36	45	0	45	EHI_153730	-	hypothetical_protein	AAC	AAT	N	N	s
Rahman	DS571145	495520	G	A	155	155	37	102	1	101	EHI_153730	-	hypothetical_protein	AAC	AAT	N	N	s
2592100	DS571145	495640	T	C	83	83	35	45	1	44	EHI_153730	-	hypothetical_protein	CAA	CAG	Q	Q	s
HK-9	DS571145	495640	T	C	88	105	35	73	12	61	EHI_153730	-	hypothetical_protein	CAA	CAG	Q	Q	s
IULA:1092:1	DS571145	495640	T	C	58	77	36	82	9	73	EHI_153730	-	hypothetical_protein	CAA	CAG	Q	Q	s
MS27-5030	DS571145	495640	T	C	80	98	35	62	6	56	EHI_153730	-	hypothetical_protein	CAA	CAG	Q	Q	s
PVBM08B	DS571145	495640	T	C	125	125	36	77	0	77	EHI_153730	-	hypothetical_protein	CAA	CAG	Q	Q	s
PVBM08F	DS571145	495640	T	C	42	60	36	26	0	26	EHI_153730	-	hypothetical_protein	CAA	CAG	Q	Q	s
Rahman	DS571145	495640	T	C	61	61	37	27	1	26	EHI_153730	-	hypothetical_protein	CAA	CAG	Q	Q	s
2592100	DS571145	495862	A	G	83	83	35	46	2	44	EHI_153730	-	hypothetical_protein	AAT	AAC	N	N	s
HK-9	DS571145	495862	A	G	82	82	35	46	3	43	EHI_153730	-	hypothetical_protein	AAT	AAC	N	N	s
IULA:1092:1	DS571145	495862	A	G	77	110	35	66	1	65	EHI_153730	-	hypothetical_protein	AAT	AAC	N	N	s
MS27-5030	DS571145	495862	A	G	39	68	33	36	4	32	EHI_153730	-	hypothetical_protein	AAT	AAC	N	N	s
PVBM08B	DS571145	495862	A	G	71	86	33	50	4	46	EHI_153730	-	hypothetical_protein	AAT	AAC	N	N	s
PVBM08F	DS571145	495862	A	G	26	53	32	22	2	20	EHI_153730	-	hypothetical_protein	AAT	AAC	N	N	s
Rahman	DS571145	495862	A	G	80	80	35	44	3	41	EHI_153730	-	hypothetical_protein	AAT	AAC	N	N	s
2592100	DS571145	497179	T	C	153	153	36	107	7	100	EHI_153750	+	haloacid_dehalogenase-like_hydrolase_domain-containing_protein	GAT	GAC	D	D	s
IULA:1092:1	DS571145	497179	T	C	115	115	36	82	13	69	EHI_153750	+	haloacid_dehalogenase-like_hydrolase_domain-containing_protein	GAT	GAC	D	D	s
MS27-5030	DS571145	497179	T	C	144	192	35	155	24	131	EHI_153750	+	haloacid_dehalogenase-like_hydrolase_domain-containing_protein	GAT	GAC	D	D	s
MS84-1374	DS571145	497179	T	C	176	176	35	130	12	118	EHI_153750	+	haloacid_dehalogenase-like_hydrolase_domain-containing_protein	GAT	GAC	D	D	s
Rahman	DS571145	497179	T	C	150	150	36	107	10	97	EHI_153750	+	haloacid_dehalogenase-like_hydrolase_domain-containing_protein	GAT	GAC	D	D	s
PVBM08B	DS571145	498376	A	G	101	101	34	58	0	58	EHI_153760	+	hypothetical_protein	ATT	GTT	I	V	ns
PVBM08F	DS571145	498376	A	G	70	70	34	33	0	33	EHI_153760	+	hypothetical_protein	ATT	GTT	I	V	ns
HK-9	DS571145	499475	C	Y	64	110	30	22	8	14	EHI_153770	-	phosphatidylinositol-4-phosphate_5-kinase,_putative	AAG	AAA	K	K	s
PVBM08B	DS571145	499475	C	T	46	46	32	14	0	14	EHI_153770	-	phosphatidylinositol-4-phosphate_5-kinase,_putative	AAG	AAA	K	K	s
PVBM08F	DS571145	499475	C	T	22	40	33	10	1	9	EHI_153770	-	phosphatidylinositol-4-phosphate_5-kinase,_putative	AAG	AAA	K	K	s
IULA:1092:1	DS571145	499571	T	Y	194	194	33	110	90	20	EHI_153770	-	phosphatidylinositol-4-phosphate_5-kinase,_putative	GAA	GAG	E	E	s
Rahman	DS571145	499571	T	Y	231	231	35	84	58	26	EHI_153770	-	phosphatidylinositol-4-phosphate_5-kinase,_putative	GAA	GAG	E	E	s
HK-9	DS571145	499625	C	Y	118	118	30	46	35	11	EHI_153770	-	phosphatidylinositol-4-phosphate_5-kinase,_putative	AAG	AAA	K	K	s
IULA:1092:1	DS571145	500178	T	Y	36	36	32	20	15	5	EHI_153770	-	phosphatidylinositol-4-phosphate_5-kinase,_putative	AAA	AGA	K	R	ns
MS84-1374	DS571145	502192	A	T	36	36	32	7	1	6	NA	NA	NA	NA	NA	NA	NA	nc
2592100	DS571145	503121	C	Y	231	231	37	126	93	33	EHI_153780	-	hypothetical_protein	AGT	AAT	S	N	ns
HM-1A	DS571145	503121	C	Y	231	231	37	126	59	67	EHI_153780	-	hypothetical_protein	AGT	AAT	S	N	ns
IULA:1092:1	DS571145	503121	C	T	205	205	36	144	3	141	EHI_153780	-	hypothetical_protein	AGT	AAT	S	N	ns
MS27-5030	DS571145	503121	C	Y	140	140	36	168	135	33	EHI_153780	-	hypothetical_protein	AGT	AAT	S	N	ns
Rahman	DS571145	503121	C	T	122	122	36	77	2	75	EHI_153780	-	hypothetical_protein	AGT	AAT	S	N	ns
2592100	DS571145	503181	C	M	231	231	36	87	34	53	EHI_153780	-	hypothetical_protein	GGA	GTA	G	V	ns
HK-9	DS571145	503181	C	A	170	170	34	114	1	113	EHI_153780	-	hypothetical_protein	GGA	GTA	G	V	ns
MS27-5030	DS571145	503181	C	M	231	231	36	113	62	51	EHI_153780	-	hypothetical_protein	GGA	GTA	G	V	ns
MS84-1374	DS571145	503181	C	M	231	231	36	203	118	85	EHI_153780	-	hypothetical_protein	GGA	GTA	G	V	ns
PVBM08B	DS571145	503181	C	A	156	156	35	102	0	102	EHI_153780	-	hypothetical_protein	GGA	GTA	G	V	ns
PVBM08F	DS571145	503181	C	A	72	90	34	52	3	49	EHI_153780	-	hypothetical_protein	GGA	GTA	G	V	ns
HK-9	DS571145	503235	A	M	54	54	33	35	25	10	EHI_153780	-	hypothetical_protein	TTT	TGT	F	C	ns
MS84-1374	DS571145	503261	C	Y	231	231	36	127	73	54	EHI_153780	-	hypothetical_protein	GAG	GAA	E	E	s
MS27-5030	DS571145	503990	T	Y	43	43	31	29	24	5	EHI_153780	-	hypothetical_protein	GCA	GCG	A	A	s
IULA:1092:1	DS571145	505226	A	R	46	46	31	12	8	4	EHI_153780	-	hypothetical_protein	ATT	ATC	I	I	s
PVBM08F	DS571145	505425	C	Y	63	63	37	10	6	4	EHI_153780	-	hypothetical_protein	AGT	AAT	S	N	ns
2592100	DS571145	505865	T	W	231	231	36	94	47	47	EHI_153780	-	hypothetical_protein	ATA	ATT	I	I	s
HK-9	DS571145	505865	T	W	231	231	36	87	46	41	EHI_153780	-	hypothetical_protein	ATA	ATT	I	I	s
MS27-5030	DS571145	505865	T	W	231	231	36	100	47	53	EHI_153780	-	hypothetical_protein	ATA	ATT	I	I	s
MS84-1374	DS571145	505865	T	W	231	231	36	145	91	54	EHI_153780	-	hypothetical_protein	ATA	ATT	I	I	s
PVBM08B	DS571145	505865	T	A	170	170	36	115	2	113	EHI_153780	-	hypothetical_protein	ATA	ATT	I	I	s
PVBM08F	DS571145	505865	T	A	84	101	35	63	5	58	EHI_153780	-	hypothetical_protein	ATA	ATT	I	I	s
MS84-1374	DS571145	506819	C	Y	63	63	32	34	25	9	EHI_153780	-	hypothetical_protein	GAG	GAA	E	E	s
PVBM08B	DS571145	506910	C	Y	65	65	34	16	11	5	EHI_153780	-	hypothetical_protein	GGA	GAA	G	E	ns
PVBM08F	DS571145	506910	C	Y	68	68	35	16	11	5	EHI_153780	-	hypothetical_protein	GGA	GAA	G	E	ns
HK-9	DS571145	507228	G	R	231	231	35	136	99	37	EHI_153780	-	hypothetical_protein	ACT	ATT	T	I	ns
MS84-1374	DS571145	507228	G	R	231	231	35	170	103	67	EHI_153780	-	hypothetical_protein	ACT	ATT	T	I	ns
PVBM08B	DS571145	507228	G	A	146	165	35	110	0	110	EHI_153780	-	hypothetical_protein	ACT	ATT	T	I	ns
PVBM08F	DS571145	507228	G	A	95	95	35	53	0	53	EHI_153780	-	hypothetical_protein	ACT	ATT	T	I	ns
PVBM08B	DS571145	507286	C	Y	231	231	35	147	106	41	EHI_153780	-	hypothetical_protein	GAT	AAT	D	N	ns
PVBM08F	DS571145	507286	C	Y	211	211	36	48	33	15	EHI_153780	-	hypothetical_protein	GAT	AAT	D	N	ns
PVBM08B	DS571145	507641	C	M	90	90	36	59	49	10	EHI_153780	-	hypothetical_protein	AAG	AAT	K	N	ns
PVBM08B	DS571145	508322	C	Y	201	201	36	53	33	20	EHI_153780	-	hypothetical_protein	CAG	CAA	Q	Q	s
PVBM08F	DS571145	508322	C	Y	67	67	36	24	19	5	EHI_153780	-	hypothetical_protein	CAG	CAA	Q	Q	s
MS84-1374	DS571145	508817	C	Y	231	231	35	138	104	34	EHI_153780	-	hypothetical_protein	TCG	TCA	S	S	s
2592100	DS571145	509525	A	M	21	21	35	47	40	7	EHI_153780	-	hypothetical_protein	GTT	GTG	V	V	s
PVBM08B	DS571145	509525	A	M	30	30	36	69	60	9	EHI_153780	-	hypothetical_protein	GTT	GTG	V	V	s
HK-9	DS571145	510248	C	Y	231	231	37	185	121	64	EHI_153780	-	hypothetical_protein	TCG	TCA	S	S	s
HK-9	DS571145	510392	G	R	231	231	37	149	99	50	EHI_153780	-	hypothetical_protein	GAC	GAT	D	D	s
HK-9	DS571145	511787	C	S	231	231	35	159	105	54	EHI_153780	-	hypothetical_protein	ATG	ATC	M	I	ns
MS84-1374	DS571145	511787	C	G	197	197	32	145	10	135	EHI_153780	-	hypothetical_protein	ATG	ATC	M	I	ns
PVBM08B	DS571145	511787	C	S	231	231	34	106	53	53	EHI_153780	-	hypothetical_protein	ATG	ATC	M	I	ns
PVBM08F	DS571145	511787	C	S	167	167	34	48	30	18	EHI_153780	-	hypothetical_protein	ATG	ATC	M	I	ns
HK-9	DS571145	511821	A	R	170	170	35	152	101	51	EHI_153780	-	hypothetical_protein	ATT	ACT	I	T	ns
MS84-1374	DS571145	511821	A	G	216	216	32	150	0	150	EHI_153780	-	hypothetical_protein	ATT	ACT	I	T	ns
PVBM08B	DS571145	511821	A	R	231	231	34	107	53	54	EHI_153780	-	hypothetical_protein	ATT	ACT	I	T	ns
PVBM08F	DS571145	511821	A	R	218	218	34	50	28	22	EHI_153780	-	hypothetical_protein	ATT	ACT	I	T	ns
HM-1B	DS571145	512021	A	R	59	59	35	80	68	12	EHI_153780	-	hypothetical_protein	GTT	GTC	V	V	s
MS27-5030	DS571145	512021	A	R	38	38	35	89	75	14	EHI_153780	-	hypothetical_protein	GTT	GTC	V	V	s
MS84-1374	DS571145	512021	A	R	22	22	34	112	98	14	EHI_153780	-	hypothetical_protein	GTT	GTC	V	V	s
MS84-1374	DS571145	512964	A	W	62	62	35	69	58	11	EHI_153780	-	hypothetical_protein	TTT	TAT	F	Y	ns
MS84-1374	DS571145	514840	T	Y	231	231	36	115	80	35	EHI_153780	-	hypothetical_protein	ATT	GTT	I	V	ns
2592100	DS571145	515171	G	S	44	89	36	16	3	13	EHI_153780	-	hypothetical_protein	ATC	ATG	I	M	ns
HK-9	DS571145	515171	G	S	231	231	35	51	29	22	EHI_153780	-	hypothetical_protein	ATC	ATG	I	M	ns
IULA:1092:1	DS571145	515171	G	C	122	122	35	75	0	75	EHI_153780	-	hypothetical_protein	ATC	ATG	I	M	ns
Rahman	DS571145	515171	G	C	36	36	33	6	0	6	EHI_153780	-	hypothetical_protein	ATC	ATG	I	M	ns
MS27-5030	DS571145	515344	A	W	22	22	34	119	109	10	EHI_153780	-	hypothetical_protein	TTC	ATC	F	I	ns
MS84-1374	DS571145	519574	C	S	90	90	36	97	70	27	NA	NA	NA	NA	NA	NA	NA	nc
PVBM08B	DS571145	519574	C	S	91	91	36	62	48	14	NA	NA	NA	NA	NA	NA	NA	nc
PVBM08F	DS571145	519574	C	S	121	121	35	30	19	11	NA	NA	NA	NA	NA	NA	NA	nc
2592100	DS571146	3559	A	M	27	27	36	15	12	3	NA	NA	NA	NA	NA	NA	NA	nc
MS27-5030	DS571146	3724	T	G	31	31	34	7	4	3	NA	NA	NA	NA	NA	NA	NA	nc
IULA:1092:1	DS571146	3738	C	A	62	62	33	28	1	27	NA	NA	NA	NA	NA	NA	NA	nc
MS84-1374	DS571146	3738	C	A	80	80	33	41	0	41	NA	NA	NA	NA	NA	NA	NA	nc
Rahman	DS571146	3738	C	A	29	41	35	11	1	10	NA	NA	NA	NA	NA	NA	NA	nc
IULA:1092:1	DS571146	3853	C	T	38	38	27	8	0	8	NA	NA	NA	NA	NA	NA	NA	nc
IULA:1092:1	DS571146	3855	C	G	46	46	31	17	3	14	NA	NA	NA	NA	NA	NA	NA	nc
MS27-5030	DS571146	3855	C	G	27	36	32	9	3	6	NA	NA	NA	NA	NA	NA	NA	nc
MS84-1374	DS571146	3855	C	G	26	38	32	11	3	8	NA	NA	NA	NA	NA	NA	NA	nc
PVBM08B	DS571146	3855	C	G	34	34	34	8	3	6	NA	NA	NA	NA	NA	NA	NA	nc
IULA:1092:1	DS571146	3916	T	K	26	26	31	20	15	5	NA	NA	NA	NA	NA	NA	NA	nc
HK-9	DS571146	4042	A	W	201	231	35	60	32	28	NA	NA	NA	NA	NA	NA	NA	nc
HK-9	DS571146	4084	T	Y	202	202	36	74	56	18	NA	NA	NA	NA	NA	NA	NA	nc
2592100	DS571146	4102	A	T	34	34	33	5	0	5	NA	NA	NA	NA	NA	NA	NA	nc
HK-9	DS571146	4102	A	W	46	80	36	8	3	5	NA	NA	NA	NA	NA	NA	NA	nc
IULA:1092:1	DS571146	4102	A	T	51	51	32	19	1	18	NA	NA	NA	NA	NA	NA	NA	nc
MS27-5030	DS571146	4102	A	T	33	33	35	5	1	4	NA	NA	NA	NA	NA	NA	NA	nc
MS84-1374	DS571146	4102	A	T	43	43	33	14	2	12	NA	NA	NA	NA	NA	NA	NA	nc
PVBM08B	DS571146	4102	A	T	37	37	31	7	0	7	NA	NA	NA	NA	NA	NA	NA	nc
PVBM08F	DS571146	4102	A	T	34	34	32	5	0	5	NA	NA	NA	NA	NA	NA	NA	nc
Rahman	DS571146	4102	A	T	36	36	31	6	0	6	NA	NA	NA	NA	NA	NA	NA	nc
HK-9	DS571146	5741	T	G	36	36	35	6	0	6	EHI_148010	-	hypothetical_protein	AAA	CAA	K	Q	ns
IULA:1092:1	DS571146	5741	T	G	61	61	35	27	1	26	EHI_148010	-	hypothetical_protein	AAA	CAA	K	Q	ns
MS84-1374	DS571146	5741	T	G	41	41	35	10	0	10	EHI_148010	-	hypothetical_protein	AAA	CAA	K	Q	ns
PVBM08B	DS571146	5741	T	G	37	37	34	7	0	7	EHI_148010	-	hypothetical_protein	AAA	CAA	K	Q	ns
PVBM08F	DS571146	5741	T	G	34	34	33	5	0	5	EHI_148010	-	hypothetical_protein	AAA	CAA	K	Q	ns
HK-9	DS571146	5879	T	Y	33	33	32	9	5	4	EHI_148010	-	hypothetical_protein	ATT	GTT	I	V	ns
IULA:1092:1	DS571146	5879	T	Y	55	55	34	13	8	5	EHI_148010	-	hypothetical_protein	ATT	GTT	I	V	ns
PVBM08B	DS571146	6082	T	W	35	35	35	51	41	10	EHI_148020	-	hypothetical_protein,_conserved	TAA	TAT	*	Y	ns
IULA:1092:1	DS571146	6911	T	K	24	24	33	21	17	4	NA	NA	NA	NA	NA	NA	NA	nc
PVBM08B	DS571146	6913	A	W	32	32	33	13	8	5	NA	NA	NA	NA	NA	NA	NA	nc
2592100	DS571146	7056	T	C	67	67	35	34	3	31	EHI_148030	+	hypothetical_protein	TAT	TAC	Y	Y	s
IULA:1092:1	DS571146	7056	T	C	60	70	36	36	2	34	EHI_148030	+	hypothetical_protein	TAT	TAC	Y	Y	s
MS27-5030	DS571146	7056	T	C	96	96	34	57	3	54	EHI_148030	+	hypothetical_protein	TAT	TAC	Y	Y	s
MS84-1374	DS571146	7056	T	C	71	71	34	37	3	34	EHI_148030	+	hypothetical_protein	TAT	TAC	Y	Y	s
Rahman	DS571146	7056	T	C	76	76	36	40	2	38	EHI_148030	+	hypothetical_protein	TAT	TAC	Y	Y	s
IULA:1092:1	DS571146	7447	A	R	27	27	35	25	21	4	EHI_148030	+	hypothetical_protein	ATG	GTG	M	V	ns
IULA:1092:1	DS571146	10927	A	M	21	21	35	14	11	3	NA	NA	NA	NA	NA	NA	NA	nc
PVBM08B	DS571146	13193	G	C	55	70	36	35	2	33	NA	NA	NA	NA	NA	NA	NA	nc
PVBM08F	DS571146	13193	G	C	55	55	37	22	1	21	NA	NA	NA	NA	NA	NA	NA	nc
2592100	DS571146	15262	A	G	97	97	35	57	2	55	EHI_148080	+	hypothetical_protein	GGA	GGG	G	G	s
IULA:1092:1	DS571146	15262	A	G	55	55	32	23	2	21	EHI_148080	+	hypothetical_protein	GGA	GGG	G	G	s
MS27-5030	DS571146	15262	A	G	133	133	35	86	2	84	EHI_148080	+	hypothetical_protein	GGA	GGG	G	G	s
MS84-1374	DS571146	15262	A	G	85	85	35	45	0	45	EHI_148080	+	hypothetical_protein	GGA	GGG	G	G	s
Rahman	DS571146	15262	A	G	106	126	36	80	2	78	EHI_148080	+	hypothetical_protein	GGA	GGG	G	G	s
HK-9	DS571146	16124	A	C	28	38	35	14	6	8	EHI_148090	-	hypothetical_protein	AAT	AAG	N	K	ns
HM-1A	DS571146	16124	A	C	19	35	32	11	5	6	EHI_148090	-	hypothetical_protein	AAT	AAG	N	K	ns
IULA:1092:1	DS571146	16124	A	C	28	37	32	18	11	7	EHI_148090	-	hypothetical_protein	AAT	AAG	N	K	ns
MS27-5030	DS571146	16124	A	M	8	42	34	18	13	5	EHI_148090	-	hypothetical_protein	AAT	AAG	N	K	ns
MS84-1374	DS571146	16124	A	M	30	31	32	20	16	4	EHI_148090	-	hypothetical_protein	AAT	AAG	N	K	ns
IULA:1092:1	DS571146	16625	T	K	28	28	35	30	26	4	EHI_148090	-	hypothetical_protein	TCA	TCC	S	S	s
PVBM08B	DS571146	16625	T	K	41	41	35	19	14	5	EHI_148090	-	hypothetical_protein	TCA	TCC	S	S	s
PVBM08F	DS571146	16625	T	K	27	27	35	11	8	3	EHI_148090	-	hypothetical_protein	TCA	TCC	S	S	s
HK-9	DS571146	17298	T	Y	23	23	34	54	47	7	EHI_148100	-	actin,_putative	TAT	TGT	Y	C	ns
HK-9	DS571146	17311	T	Y	28	28	34	66	56	10	EHI_148100	-	actin,_putative	ATG	GTG	M	V	ns
HK-9	DS571146	18002	A	T	51	65	35	31	1	30	EHI_148100	-	actin,_putative	CCT	CCA	P	P	s
PVBM08B	DS571146	18002	A	T	20	42	33	12	1	11	EHI_148100	-	actin,_putative	CCT	CCA	P	P	s
PVBM08F	DS571146	18002	A	T	43	43	35	17	5	12	EHI_148100	-	actin,_putative	CCT	CCA	P	P	s
HK-9	DS571146	18696	C	T	33	33	30	5	1	4	EHI_148110	+	hypothetical_protein	TTC	TTT	F	F	s
PVBM08B	DS571146	18696	C	T	36	36	36	7	1	6	EHI_148110	+	hypothetical_protein	TTC	TTT	F	F	s
PVBM08F	DS571146	18696	C	T	34	34	37	7	2	5	EHI_148110	+	hypothetical_protein	TTC	TTT	F	F	s
HK-9	DS571146	19197	A	G	37	37	34	8	1	7	EHI_148110	+	hypothetical_protein	CCA	CCG	P	P	s
PVBM08B	DS571146	19197	A	G	40	40	33	12	3	9	EHI_148110	+	hypothetical_protein	CCA	CCG	P	P	s
PVBM08F	DS571146	19197	A	G	38	38	33	8	0	8	EHI_148110	+	hypothetical_protein	CCA	CCG	P	P	s
HK-9	DS571146	19659	C	T	61	61	34	27	1	26	EHI_148110	+	hypothetical_protein	GAC	GAT	D	D	s
PVBM08B	DS571146	19659	C	T	82	82	35	43	0	43	EHI_148110	+	hypothetical_protein	GAC	GAT	D	D	s
PVBM08F	DS571146	19659	C	T	58	58	36	24	0	24	EHI_148110	+	hypothetical_protein	GAC	GAT	D	D	s
MS27-5030	DS571146	19984	A	W	23	23	34	76	65	11	EHI_148110	+	hypothetical_protein	ATG	TTG	M	L	ns
HM-1B	DS571146	20748	A	W	25	25	33	15	12	3	EHI_148120	-	hypothetical_protein,_conserved	ATA	AAA	I	K	ns
MS84-1374	DS571146	21489	A	T	12	38	28	12	4	8	NA	NA	NA	NA	NA	NA	NA	nc
PVBM08B	DS571146	21489	A	W	41	41	33	15	11	4	NA	NA	NA	NA	NA	NA	NA	nc
PVBM08F	DS571146	25257	G	K	59	59	34	25	19	6	EHI_148150	-	hypothetical_protein	CAA	AAA	Q	K	ns
HK-9	DS571146	29107	T	W	35	35	34	40	32	7	EHI_148170	-	protein_phosphatase_regulatory_subunit,_putative	TAT	TTT	Y	F	ns
MS27-5030	DS571146	29107	T	W	26	26	34	54	46	8	EHI_148170	-	protein_phosphatase_regulatory_subunit,_putative	TAT	TTT	Y	F	ns
HK-9	DS571146	32098	A	C	17	37	33	15	8	7	EHI_148190	+	Ran_family_GTPase	AAT	ACT	N	T	ns
IULA:1092:1	DS571146	32098	A	M	61	80	32	14	6	8	EHI_148190	+	Ran_family_GTPase	AAT	ACT	N	T	ns
MS27-5030	DS571146	32098	A	C	4	35	33	8	2	6	EHI_148190	+	Ran_family_GTPase	AAT	ACT	N	T	ns
MS84-1374	DS571146	32098	A	C	27	37	33	12	5	7	EHI_148190	+	Ran_family_GTPase	AAT	ACT	N	T	ns
IULA:1092:1	DS571146	32845	A	G	51	51	35	18	0	18	EHI_148200	-	serine/threonine-protein_kinase,_putative	AGT	AGC	S	S	s
Rahman	DS571146	32845	A	G	58	58	35	27	3	24	EHI_148200	-	serine/threonine-protein_kinase,_putative	AGT	AGC	S	S	s
HM-1B	DS571146	33624	T	C	29	29	30	5	3	2	EHI_148200	-	serine/threonine-protein_kinase,_putative	ATT	GTT	I	V	ns
MS84-1374	DS571146	34547	G	R	20	20	36	9	7	2	EHI_148210	-	hypothetical_protein	CCT	TCT	P	S	ns
PVBM08B	DS571146	35537	A	R	19	21	35	5	2	3	EHI_148210	-	hypothetical_protein	TTA	CTA	L	L	s
PVBM08F	DS571146	35537	A	R	20	20	32	11	8	3	EHI_148210	-	hypothetical_protein	TTA	CTA	L	L	s
HK-9	DS571146	36375	A	R	25	25	35	66	59	7	EHI_148220	-	protein_kinase,_putative	TAT	CAT	Y	H	ns
MS27-5030	DS571146	36375	A	R	61	61	34	55	39	17	EHI_148220	-	protein_kinase,_putative	TAT	CAT	Y	H	ns
2592100	DS571146	39885	A	T	42	61	36	28	2	26	NA	NA	NA	NA	NA	NA	NA	nc
HK-9	DS571146	39885	A	T	4	46	35	17	3	14	NA	NA	NA	NA	NA	NA	NA	nc
IULA:1092:1	DS571146	39885	A	T	62	62	37	27	0	27	NA	NA	NA	NA	NA	NA	NA	nc
MS27-5030	DS571146	39885	A	T	53	53	37	22	2	20	NA	NA	NA	NA	NA	NA	NA	nc
MS84-1374	DS571146	39885	A	T	42	61	35	29	3	26	NA	NA	NA	NA	NA	NA	NA	nc
PVBM08B	DS571146	39885	A	W	200	231	35	52	16	36	NA	NA	NA	NA	NA	NA	NA	nc
PVBM08F	DS571146	39885	A	W	41	81	35	14	4	10	NA	NA	NA	NA	NA	NA	NA	nc
Rahman	DS571146	39885	A	T	51	71	36	36	2	34	NA	NA	NA	NA	NA	NA	NA	nc
IULA:1092:1	DS571146	40049	C	Y	72	107	33	15	7	8	NA	NA	NA	NA	NA	NA	NA	nc
2592100	DS571146	40071	C	M	26	26	28	6	4	2	NA	NA	NA	NA	NA	NA	NA	nc
PVBM08B	DS571146	40071	C	M	30	30	34	7	4	3	NA	NA	NA	NA	NA	NA	NA	nc
IULA:1092:1	DS571146	40251	G	R	100	122	30	31	17	14	NA	NA	NA	NA	NA	NA	NA	nc
Rahman	DS571146	40251	G	R	56	56	28	10	6	4	NA	NA	NA	NA	NA	NA	NA	nc
HK-9	DS571146	46139	T	Y	24	24	35	47	41	6	NA	NA	NA	NA	NA	NA	NA	nc
HM-1A	DS571146	46375	T	A	4	24	37	7	5	2	NA	NA	NA	NA	NA	NA	NA	nc
2592100	DS571146	46848	A	G	82	82	36	45	2	43	EHI_148260	+	hypothetical_protein	GAT	GGT	D	G	ns
HK-9	DS571146	46848	A	G	73	90	36	51	2	49	EHI_148260	+	hypothetical_protein	GAT	GGT	D	G	ns
IULA:1092:1	DS571146	46848	A	G	115	115	37	73	4	69	EHI_148260	+	hypothetical_protein	GAT	GGT	D	G	ns
MS27-5030	DS571146	46848	A	G	117	117	36	74	3	71	EHI_148260	+	hypothetical_protein	GAT	GGT	D	G	ns
MS84-1374	DS571146	46848	A	G	103	103	37	61	1	60	EHI_148260	+	hypothetical_protein	GAT	GGT	D	G	ns
PVBM08B	DS571146	46848	A	G	75	75	36	40	3	37	EHI_148260	+	hypothetical_protein	GAT	GGT	D	G	ns
PVBM08F	DS571146	46848	A	G	63	63	37	32	4	28	EHI_148260	+	hypothetical_protein	GAT	GGT	D	G	ns
Rahman	DS571146	46848	A	G	80	80	37	46	5	41	EHI_148260	+	hypothetical_protein	GAT	GGT	D	G	ns
HK-9	DS571146	47210	G	T	167	200	35	152	15	138	EHI_148270	-	GTP-binding_protein,_putative	CCA	ACA	P	T	ns
IULA:1092:1	DS571146	48544	T	G	40	40	36	10	1	9	NA	NA	NA	NA	NA	NA	NA	nc
MS84-1374	DS571146	48859	A	M	28	34	32	5	2	3	NA	NA	NA	NA	NA	NA	NA	nc
Rahman	DS571146	48859	A	M	51	51	37	6	3	3	NA	NA	NA	NA	NA	NA	NA	nc
HK-9	DS571146	48929	T	A	13	33	35	5	1	4	NA	NA	NA	NA	NA	NA	NA	nc
IULA:1092:1	DS571146	48935	A	M	49	49	30	17	9	8	NA	NA	NA	NA	NA	NA	NA	nc
MS84-1374	DS571146	48935	A	M	59	66	28	14	5	9	NA	NA	NA	NA	NA	NA	NA	nc
PVBM08F	DS571146	48935	A	M	24	24	32	10	6	4	NA	NA	NA	NA	NA	NA	NA	nc
2592100	DS571146	50613	G	A	93	93	35	52	0	52	EHI_148280	-	p21-activated_kinase	TTC	TTT	F	F	s
HK-9	DS571146	50613	G	A	90	90	36	53	4	49	EHI_148280	-	p21-activated_kinase	TTC	TTT	F	F	s
IULA:1092:1	DS571146	50613	G	A	88	88	36	52	4	48	EHI_148280	-	p21-activated_kinase	TTC	TTT	F	F	s
MS27-5030	DS571146	50613	G	A	113	113	36	69	1	68	EHI_148280	-	p21-activated_kinase	TTC	TTT	F	F	s
MS84-1374	DS571146	50613	G	A	67	98	36	60	4	58	EHI_148280	-	p21-activated_kinase	TTC	TTT	F	F	s
Rahman	DS571146	50613	G	A	98	98	36	56	0	56	EHI_148280	-	p21-activated_kinase	TTC	TTT	F	F	s
MS27-5030	DS571146	50679	A	W	38	38	36	153	125	28	EHI_148280	-	p21-activated_kinase	AAT	AAA	N	K	ns
IULA:1092:1	DS571146	51063	C	S	24	24	34	27	22	5	NA	NA	NA	NA	NA	NA	NA	nc
MS27-5030	DS571146	51063	C	S	31	31	34	31	26	5	NA	NA	NA	NA	NA	NA	NA	nc
MS27-5030	DS571146	52679	T	K	43	43	35	75	67	13	EHI_148290	+	thiamine_pyrophosphokinase,_putative	ATT	ATG	I	M	ns
MS27-5030	DS571146	52686	G	S	32	32	35	67	58	8	EHI_148290	+	thiamine_pyrophosphokinase,_putative	GAT	CAT	D	H	ns
HK-9	DS571146	54492	G	A	36	36	33	6	0	6	EHI_148300	+	hypothetical_protein	GAG	GAA	E	E	s
HK-9	DS571146	59716	T	C	26	37	30	10	3	7	EHI_148330	+	pumilio_family_RNA-binding_protein	AGT	AGC	S	S	s
HK-9	DS571146	59861	G	A	75	75	36	37	0	37	EHI_148330	+	pumilio_family_RNA-binding_protein	GTG	ATG	V	M	ns
IULA:1092:1	DS571146	60700	G	A	36	36	32	8	2	6	EHI_148340	-	long-chain-fatty-acid--CoA_ligase,_putative	CCA	CTA	P	L	ns
HK-9	DS571146	63981	A	W	32	32	35	13	10	3	NA	NA	NA	NA	NA	NA	NA	nc
HM-1B	DS571146	63981	A	W	52	52	34	8	4	4	NA	NA	NA	NA	NA	NA	NA	nc
IULA:1092:1	DS571146	63981	A	W	21	21	33	5	3	2	NA	NA	NA	NA	NA	NA	NA	nc
HK-9	DS571146	66366	G	C	81	81	35	43	1	42	EHI_148380	-	C2_domain_containing_protein	CAA	GAA	Q	E	ns
PVBM08B	DS571146	66366	G	C	102	102	36	60	1	59	EHI_148380	-	C2_domain_containing_protein	CAA	GAA	Q	E	ns
PVBM08F	DS571146	66366	G	C	55	55	36	21	0	21	EHI_148380	-	C2_domain_containing_protein	CAA	GAA	Q	E	ns
PVBM08F	DS571146	67095	T	K	25	25	37	9	6	3	EHI_148390	-	tyrosyl-DNA_phosphodiesterase,_putative	ATT	CTT	I	L	ns
2592100	DS571146	67342	G	A	112	112	36	70	3	67	EHI_148390	-	tyrosyl-DNA_phosphodiesterase,_putative	ATC	ATT	I	I	s
IULA:1092:1	DS571146	67342	G	A	132	132	35	86	3	83	EHI_148390	-	tyrosyl-DNA_phosphodiesterase,_putative	ATC	ATT	I	I	s
MS27-5030	DS571146	67342	G	A	170	170	36	114	1	113	EHI_148390	-	tyrosyl-DNA_phosphodiesterase,_putative	ATC	ATT	I	I	s
MS84-1374	DS571146	67342	G	A	235	235	36	165	0	165	EHI_148390	-	tyrosyl-DNA_phosphodiesterase,_putative	ATC	ATT	I	I	s
PVBM08B	DS571146	67342	G	A	142	142	37	94	3	91	EHI_148390	-	tyrosyl-DNA_phosphodiesterase,_putative	ATC	ATT	I	I	s
PVBM08F	DS571146	67342	G	A	71	71	35	35	1	34	EHI_148390	-	tyrosyl-DNA_phosphodiesterase,_putative	ATC	ATT	I	I	s
Rahman	DS571146	67342	G	A	157	157	36	108	5	103	EHI_148390	-	tyrosyl-DNA_phosphodiesterase,_putative	ATC	ATT	I	I	s
HK-9	DS571146	69245	G	A	73	73	35	36	0	36	EHI_148410	+	PQ_loop_repeat_protein	GAT	AAT	D	N	ns
HK-9	DS571146	69370	C	G	185	185	35	129	4	125	EHI_148410	+	PQ_loop_repeat_protein	CCC	CCG	P	P	s
PVBM08B	DS571146	69370	C	G	99	135	35	92	7	85	EHI_148410	+	PQ_loop_repeat_protein	CCC	CCG	P	P	s
PVBM08F	DS571146	69370	C	G	86	86	36	48	2	46	EHI_148410	+	PQ_loop_repeat_protein	CCC	CCG	P	P	s
2592100	DS571146	71636	T	Y	29	29	35	20	15	5	EHI_148420	-	hypothetical_protein	GAA	GAG	E	E	s
MS84-1374	DS571146	71810	A	W	24	24	35	13	10	3	EHI_148420	-	hypothetical_protein	TAT	TAA	Y	*	ns
PVBM08B	DS571146	72295	T	C	56	87	36	52	5	47	EHI_148420	-	hypothetical_protein	ATT	GTT	I	V	ns
PVBM08F	DS571146	72295	T	C	58	58	36	24	0	24	EHI_148420	-	hypothetical_protein	ATT	GTT	I	V	ns
HM-1A	DS571146	75218	A	M	38	38	35	48	42	6	EHI_148440	+	serine/threonine-protein_kinase,_putative	AAA	AAC	K	N	ns
HK-9	DS571146	76963	T	C	34	46	34	16	2	14	NA	NA	NA	NA	NA	NA	NA	nc
HK-9	DS571146	77284	T	C	107	138	36	90	2	88	NA	NA	NA	NA	NA	NA	NA	nc
HK-9	DS571146	77360	A	M	71	71	35	44	35	9	NA	NA	NA	NA	NA	NA	NA	nc
IULA:1092:1	DS571146	77572	A	W	24	24	33	26	22	4	NA	NA	NA	NA	NA	NA	NA	nc
HK-9	DS571146	77638	C	G	67	67	33	31	0	31	NA	NA	NA	NA	NA	NA	NA	nc
HK-9	DS571146	77889	A	G	68	68	36	33	1	32	NA	NA	NA	NA	NA	NA	NA	nc
HK-9	DS571146	78133	A	T	77	77	35	40	1	39	NA	NA	NA	NA	NA	NA	NA	nc
PVBM08B	DS571146	80528	A	T	43	43	35	12	0	12	NA	NA	NA	NA	NA	NA	NA	nc
PVBM08F	DS571146	80528	A	T	34	34	37	6	1	5	NA	NA	NA	NA	NA	NA	NA	nc
MS27-5030	DS571146	81518	T	K	42	42	35	47	39	8	NA	NA	NA	NA	NA	NA	NA	nc
MS84-1374	DS571146	81518	T	K	23	23	35	56	49	7	NA	NA	NA	NA	NA	NA	NA	nc
MS27-5030	DS571146	82329	A	M	24	24	33	47	42	5	EHI_148460	+	leucine_rich_repeat_protein,_BspA_family	AAA	ACA	K	T	ns
HK-9	DS571146	82447	T	K	20	20	37	8	5	3	EHI_148460	+	leucine_rich_repeat_protein,_BspA_family	TTT	TTG	F	L	ns
PVBM08B	DS571146	83617	G	A	68	68	33	35	3	32	EHI_148470	+	asparagine_synthetase_A,_putative	GAA	AAA	E	K	ns
PVBM08F	DS571146	83617	G	A	45	45	27	13	0	13	EHI_148470	+	asparagine_synthetase_A,_putative	GAA	AAA	E	K	ns
PVBM08F	DS571146	84987	G	A	33	33	33	6	2	4	NA	NA	NA	NA	NA	NA	NA	nc
IULA:1092:1	DS571146	88791	T	W	49	49	36	17	11	6	EHI_148490	-	hypothetical_protein,_conserved	TTA	TTT	L	F	ns
HK-9	DS571146	90000	A	R	67	67	35	81	68	13	EHI_148500	-	Ras_guanine_nucleotide_exchange_factor,_putative	ATT	ACT	I	T	ns
HK-9	DS571146	90115	A	R	92	92	35	44	33	11	EHI_148500	-	Ras_guanine_nucleotide_exchange_factor,_putative	TTA	CTA	L	L	s
IULA:1092:1	DS571146	90115	A	R	38	38	34	48	41	7	EHI_148500	-	Ras_guanine_nucleotide_exchange_factor,_putative	TTA	CTA	L	L	s
MS27-5030	DS571146	90115	A	R	117	117	34	46	29	17	EHI_148500	-	Ras_guanine_nucleotide_exchange_factor,_putative	TTA	CTA	L	L	s
MS84-1374	DS571146	90115	A	R	21	21	35	93	81	12	EHI_148500	-	Ras_guanine_nucleotide_exchange_factor,_putative	TTA	CTA	L	L	s
HK-9	DS571146	96818	A	W	20	20	34	21	16	6	EHI_148530	+	leucine_rich_repeat_protein,_BspA_family	AAT	ATT	N	I	ns
HK-9	DS571146	98351	A	M	53	53	34	14	9	5	NA	NA	NA	NA	NA	NA	NA	nc
IULA:1092:1	DS571146	98351	A	M	24	24	31	21	16	5	NA	NA	NA	NA	NA	NA	NA	nc
MS84-1374	DS571146	98351	A	M	66	66	33	13	7	6	NA	NA	NA	NA	NA	NA	NA	nc
2592100	DS571146	100112	C	M	28	28	36	60	54	6	EHI_148550	+	protein_tyrosine_kinase_domain-containing_protein	CAT	AAT	H	N	ns
IULA:1092:1	DS571146	100112	C	M	54	54	36	87	75	12	EHI_148550	+	protein_tyrosine_kinase_domain-containing_protein	CAT	AAT	H	N	ns
MS84-1374	DS571146	100112	C	M	31	31	35	103	90	13	EHI_148550	+	protein_tyrosine_kinase_domain-containing_protein	CAT	AAT	H	N	ns
PVBM08F	DS571146	100112	C	M	28	28	33	24	19	5	EHI_148550	+	protein_tyrosine_kinase_domain-containing_protein	CAT	AAT	H	N	ns
HM-1A	DS571146	101042	G	K	231	231	37	116	88	28	EHI_148550	+	protein_tyrosine_kinase_domain-containing_protein	GCT	TCT	A	S	ns
HM-1A	DS571146	110089	A	M	32	32	35	25	20	5	EHI_148580	+	choline/ethanolamine_kinase,_putative	AAA	CAA	K	Q	ns
MS84-1374	DS571146	110089	A	M	39	39	34	34	27	7	EHI_148580	+	choline/ethanolamine_kinase,_putative	AAA	CAA	K	Q	ns
HK-9	DS571146	112729	T	Y	17	25	31	11	8	3	EHI_148590	-	hypothetical_protein	AAT	GAT	N	D	ns
HK-9	DS571146	113414	A	R	26	26	34	16	11	5	EHI_148590	-	hypothetical_protein	ATT	ATC	I	I	s
HK-9	DS571146	115213	T	K	58	58	36	53	44	9	EHI_148600	-	hypothetical_protein	ATG	CTG	M	L	ns
HM-1B	DS571146	115213	T	K	61	61	36	36	29	7	EHI_148600	-	hypothetical_protein	ATG	CTG	M	L	ns
IULA:1092:1	DS571146	115213	T	K	34	34	36	59	52	7	EHI_148600	-	hypothetical_protein	ATG	CTG	M	L	ns
MS27-5030	DS571146	115213	T	K	92	100	35	43	31	12	EHI_148600	-	hypothetical_protein	ATG	CTG	M	L	ns
MS84-1374	DS571146	115213	T	K	47	47	36	73	63	10	EHI_148600	-	hypothetical_protein	ATG	CTG	M	L	ns
PVBM08F	DS571146	115213	T	K	25	25	35	30	25	5	EHI_148600	-	hypothetical_protein	ATG	CTG	M	L	ns
IULA:1092:1	DS571146	121330	A	M	34	34	35	70	60	10	EHI_148630	-	SEC-24_protein,_putative	ATT	ATG	I	M	ns
IULA:1092:1	DS571146	123530	T	K	26	26	34	21	17	4	EHI_148640	-	hypothetical_protein	AAA	ACA	K	T	ns
HK-9	DS571146	125158	T	K	37	39	32	8	5	3	EHI_148650	-	leucine_rich_repeat_and_phosphatase_domain_containing_protein	AAA	ACA	K	T	ns
MS27-5030	DS571146	125246	T	Y	72	72	33	44	32	12	EHI_148650	-	leucine_rich_repeat_and_phosphatase_domain_containing_protein	ATG	GTG	M	V	ns
Rahman	DS571146	125246	T	Y	62	62	34	53	44	9	EHI_148650	-	leucine_rich_repeat_and_phosphatase_domain_containing_protein	ATG	GTG	M	V	ns
PVBM08B	DS571146	126561	T	C	48	48	37	16	0	16	EHI_148670	-	hypothetical_protein	GAT	GGT	D	G	ns
PVBM08F	DS571146	126561	T	C	45	45	37	13	0	13	EHI_148670	-	hypothetical_protein	GAT	GGT	D	G	ns
IULA:1092:1	DS571146	127834	T	Y	25	25	36	57	49	8	EHI_148680	-	hypothetical_protein,_conserved	TAT	TGT	Y	C	ns
IULA:1092:1	DS571146	130009	A	C	76	108	36	69	5	64	EHI_148680	-	hypothetical_protein,_conserved	ATT	AGT	I	S	ns
Rahman	DS571146	130009	A	C	172	172	36	116	1	115	EHI_148680	-	hypothetical_protein,_conserved	ATT	AGT	I	S	ns
MS84-1374	DS571146	132961	C	T	108	108	35	69	5	64	EHI_148700	-	phosphatidylinositol_4-kinase,_putative	ATG	ATA	M	I	ns
MS84-1374	DS571146	137031	T	W	23	23	33	33	27	6	EHI_148700	-	phosphatidylinositol_4-kinase,_putative	ATT	TTT	I	F	ns
Rahman	DS571146	137256	A	W	22	22	33	12	8	4	EHI_148700	-	phosphatidylinositol_4-kinase,_putative	TTA	ATA	L	I	ns
Rahman	DS571146	138775	A	M	97	97	36	152	122	30	EHI_148710	+	hypothetical_protein	CAA	CAC	Q	H	ns
HK-9	DS571146	144267	A	C	30	38	35	14	6	8	EHI_148760	-	N2,N2-dimethylguanosine_tRNA_methyltransferase,_putative	ATA	AGA	I	R	ns
MS84-1374	DS571146	144268	T	G	21	21	35	5	4	1	EHI_148760	-	N2,N2-dimethylguanosine_tRNA_methyltransferase,_putative	ATA	CTA	I	L	ns
HM-1B	DS571146	145010	T	K	21	21	33	10	7	3	EHI_148760	-	N2,N2-dimethylguanosine_tRNA_methyltransferase,_putative	TCA	TCC	S	S	s
HK-9	DS571146	145573	A	M	21	21	33	6	3	3	EHI_148760	-	N2,N2-dimethylguanosine_tRNA_methyltransferase,_putative	TAT	GAT	Y	D	ns
HK-9	DS571146	146687	G	A	45	45	36	14	1	13	EHI_148770	-	hypothetical_protein,_conserved	ACA	ATA	T	I	ns
PVBM08B	DS571146	146687	G	A	45	45	35	13	0	13	EHI_148770	-	hypothetical_protein,_conserved	ACA	ATA	T	I	ns
PVBM08F	DS571146	146687	G	A	38	38	37	8	0	8	EHI_148770	-	hypothetical_protein,_conserved	ACA	ATA	T	I	ns
HK-9	DS571146	148216	A	G	65	106	35	70	8	62	EHI_148770	-	hypothetical_protein,_conserved	AAT	AAC	N	N	s
PVBM08B	DS571146	148216	A	G	72	103	36	62	2	60	EHI_148770	-	hypothetical_protein,_conserved	AAT	AAC	N	N	s
PVBM08F	DS571146	148216	A	G	66	66	35	32	2	30	EHI_148770	-	hypothetical_protein,_conserved	AAT	AAC	N	N	s
HM-1A	DS571146	149607	A	M	25	31	35	5	3	2	EHI_148770	-	hypothetical_protein,_conserved	TCA	GCA	S	A	ns
IULA:1092:1	DS571146	149607	A	M	42	42	36	21	16	4	EHI_148770	-	hypothetical_protein,_conserved	TCA	GCA	S	A	ns
PVBM08B	DS571146	152443	C	M	26	26	32	6	3	3	NA	NA	NA	NA	NA	NA	NA	nc
Rahman	DS571146	153171	T	Y	28	28	35	32	27	5	EHI_148770	-	hypothetical_protein,_conserved	AAA	GAA	K	E	ns
HM-1A	DS571146	154854	C	M	32	32	35	17	14	3	NA	NA	NA	NA	NA	NA	NA	nc
HM-1B	DS571146	154854	C	A	24	27	35	5	4	1	NA	NA	NA	NA	NA	NA	NA	nc
MS27-5030	DS571146	154854	C	M	23	23	34	17	14	3	NA	NA	NA	NA	NA	NA	NA	nc
PVBM08B	DS571146	154854	C	A	21	33	33	16	12	4	NA	NA	NA	NA	NA	NA	NA	nc
PVBM08F	DS571146	154854	C	M	47	57	35	13	7	6	NA	NA	NA	NA	NA	NA	NA	nc
PVBM08B	DS571146	155038	T	C	98	98	37	58	2	56	EHI_148780	+	hypothetical_protein,_conserved	AAT	AAC	N	N	s
PVBM08F	DS571146	155038	T	C	67	67	37	31	0	31	EHI_148780	+	hypothetical_protein,_conserved	AAT	AAC	N	N	s
HK-9	DS571146	155158	T	A	83	83	35	44	0	44	EHI_148780	+	hypothetical_protein,_conserved	GAT	GAA	D	E	ns
PVBM08B	DS571146	155158	T	A	68	68	36	32	0	32	EHI_148780	+	hypothetical_protein,_conserved	GAT	GAA	D	E	ns
PVBM08F	DS571146	155158	T	A	42	42	35	12	1	11	EHI_148780	+	hypothetical_protein,_conserved	GAT	GAA	D	E	ns
2592100	DS571146	156967	A	M	31	31	36	9	6	3	NA	NA	NA	NA	NA	NA	NA	nc
PVBM08B	DS571146	156969	T	G	82	82	36	45	2	43	NA	NA	NA	NA	NA	NA	NA	nc
PVBM08F	DS571146	156969	T	G	68	68	35	32	0	32	NA	NA	NA	NA	NA	NA	NA	nc
HK-9	DS571146	158047	C	T	43	43	31	12	0	12	EHI_148790	-	Gal/GalNAc_lectin_light_subunit	AGA	AAA	R	K	ns
PVBM08B	DS571146	158175	T	A	73	73	35	38	2	36	EHI_148790	-	Gal/GalNAc_lectin_light_subunit	GTA	GTT	V	V	s
PVBM08F	DS571146	158175	T	A	58	58	35	27	3	24	EHI_148790	-	Gal/GalNAc_lectin_light_subunit	GTA	GTT	V	V	s
HK-9	DS571146	162904	T	G	61	86	35	50	4	46	NA	NA	NA	NA	NA	NA	NA	nc
HK-9	DS571146	163560	A	G	29	48	35	28	12	16	NA	NA	NA	NA	NA	NA	NA	nc
PVBM08B	DS571146	163560	A	G	23	36	34	7	0	7	NA	NA	NA	NA	NA	NA	NA	nc
PVBM08B	DS571146	164824	A	G	72	72	37	39	4	35	NA	NA	NA	NA	NA	NA	NA	nc
PVBM08F	DS571146	164824	A	G	52	52	35	19	0	19	NA	NA	NA	NA	NA	NA	NA	nc
2592100	DS571146	166098	A	W	72	72	32	16	9	7	EHI_148810	-	EF-hand_calcium-binding_domain_containing_protein	AAT	AAA	N	K	ns
HK-9	DS571146	166098	A	T	32	51	33	23	5	18	EHI_148810	-	EF-hand_calcium-binding_domain_containing_protein	AAT	AAA	N	K	ns
HM-1A	DS571146	166098	A	T	11	42	31	16	5	11	EHI_148810	-	EF-hand_calcium-binding_domain_containing_protein	AAT	AAA	N	K	ns
HM-1B	DS571146	166098	A	W	19	31	32	15	8	7	EHI_148810	-	EF-hand_calcium-binding_domain_containing_protein	AAT	AAA	N	K	ns
IULA:1092:1	DS571146	166098	A	W	4	46	34	20	9	11	EHI_148810	-	EF-hand_calcium-binding_domain_containing_protein	AAT	AAA	N	K	ns
MS27-5030	DS571146	166098	A	T	71	71	34	39	5	34	EHI_148810	-	EF-hand_calcium-binding_domain_containing_protein	AAT	AAA	N	K	ns
MS84-1374	DS571146	166098	A	T	28	53	35	32	12	20	EHI_148810	-	EF-hand_calcium-binding_domain_containing_protein	AAT	AAA	N	K	ns
PVBM08B	DS571146	166098	A	W	90	125	35	28	14	14	EHI_148810	-	EF-hand_calcium-binding_domain_containing_protein	AAT	AAA	N	K	ns
PVBM08F	DS571146	166098	A	W	34	34	34	8	5	3	EHI_148810	-	EF-hand_calcium-binding_domain_containing_protein	AAT	AAA	N	K	ns
Rahman	DS571146	166098	A	W	58	58	33	26	21	5	EHI_148810	-	EF-hand_calcium-binding_domain_containing_protein	AAT	AAA	N	K	ns
IULA:1092:1	DS571146	166806	A	M	29	29	36	44	37	7	EHI_148810	-	EF-hand_calcium-binding_domain_containing_protein	ATT	ATG	I	M	ns
HK-9	DS571146	167273	G	C	58	67	32	45	13	32	EHI_148820	-	ribosomal_protein_S24,_putative	GCT	GGT	A	G	ns
PVBM08B	DS571146	167273	G	C	36	65	30	39	10	29	EHI_148820	-	ribosomal_protein_S24,_putative	GCT	GGT	A	G	ns
PVBM08F	DS571146	167273	G	C	36	36	33	6	0	6	EHI_148820	-	ribosomal_protein_S24,_putative	GCT	GGT	A	G	ns
Rahman	DS571146	167274	C	S	58	58	32	26	18	8	EHI_148820	-	ribosomal_protein_S24,_putative	GCT	CCT	A	P	ns
MS27-5030	DS571146	168966	G	C	2	37	34	33	26	7	EHI_148840	-	RhoGAP_domain_containing_protein	TAC	TAG	Y	*	ns
MS84-1374	DS571146	168966	G	S	62	62	35	18	12	6	EHI_148840	-	RhoGAP_domain_containing_protein	TAC	TAG	Y	*	ns
HK-9	DS571146	168998	G	A	58	58	36	25	1	24	EHI_148840	-	RhoGAP_domain_containing_protein	CTA	TTA	L	L	s
PVBM08B	DS571146	168998	G	A	60	60	35	25	0	25	EHI_148840	-	RhoGAP_domain_containing_protein	CTA	TTA	L	L	s
PVBM08F	DS571146	168998	G	A	46	46	36	14	0	14	EHI_148840	-	RhoGAP_domain_containing_protein	CTA	TTA	L	L	s
PVBM08B	DS571146	169319	A	W	30	30	36	103	84	19	EHI_148840	-	RhoGAP_domain_containing_protein	TTA	ATA	L	I	ns
PVBM08B	DS571146	171993	G	T	48	48	35	17	1	16	EHI_148860	+	Rab_GTPase_activating_protein,_putative	GGG	GGT	G	G	s
PVBM08F	DS571146	171993	G	T	23	39	31	11	3	8	EHI_148860	+	Rab_GTPase_activating_protein,_putative	GGG	GGT	G	G	s
HM-1B	DS571146	172084	T	W	28	28	35	26	21	5	EHI_148860	+	Rab_GTPase_activating_protein,_putative	TTA	ATA	L	I	ns
MS27-5030	DS571146	172084	T	W	25	25	35	77	68	9	EHI_148860	+	Rab_GTPase_activating_protein,_putative	TTA	ATA	L	I	ns
MS84-1374	DS571146	172084	T	W	45	45	35	66	57	9	EHI_148860	+	Rab_GTPase_activating_protein,_putative	TTA	ATA	L	I	ns
PVBM08B	DS571146	172084	T	W	93	93	34	45	32	13	EHI_148860	+	Rab_GTPase_activating_protein,_putative	TTA	ATA	L	I	ns
PVBM08F	DS571146	172084	T	W	32	32	34	29	24	5	EHI_148860	+	Rab_GTPase_activating_protein,_putative	TTA	ATA	L	I	ns
PVBM08B	DS571146	172488	T	C	107	107	35	66	3	63	EHI_148860	+	Rab_GTPase_activating_protein,_putative	ATT	ATC	I	I	s
PVBM08F	DS571146	172488	T	C	67	67	34	32	1	31	EHI_148860	+	Rab_GTPase_activating_protein,_putative	ATT	ATC	I	I	s
PVBM08B	DS571146	172912	C	M	20	20	32	27	23	4	EHI_148870	+	hypothetical_protein	ACT	AAT	T	N	ns
HK-9	DS571146	175962	G	C	65	113	36	73	5	68	EHI_148870	+	hypothetical_protein	GAG	CAG	E	Q	ns
PVBM08B	DS571146	175962	G	C	117	117	36	71	0	71	EHI_148870	+	hypothetical_protein	GAG	CAG	E	Q	ns
PVBM08F	DS571146	175962	G	C	96	96	37	56	2	54	EHI_148870	+	hypothetical_protein	GAG	CAG	E	Q	ns
IULA:1092:1	DS571146	176891	G	S	32	32	37	29	24	5	EHI_148880	-	citrate_transporter,_putative	TCT	TGT	S	C	ns
HK-9	DS571146	176980	A	T	111	111	34	66	0	66	EHI_148880	-	citrate_transporter,_putative	TTT	TTA	F	L	ns
PVBM08B	DS571146	176980	A	T	95	128	35	82	2	80	EHI_148880	-	citrate_transporter,_putative	TTT	TTA	F	L	ns
PVBM08F	DS571146	176980	A	T	65	65	34	29	0	29	EHI_148880	-	citrate_transporter,_putative	TTT	TTA	F	L	ns
2592100	DS571146	179604	T	C	115	115	36	70	1	69	EHI_148900	-	protein_kinase,_putative	AAC	GAC	N	D	ns
HK-9	DS571146	179604	T	C	192	192	36	133	2	131	EHI_148900	-	protein_kinase,_putative	AAC	GAC	N	D	ns
IULA:1092:1	DS571146	179604	T	C	132	132	36	83	0	83	EHI_148900	-	protein_kinase,_putative	AAC	GAC	N	D	ns
MS27-5030	DS571146	179604	T	C	228	228	36	163	3	160	EHI_148900	-	protein_kinase,_putative	AAC	GAC	N	D	ns
MS84-1374	DS571146	179604	T	C	173	205	36	143	1	142	EHI_148900	-	protein_kinase,_putative	AAC	GAC	N	D	ns
PVBM08B	DS571146	179604	T	C	161	161	36	107	1	106	EHI_148900	-	protein_kinase,_putative	AAC	GAC	N	D	ns
PVBM08F	DS571146	179604	T	C	87	87	36	47	0	47	EHI_148900	-	protein_kinase,_putative	AAC	GAC	N	D	ns
Rahman	DS571146	179604	T	C	180	180	37	121	0	121	EHI_148900	-	protein_kinase,_putative	AAC	GAC	N	D	ns
HK-9	DS571146	182414	G	T	41	41	33	10	0	10	EHI_148910	-	interaptin,_putative	TCT	TAT	S	Y	ns
PVBM08F	DS571146	182715	C	T	37	37	37	7	0	7	EHI_148910	-	interaptin,_putative	GGT	AGT	G	S	ns
MS27-5030	DS571146	183397	A	M	24	24	34	76	64	12	EHI_148910	-	interaptin,_putative	GTT	GTG	V	V	s
HK-9	DS571146	184952	C	A	72	72	35	35	0	35	EHI_148920	+	hypothetical_protein	TCT	TAT	S	Y	ns
HM-1B	DS571146	186596	A	M	23	23	36	44	39	5	EHI_148930	-	helicase,_putative	TTA	TGA	L	*	ns
MS84-1374	DS571146	188726	G	K	20	20	34	29	24	5	NA	NA	NA	NA	NA	NA	NA	nc
HK-9	DS571146	188768	C	A	65	65	32	29	0	29	EHI_148940	+	hypothetical_protein	CTT	ATT	L	I	ns
PVBM08B	DS571146	188768	C	A	60	60	35	25	0	25	EHI_148940	+	hypothetical_protein	CTT	ATT	L	I	ns
PVBM08F	DS571146	188768	C	A	48	48	35	16	0	16	EHI_148940	+	hypothetical_protein	CTT	ATT	L	I	ns
HK-9	DS571146	189849	A	G	135	135	36	87	2	85	EHI_148940	+	hypothetical_protein	GCA	GCG	A	A	s
PVBM08B	DS571146	189849	A	G	80	80	36	41	0	41	EHI_148940	+	hypothetical_protein	GCA	GCG	A	A	s
PVBM08F	DS571146	189849	A	G	55	55	35	21	0	21	EHI_148940	+	hypothetical_protein	GCA	GCG	A	A	s
PVBM08F	DS571146	191775	T	Y	20	20	27	6	3	3	NA	NA	NA	NA	NA	NA	NA	nc
PVBM08F	DS571146	191777	T	Y	21	24	28	5	2	3	NA	NA	NA	NA	NA	NA	NA	nc
PVBM08B	DS571146	194768	C	Y	231	231	34	78	47	31	EHI_148970	+	regulator_of_nonsense_transcripts,_putative	CGT	TGT	R	C	ns
PVBM08F	DS571146	194768	C	Y	226	226	34	58	38	20	EHI_148970	+	regulator_of_nonsense_transcripts,_putative	CGT	TGT	R	C	ns
PVBM08B	DS571146	194789	C	M	231	231	35	109	59	50	EHI_148970	+	regulator_of_nonsense_transcripts,_putative	CAA	AAA	Q	K	ns
2592100	DS571146	195196	A	R	231	231	37	43	18	25	EHI_148970	+	regulator_of_nonsense_transcripts,_putative	CAA	CAG	Q	Q	s
IULA:1092:1	DS571146	195196	A	R	231	231	36	70	43	27	EHI_148970	+	regulator_of_nonsense_transcripts,_putative	CAA	CAG	Q	Q	s
MS27-5030	DS571146	195196	A	R	201	219	35	35	20	15	EHI_148970	+	regulator_of_nonsense_transcripts,_putative	CAA	CAG	Q	Q	s
Rahman	DS571146	195196	A	R	207	231	36	43	18	25	EHI_148970	+	regulator_of_nonsense_transcripts,_putative	CAA	CAG	Q	Q	s
2592100	DS571146	195956	T	W	42	42	35	18	15	3	EHI_148970	+	regulator_of_nonsense_transcripts,_putative	TAT	AAT	Y	N	ns
IULA:1092:1	DS571146	195956	T	W	90	90	34	45	37	8	EHI_148970	+	regulator_of_nonsense_transcripts,_putative	TAT	AAT	Y	N	ns
MS27-5030	DS571146	195956	T	W	47	47	35	47	42	5	EHI_148970	+	regulator_of_nonsense_transcripts,_putative	TAT	AAT	Y	N	ns
MS84-1374	DS571146	195956	T	W	129	129	35	56	47	9	EHI_148970	+	regulator_of_nonsense_transcripts,_putative	TAT	AAT	Y	N	ns
Rahman	DS571146	195956	T	W	224	228	36	36	20	16	EHI_148970	+	regulator_of_nonsense_transcripts,_putative	TAT	AAT	Y	N	ns
HK-9	DS571146	195972	A	R	27	27	35	34	30	4	EHI_148970	+	regulator_of_nonsense_transcripts,_putative	GAA	GGA	E	G	ns
HK-9	DS571146	196027	T	K	29	29	33	30	25	7	EHI_148970	+	regulator_of_nonsense_transcripts,_putative	GAT	GAG	D	E	ns
PVBM08B	DS571146	196113	C	T	13	33	29	7	3	4	EHI_148970	+	regulator_of_nonsense_transcripts,_putative	ACA	ATA	T	I	ns
2592100	DS571146	198117	T	Y	27	27	36	13	9	4	EHI_148980	-	RhoGAP_domain_containing_protein	ATA	GTA	I	V	ns
MS27-5030	DS571146	198117	T	Y	50	50	34	29	23	6	EHI_148980	-	RhoGAP_domain_containing_protein	ATA	GTA	I	V	ns
MS84-1374	DS571146	198117	T	Y	39	39	35	24	18	6	EHI_148980	-	RhoGAP_domain_containing_protein	ATA	GTA	I	V	ns
PVBM08B	DS571146	198489	C	G	62	77	35	41	2	39	EHI_148980	-	RhoGAP_domain_containing_protein	GTT	CTT	V	L	ns
PVBM08F	DS571146	198489	C	G	71	71	35	35	1	34	EHI_148980	-	RhoGAP_domain_containing_protein	GTT	CTT	V	L	ns
HK-9	DS571146	202109	T	K	38	38	34	72	62	10	EHI_148990	-	heat_shock_protein_70,_putative	ATT	CTT	I	L	ns
IULA:1092:1	DS571146	202318	A	M	50	50	31	17	12	5	NA	NA	NA	NA	NA	NA	NA	nc
MS84-1374	DS571146	202593	C	Y	231	231	35	173	118	55	EHI_149000	+	40S_ribosomal_protein_S27	CCA	TCA	P	S	ns
PVBM08B	DS571146	202854	C	Y	219	219	36	52	35	17	EHI_149010	+	hypothetical_protein	ACT	ATT	T	I	ns
PVBM08F	DS571146	202854	C	Y	66	66	35	29	23	6	EHI_149010	+	hypothetical_protein	ACT	ATT	T	I	ns
HM-1B	DS571146	204732	A	M	32	32	34	17	13	4	EHI_149030	-	hypothetical_protein	TAT	GAT	Y	D	ns
MS27-5030	DS571146	205783	A	C	16	25	31	7	5	2	EHI_149030	-	hypothetical_protein	AAT	AAG	N	K	ns
HK-9	DS571146	206075	T	C	38	38	36	10	2	8	EHI_149030	-	hypothetical_protein	AAT	AGT	N	S	ns
MS27-5030	DS571146	206211	G	A	24	24	35	11	10	1	EHI_149030	-	hypothetical_protein	CAA	TAA	Q	*	ns
MS84-1374	DS571146	207850	A	W	22	22	32	20	16	4	NA	NA	NA	NA	NA	NA	NA	nc
2592100	DS571146	208155	T	A	38	38	34	8	0	8	NA	NA	NA	NA	NA	NA	NA	nc
MS27-5030	DS571146	208155	T	A	8	39	30	11	2	9	NA	NA	NA	NA	NA	NA	NA	nc
MS84-1374	DS571146	208155	T	A	25	47	34	16	0	16	NA	NA	NA	NA	NA	NA	NA	nc
PVBM08B	DS571146	208182	A	M	26	26	36	8	6	2	NA	NA	NA	NA	NA	NA	NA	nc
PVBM08F	DS571146	208182	A	M	20	20	36	9	7	2	NA	NA	NA	NA	NA	NA	NA	nc
PVBM08B	DS571146	208226	A	R	54	54	32	16	11	5	NA	NA	NA	NA	NA	NA	NA	nc
PVBM08F	DS571146	208226	A	R	69	69	32	14	8	6	NA	NA	NA	NA	NA	NA	NA	nc
PVBM08B	DS571146	208754	T	A	4	35	27	7	1	6	NA	NA	NA	NA	NA	NA	NA	nc
Rahman	DS571146	208754	T	W	24	24	30	5	2	3	NA	NA	NA	NA	NA	NA	NA	nc
HK-9	DS571146	209286	C	M	28	55	37	5	2	3	NA	NA	NA	NA	NA	NA	NA	nc
PVBM08F	DS571147	6042	G	A	34	34	37	5	0	5	NA	NA	NA	NA	NA	NA	NA	nc
2592100	DS571147	6694	A	M	32	32	37	33	28	5	EHI_044490	+	hypothetical_protein	AAT	CAT	N	H	ns
MS84-1374	DS571147	8037	T	K	22	22	35	58	51	7	EHI_044500	-	cyst_wall-specific_glycoprotein_Jacob,_putative	ATC	CTC	I	L	ns
HK-9	DS571147	8180	G	R	47	47	34	127	113	14	EHI_044500	-	cyst_wall-specific_glycoprotein_Jacob,_putative	ACT	ATT	T	I	ns
IULA:1092:1	DS571147	8180	G	R	47	47	35	65	57	8	EHI_044500	-	cyst_wall-specific_glycoprotein_Jacob,_putative	ACT	ATT	T	I	ns
MS27-5030	DS571147	8180	G	R	231	231	35	178	126	52	EHI_044500	-	cyst_wall-specific_glycoprotein_Jacob,_putative	ACT	ATT	T	I	ns
MS84-1374	DS571147	8180	G	R	216	216	34	162	124	38	EHI_044500	-	cyst_wall-specific_glycoprotein_Jacob,_putative	ACT	ATT	T	I	ns
PVBM08B	DS571147	8180	G	R	99	99	36	64	54	10	EHI_044500	-	cyst_wall-specific_glycoprotein_Jacob,_putative	ACT	ATT	T	I	ns
Rahman	DS571147	8180	G	R	204	204	35	121	100	21	EHI_044500	-	cyst_wall-specific_glycoprotein_Jacob,_putative	ACT	ATT	T	I	ns
MS27-5030	DS571147	8197	T	Y	23	23	32	42	33	9	EHI_044500	-	cyst_wall-specific_glycoprotein_Jacob,_putative	GAA	GAG	E	E	s
2592100	DS571147	8295	C	T	29	29	24	6	4	2	EHI_044500	-	cyst_wall-specific_glycoprotein_Jacob,_putative	GTA	ATA	V	I	ns
MS84-1374	DS571147	8295	C	Y	20	20	27	9	7	2	EHI_044500	-	cyst_wall-specific_glycoprotein_Jacob,_putative	GTA	ATA	V	I	ns
IULA:1092:1	DS571147	8479	G	R	33	33	33	52	38	14	EHI_044500	-	cyst_wall-specific_glycoprotein_Jacob,_putative	ACC	ACT	T	T	s
IULA:1092:1	DS571147	8485	T	Y	187	187	34	108	82	28	EHI_044500	-	cyst_wall-specific_glycoprotein_Jacob,_putative	GAA	GAG	E	E	s
Rahman	DS571147	8485	T	Y	192	192	35	133	108	25	EHI_044500	-	cyst_wall-specific_glycoprotein_Jacob,_putative	GAA	GAG	E	E	s
2592100	DS571147	8863	C	Y	78	78	34	83	74	9	EHI_044500	-	cyst_wall-specific_glycoprotein_Jacob,_putative	AAG	AAA	K	K	s
HK-9	DS571147	8863	C	Y	192	192	32	95	74	21	EHI_044500	-	cyst_wall-specific_glycoprotein_Jacob,_putative	AAG	AAA	K	K	s
IULA:1092:1	DS571147	8863	C	Y	144	144	33	66	53	13	EHI_044500	-	cyst_wall-specific_glycoprotein_Jacob,_putative	AAG	AAA	K	K	s
MS27-5030	DS571147	8863	C	Y	130	130	33	96	80	16	EHI_044500	-	cyst_wall-specific_glycoprotein_Jacob,_putative	AAG	AAA	K	K	s
MS84-1374	DS571147	8863	C	Y	130	130	32	75	60	15	EHI_044500	-	cyst_wall-specific_glycoprotein_Jacob,_putative	AAG	AAA	K	K	s
PVBM08B	DS571147	8863	C	Y	118	118	33	43	34	9	EHI_044500	-	cyst_wall-specific_glycoprotein_Jacob,_putative	AAG	AAA	K	K	s
Rahman	DS571147	8863	C	Y	127	127	35	125	107	18	EHI_044500	-	cyst_wall-specific_glycoprotein_Jacob,_putative	AAG	AAA	K	K	s
IULA:1092:1	DS571147	8962	C	Y	143	143	35	123	103	20	EHI_044500	-	cyst_wall-specific_glycoprotein_Jacob,_putative	AAG	AAA	K	K	s
PVBM08B	DS571147	8962	C	Y	40	40	36	139	125	14	EHI_044500	-	cyst_wall-specific_glycoprotein_Jacob,_putative	AAG	AAA	K	K	s
PVBM08F	DS571147	8962	C	Y	86	86	36	48	39	9	EHI_044500	-	cyst_wall-specific_glycoprotein_Jacob,_putative	AAG	AAA	K	K	s
HK-9	DS571147	9468	C	A	182	182	37	123	0	123	EHI_044500	-	cyst_wall-specific_glycoprotein_Jacob,_putative	GCA	TCA	A	S	ns
MS84-1374	DS571147	10172	C	Y	16	31	34	29	22	7	EHI_044510	+	hypothetical_protein	AAC	AAT	N	N	s
HM-1A	DS571147	10686	T	A	31	31	30	5	2	3	EHI_044520	+	hypothetical_protein	AAT	AAA	N	K	ns
MS84-1374	DS571147	10686	T	W	34	34	33	14	9	5	EHI_044520	+	hypothetical_protein	AAT	AAA	N	K	ns
HM-1A	DS571147	11094	T	W	23	23	36	26	22	4	EHI_044520	+	hypothetical_protein	AAT	AAA	N	K	ns
Rahman	DS571147	14490	A	T	16	29	31	7	5	2	EHI_044540	+	hypothetical_protein	ATG	TTG	M	L	ns
MS84-1374	DS571147	19094	G	R	28	32	35	5	2	3	EHI_044580	+	hypothetical_protein	GTT	ATT	V	I	ns
Rahman	DS571147	19094	G	R	27	27	35	17	12	6	EHI_044580	+	hypothetical_protein	GTT	ATT	V	I	ns
HK-9	DS571147	19710	G	A	75	75	34	39	2	37	EHI_044580	+	hypothetical_protein	GGT	GAT	G	D	ns
IULA:1092:1	DS571147	19910	T	W	42	42	34	48	41	7	EHI_044580	+	hypothetical_protein	AAT	AAA	N	K	ns
HK-9	DS571147	20707	T	C	41	41	26	15	5	10	EHI_044590	+	40S_ribosomal_protein_S5	AAT	AAC	N	N	s
2592100	DS571147	22306	A	G	108	108	36	68	4	64	EHI_044610	+	ribosome_biogenesis_protein_NEP1,_putative	ATT	GTT	I	V	ns
HK-9	DS571147	22306	A	G	198	198	36	154	17	136	EHI_044610	+	ribosome_biogenesis_protein_NEP1,_putative	ATT	GTT	I	V	ns
IULA:1092:1	DS571147	22306	A	G	131	151	36	106	8	98	EHI_044610	+	ribosome_biogenesis_protein_NEP1,_putative	ATT	GTT	I	V	ns
MS27-5030	DS571147	22306	A	G	156	156	36	110	8	102	EHI_044610	+	ribosome_biogenesis_protein_NEP1,_putative	ATT	GTT	I	V	ns
MS84-1374	DS571147	22306	A	G	122	156	36	109	7	102	EHI_044610	+	ribosome_biogenesis_protein_NEP1,_putative	ATT	GTT	I	V	ns
PVBM08B	DS571147	22306	A	G	113	113	36	71	3	68	EHI_044610	+	ribosome_biogenesis_protein_NEP1,_putative	ATT	GTT	I	V	ns
PVBM08F	DS571147	22306	A	G	51	51	36	19	1	18	EHI_044610	+	ribosome_biogenesis_protein_NEP1,_putative	ATT	GTT	I	V	ns
Rahman	DS571147	22306	A	G	136	136	37	88	2	86	EHI_044610	+	ribosome_biogenesis_protein_NEP1,_putative	ATT	GTT	I	V	ns
2592100	DS571147	25463	T	Y	20	20	35	50	45	5	EHI_044640	-	protein_kinase,_putative	AAA	GAA	K	E	ns
IULA:1092:1	DS571147	25463	T	Y	24	24	35	49	44	5	EHI_044640	-	protein_kinase,_putative	AAA	GAA	K	E	ns
2592100	DS571147	26327	A	G	43	43	36	12	0	12	NA	NA	NA	NA	NA	NA	NA	nc
HK-9	DS571147	26327	A	G	45	45	36	13	0	13	NA	NA	NA	NA	NA	NA	NA	nc
IULA:1092:1	DS571147	26327	A	G	66	66	37	30	0	30	NA	NA	NA	NA	NA	NA	NA	nc
PVBM08B	DS571147	26327	A	G	41	41	36	10	0	10	NA	NA	NA	NA	NA	NA	NA	nc
PVBM08F	DS571147	26327	A	G	34	34	37	5	0	5	NA	NA	NA	NA	NA	NA	NA	nc
Rahman	DS571147	26327	A	G	45	45	34	13	0	13	NA	NA	NA	NA	NA	NA	NA	nc
2592100	DS571147	30788	C	A	36	36	32	6	0	6	EHI_044680	+	hypothetical_protein	CTC	CTA	L	L	s
MS27-5030	DS571147	31553	T	A	11	23	30	5	2	3	EHI_044680	+	hypothetical_protein	TTT	TAT	F	Y	ns
HK-9	DS571147	31557	T	Y	21	21	34	21	18	3	EHI_044680	+	hypothetical_protein	GAT	GAC	D	D	s
MS84-1374	DS571147	31557	T	Y	27	27	35	12	8	4	EHI_044680	+	hypothetical_protein	GAT	GAC	D	D	s
HK-9	DS571147	31998	T	Y	39	39	35	104	86	18	EHI_044690	-	RhoGAP_domain_containing_protein	ATT	GTT	I	V	ns
HM-1A	DS571147	31998	T	Y	62	62	36	58	47	11	EHI_044690	-	RhoGAP_domain_containing_protein	ATT	GTT	I	V	ns
IULA:1092:1	DS571147	31998	T	Y	66	66	35	78	63	15	EHI_044690	-	RhoGAP_domain_containing_protein	ATT	GTT	I	V	ns
MS27-5030	DS571147	31998	T	Y	82	82	34	96	79	17	EHI_044690	-	RhoGAP_domain_containing_protein	ATT	GTT	I	V	ns
IULA:1092:1	DS571147	33906	G	S	20	20	34	23	18	5	EHI_044700	-	hypothetical_protein	TCT	TGT	S	C	ns
HM-1A	DS571147	34754	T	A	22	22	35	5	4	1	EHI_044710	+	hypothetical_protein	ATA	AAA	I	K	ns
PVBM08B	DS571147	34754	T	A	15	30	33	5	2	3	EHI_044710	+	hypothetical_protein	ATA	AAA	I	K	ns
2592100	DS571147	37299	A	M	23	23	37	11	9	2	NA	NA	NA	NA	NA	NA	NA	nc
IULA:1092:1	DS571147	37299	A	M	134	134	33	45	31	14	NA	NA	NA	NA	NA	NA	NA	nc
MS84-1374	DS571147	37299	A	M	89	89	34	28	18	10	NA	NA	NA	NA	NA	NA	NA	nc
Rahman	DS571147	37299	A	M	17	48	32	5	2	3	NA	NA	NA	NA	NA	NA	NA	nc
IULA:1092:1	DS571147	37909	T	G	27	27	32	8	7	1	NA	NA	NA	NA	NA	NA	NA	nc
HK-9	DS571147	38190	A	R	221	221	35	121	92	29	NA	NA	NA	NA	NA	NA	NA	nc
PVBM08B	DS571147	38198	T	W	87	136	33	28	11	17	NA	NA	NA	NA	NA	NA	NA	nc
PVBM08F	DS571147	38198	T	W	48	90	33	16	5	11	NA	NA	NA	NA	NA	NA	NA	nc
PVBM08B	DS571147	38202	G	R	31	31	33	24	17	7	NA	NA	NA	NA	NA	NA	NA	nc
PVBM08F	DS571147	38202	G	R	60	60	30	10	5	5	NA	NA	NA	NA	NA	NA	NA	nc
IULA:1092:1	DS571147	38395	C	A	32	42	33	17	6	11	NA	NA	NA	NA	NA	NA	NA	nc
MS84-1374	DS571147	38395	C	A	23	37	33	11	4	7	NA	NA	NA	NA	NA	NA	NA	nc
MS27-5030	DS571147	38562	T	K	3	23	31	9	6	3	NA	NA	NA	NA	NA	NA	NA	nc
MS27-5030	DS571147	38783	A	M	104	104	35	47	33	14	NA	NA	NA	NA	NA	NA	NA	nc
PVBM08B	DS571147	38783	A	M	6	52	31	23	9	14	NA	NA	NA	NA	NA	NA	NA	nc
PVBM08F	DS571147	38783	A	C	20	31	26	8	5	3	NA	NA	NA	NA	NA	NA	NA	nc
HM-1B	DS571147	38832	A	M	18	25	33	7	3	3	NA	NA	NA	NA	NA	NA	NA	nc
HM-1A	DS571147	38895	C	Y	47	47	36	33	29	4	NA	NA	NA	NA	NA	NA	NA	nc
PVBM08B	DS571147	39555	T	C	58	58	35	24	0	24	NA	NA	NA	NA	NA	NA	NA	nc
PVBM08F	DS571147	39555	T	C	43	43	33	13	1	12	NA	NA	NA	NA	NA	NA	NA	nc
HK-9	DS571147	39601	C	Y	13	31	33	5	3	2	NA	NA	NA	NA	NA	NA	NA	nc
PVBM08B	DS571147	40319	C	G	56	56	35	25	3	22	NA	NA	NA	NA	NA	NA	NA	nc
PVBM08F	DS571147	40319	C	G	51	51	35	20	2	18	NA	NA	NA	NA	NA	NA	NA	nc
2592100	DS571147	40485	T	Y	40	40	36	51	43	8	NA	NA	NA	NA	NA	NA	NA	nc
MS27-5030	DS571147	40485	T	Y	52	52	34	35	28	7	NA	NA	NA	NA	NA	NA	NA	nc
Rahman	DS571147	40485	T	Y	28	28	35	57	49	8	NA	NA	NA	NA	NA	NA	NA	nc
2592100	DS571147	41551	C	T	56	56	35	22	0	22	NA	NA	NA	NA	NA	NA	NA	nc
MS27-5030	DS571147	41551	C	T	48	48	34	17	1	16	NA	NA	NA	NA	NA	NA	NA	nc
MS84-1374	DS571147	41551	C	T	27	43	36	13	1	13	NA	NA	NA	NA	NA	NA	NA	nc
HK-9	DS571147	42108	A	M	88	88	35	68	47	21	EHI_044740	+	UMP-CMP_kinase,_putative	AAA	ACA	K	T	ns
IULA:1092:1	DS571147	42108	A	M	56	56	35	39	30	9	EHI_044740	+	UMP-CMP_kinase,_putative	AAA	ACA	K	T	ns
MS27-5030	DS571147	42108	A	M	73	73	35	61	48	13	EHI_044740	+	UMP-CMP_kinase,_putative	AAA	ACA	K	T	ns
HK-9	DS571147	42779	T	K	22	22	33	18	15	3	EHI_044750	-	hypothetical_protein	AAA	ACA	K	T	ns
HK-9	DS571147	42781	T	C	11	31	30	9	6	3	EHI_044750	-	hypothetical_protein	AAA	AAG	K	K	s
MS27-5030	DS571147	45403	T	K	22	22	35	60	52	8	EHI_044760	+	Rho_guanine_nucleotide_exchange_factor,_putative	TTT	TTG	F	L	ns
MS84-1374	DS571147	46452	A	T	23	29	35	5	3	2	NA	NA	NA	NA	NA	NA	NA	nc
2592100	DS571147	52512	A	G	42	42	37	11	0	11	EHI_044840	+	chitin_synthase_2,_putative	AGA	AGG	R	R	s
HK-9	DS571147	52512	A	G	70	70	34	33	0	33	EHI_044840	+	chitin_synthase_2,_putative	AGA	AGG	R	R	s
IULA:1092:1	DS571147	52512	A	G	70	70	35	33	0	33	EHI_044840	+	chitin_synthase_2,_putative	AGA	AGG	R	R	s
MS27-5030	DS571147	52512	A	G	66	66	36	30	0	30	EHI_044840	+	chitin_synthase_2,_putative	AGA	AGG	R	R	s
MS84-1374	DS571147	52512	A	G	72	72	35	35	0	35	EHI_044840	+	chitin_synthase_2,_putative	AGA	AGG	R	R	s
PVBM08B	DS571147	52512	A	G	50	50	35	17	0	17	EHI_044840	+	chitin_synthase_2,_putative	AGA	AGG	R	R	s
PVBM08F	DS571147	52512	A	G	48	48	36	16	0	16	EHI_044840	+	chitin_synthase_2,_putative	AGA	AGG	R	R	s
Rahman	DS571147	52512	A	G	38	38	36	8	0	8	EHI_044840	+	chitin_synthase_2,_putative	AGA	AGG	R	R	s
HK-9	DS571147	52785	T	Y	22	22	35	114	101	13	EHI_044840	+	chitin_synthase_2,_putative	ATT	ATC	I	I	s
IULA:1092:1	DS571147	52785	T	Y	46	46	36	73	63	10	EHI_044840	+	chitin_synthase_2,_putative	ATT	ATC	I	I	s
MS27-5030	DS571147	52785	T	Y	56	56	35	114	100	14	EHI_044840	+	chitin_synthase_2,_putative	ATT	ATC	I	I	s
PVBM08B	DS571147	52785	T	Y	39	39	36	75	66	9	EHI_044840	+	chitin_synthase_2,_putative	ATT	ATC	I	I	s
HM-1B	DS571147	55683	T	W	30	30	36	62	54	8	EHI_044850	+	peptidyl-prolyl_cis-trans_isomerase,_FKBP-type_,_putative	TTG	ATG	L	M	ns
MS27-5030	DS571147	55683	T	W	37	37	36	93	81	12	EHI_044850	+	peptidyl-prolyl_cis-trans_isomerase,_FKBP-type_,_putative	TTG	ATG	L	M	ns
HK-9	DS571147	58030	C	A	122	122	35	75	0	75	EHI_044880	+	nuclear_transport_factor_2-like_export_factor_2,_putative	TTC	TTA	F	L	ns
PVBM08B	DS571147	58030	C	A	75	92	36	54	3	51	EHI_044880	+	nuclear_transport_factor_2-like_export_factor_2,_putative	TTC	TTA	F	L	ns
PVBM08F	DS571147	58030	C	A	52	52	35	19	0	19	EHI_044880	+	nuclear_transport_factor_2-like_export_factor_2,_putative	TTC	TTA	F	L	ns
HK-9	DS571147	58100	T	K	33	33	34	26	22	4	EHI_044880	+	nuclear_transport_factor_2-like_export_factor_2,_putative	TTT	GTT	F	V	ns
MS84-1374	DS571147	58100	T	K	20	20	33	24	20	4	EHI_044880	+	nuclear_transport_factor_2-like_export_factor_2,_putative	TTT	GTT	F	V	ns
PVBM08F	DS571147	58100	T	K	47	47	36	19	14	5	EHI_044880	+	nuclear_transport_factor_2-like_export_factor_2,_putative	TTT	GTT	F	V	ns
Rahman	DS571147	58100	T	K	37	37	33	25	19	6	EHI_044880	+	nuclear_transport_factor_2-like_export_factor_2,_putative	TTT	GTT	F	V	ns
HK-9	DS571147	60192	T	Y	63	63	34	99	82	17	EHI_044890	+	helicase,_putative	ATT	ACT	I	T	ns
HM-1A	DS571147	60192	T	Y	41	41	35	72	63	9	EHI_044890	+	helicase,_putative	ATT	ACT	I	T	ns
MS27-5030	DS571147	60192	T	Y	84	84	33	68	50	18	EHI_044890	+	helicase,_putative	ATT	ACT	I	T	ns
MS84-1374	DS571147	60192	T	Y	57	57	33	69	57	12	EHI_044890	+	helicase,_putative	ATT	ACT	I	T	ns
IULA:1092:1	DS571147	60422	A	M	16	47	34	31	24	7	EHI_044890	+	helicase,_putative	ATT	CTT	I	L	ns
MS27-5030	DS571147	60866	T	W	41	41	32	33	26	7	EHI_044890	+	helicase,_putative	TAT	AAT	Y	N	ns
PVBM08B	DS571147	62175	T	G	36	65	35	32	3	30	EHI_044900	+	EF-hand_calcium-binding_domain_containing_protein	GCT	GCG	A	A	s
PVBM08F	DS571147	62175	T	G	73	73	36	36	0	36	EHI_044900	+	EF-hand_calcium-binding_domain_containing_protein	GCT	GCG	A	A	s
HM-1B	DS571147	64520	A	M	34	34	35	44	38	6	NA	NA	NA	NA	NA	NA	NA	nc
HK-9	DS571147	66436	A	R	32	32	36	34	30	4	EHI_044930	-	eukaryotic_translation_initiation_factor_4_gamma,_putative	GCT	GCC	A	A	s
2592100	DS571147	66820	G	A	40	127	34	95	16	79	EHI_044930	-	eukaryotic_translation_initiation_factor_4_gamma,_putative	GCC	GCT	A	A	s
HK-9	DS571147	66820	G	A	95	95	33	55	2	53	EHI_044930	-	eukaryotic_translation_initiation_factor_4_gamma,_putative	GCC	GCT	A	A	s
IULA:1092:1	DS571147	66820	G	A	61	86	33	48	2	46	EHI_044930	-	eukaryotic_translation_initiation_factor_4_gamma,_putative	GCC	GCT	A	A	s
MS27-5030	DS571147	66820	G	R	29	124	32	67	14	53	EHI_044930	-	eukaryotic_translation_initiation_factor_4_gamma,_putative	GCC	GCT	A	A	s
MS84-1374	DS571147	66820	G	A	10	76	30	49	11	38	EHI_044930	-	eukaryotic_translation_initiation_factor_4_gamma,_putative	GCC	GCT	A	A	s
PVBM08B	DS571147	66820	G	A	14	84	33	52	7	45	EHI_044930	-	eukaryotic_translation_initiation_factor_4_gamma,_putative	GCC	GCT	A	A	s
PVBM08F	DS571147	66820	G	A	35	57	35	26	3	23	EHI_044930	-	eukaryotic_translation_initiation_factor_4_gamma,_putative	GCC	GCT	A	A	s
Rahman	DS571147	66820	G	A	113	113	35	69	1	68	EHI_044930	-	eukaryotic_translation_initiation_factor_4_gamma,_putative	GCC	GCT	A	A	s
HK-9	DS571147	71187	T	W	52	52	35	12	8	4	NA	NA	NA	NA	NA	NA	NA	nc
PVBM08B	DS571147	71187	T	A	1	33	35	5	1	4	NA	NA	NA	NA	NA	NA	NA	nc
PVBM08F	DS571147	71187	T	A	33	33	37	5	0	4	NA	NA	NA	NA	NA	NA	NA	nc
HK-9	DS571147	72732	A	R	72	72	34	78	62	16	EHI_044970	-	malic_enzyme,_putative	TTG	CTG	L	L	s
HM-1B	DS571147	72732	A	R	57	57	36	23	17	6	EHI_044970	-	malic_enzyme,_putative	TTG	CTG	L	L	s
IULA:1092:1	DS571147	72732	A	R	93	93	35	52	42	10	EHI_044970	-	malic_enzyme,_putative	TTG	CTG	L	L	s
MS27-5030	DS571147	72732	A	R	108	108	34	69	51	18	EHI_044970	-	malic_enzyme,_putative	TTG	CTG	L	L	s
MS84-1374	DS571147	72732	A	R	73	95	34	62	47	15	EHI_044970	-	malic_enzyme,_putative	TTG	CTG	L	L	s
Rahman	DS571147	72732	A	R	21	21	35	63	55	8	EHI_044970	-	malic_enzyme,_putative	TTG	CTG	L	L	s
PVBM08B	DS571147	75716	A	W	93	137	33	24	11	13	NA	NA	NA	NA	NA	NA	NA	nc
PVBM08F	DS571147	75716	A	W	56	97	34	16	6	10	NA	NA	NA	NA	NA	NA	NA	nc
2592100	DS571147	76155	C	A	18	37	30	8	1	7	NA	NA	NA	NA	NA	NA	NA	nc
HK-9	DS571147	76155	C	M	27	68	34	14	4	10	NA	NA	NA	NA	NA	NA	NA	nc
HM-1A	DS571147	76155	C	M	32	32	33	11	8	3	NA	NA	NA	NA	NA	NA	NA	nc
HM-1B	DS571147	76155	C	M	66	66	33	14	9	5	NA	NA	NA	NA	NA	NA	NA	nc
IULA:1092:1	DS571147	76155	C	A	40	60	33	27	1	25	NA	NA	NA	NA	NA	NA	NA	nc
MS84-1374	DS571147	76155	C	M	2	43	33	13	3	10	NA	NA	NA	NA	NA	NA	NA	nc
Rahman	DS571147	76155	C	A	41	41	32	10	0	10	NA	NA	NA	NA	NA	NA	NA	nc
HK-9	DS571147	76325	C	Y	73	73	35	41	34	7	NA	NA	NA	NA	NA	NA	NA	nc
PVBM08B	DS571147	76659	C	Y	20	20	25	9	7	2	NA	NA	NA	NA	NA	NA	NA	nc
MS27-5030	DS571147	76782	A	R	24	24	37	7	5	2	NA	NA	NA	NA	NA	NA	NA	nc
2592100	DS571147	82972	C	G	33	33	35	5	1	4	NA	NA	NA	NA	NA	NA	NA	nc
HK-9	DS571147	82972	C	G	41	41	35	10	0	10	NA	NA	NA	NA	NA	NA	NA	nc
IULA:1092:1	DS571147	82972	C	G	53	53	33	20	0	20	NA	NA	NA	NA	NA	NA	NA	nc
MS84-1374	DS571147	82972	C	G	41	41	34	10	0	10	NA	NA	NA	NA	NA	NA	NA	nc
MS84-1374	DS571147	83593	A	M	25	25	35	76	67	9	EHI_045030	+	trans-2,3-enoyl-CoA_reductase,_putative	CAA	CAC	Q	H	ns
HM-1A	DS571147	83764	T	Y	199	199	36	50	35	15	EHI_045030	+	trans-2,3-enoyl-CoA_reductase,_putative	CAT	CAC	H	H	s
PVBM08B	DS571147	87215	T	G	56	56	36	22	0	22	EHI_045050	-	AAA_family_ATPase,_putative	GAA	GCA	E	A	ns
PVBM08F	DS571147	87215	T	G	48	48	36	16	0	16	EHI_045050	-	AAA_family_ATPase,_putative	GAA	GCA	E	A	ns
2592100	DS571147	87918	A	T	70	70	35	33	0	33	EHI_045050	-	AAA_family_ATPase,_putative	TCA	ACA	S	T	ns
HK-9	DS571147	87918	A	T	120	120	35	73	0	73	EHI_045050	-	AAA_family_ATPase,_putative	TCA	ACA	S	T	ns
HM-1A	DS571147	87918	A	W	105	105	35	46	35	11	EHI_045050	-	AAA_family_ATPase,_putative	TCA	ACA	S	T	ns
HM-1B	DS571147	87918	A	W	142	196	36	34	13	21	EHI_045050	-	AAA_family_ATPase,_putative	TCA	ACA	S	T	ns
IULA:1092:1	DS571147	87918	A	T	92	92	36	51	0	51	EHI_045050	-	AAA_family_ATPase,_putative	TCA	ACA	S	T	ns
MS27-5030	DS571147	87918	A	T	83	83	35	44	0	44	EHI_045050	-	AAA_family_ATPase,_putative	TCA	ACA	S	T	ns
MS84-1374	DS571147	87918	A	T	95	95	35	56	3	53	EHI_045050	-	AAA_family_ATPase,_putative	TCA	ACA	S	T	ns
PVBM08B	DS571147	87918	A	T	57	57	36	23	0	23	EHI_045050	-	AAA_family_ATPase,_putative	TCA	ACA	S	T	ns
PVBM08F	DS571147	87918	A	T	50	50	36	17	0	17	EHI_045050	-	AAA_family_ATPase,_putative	TCA	ACA	S	T	ns
Rahman	DS571147	87918	A	T	71	71	35	35	1	34	EHI_045050	-	AAA_family_ATPase,_putative	TCA	ACA	S	T	ns
IULA:1092:1	DS571147	88997	A	W	52	52	34	44	36	8	EHI_045060	-	hypothetical_protein,_conserved	TTA	ATA	L	I	ns
IULA:1092:1	DS571147	90275	A	R	15	20	34	37	30	7	EHI_045070	+	hypothetical_protein	AAA	AGA	K	R	ns
2592100	DS571147	93866	C	S	41	41	33	19	13	6	EHI_045100	-	RhoGAP_domain_containing_protein	AAG	AAC	K	N	ns
IULA:1092:1	DS571147	95696	C	Y	39	39	36	55	47	8	EHI_045110	-	hypothetical_protein	TGT	TAT	C	Y	ns
MS84-1374	DS571147	95696	C	Y	28	28	35	45	38	8	EHI_045110	-	hypothetical_protein	TGT	TAT	C	Y	ns
MS27-5030	DS571147	96504	T	W	27	27	35	21	18	3	NA	NA	NA	NA	NA	NA	NA	nc
2592100	DS571147	97044	T	A	131	131	35	82	0	82	EHI_045120	+	transitional_endoplasmic_reticulum_ATPase,_putative	ATT	AAT	I	N	ns
HK-9	DS571147	97044	T	A	160	160	36	105	0	105	EHI_045120	+	transitional_endoplasmic_reticulum_ATPase,_putative	ATT	AAT	I	N	ns
IULA:1092:1	DS571147	97044	T	A	118	118	36	75	3	72	EHI_045120	+	transitional_endoplasmic_reticulum_ATPase,_putative	ATT	AAT	I	N	ns
MS27-5030	DS571147	97044	T	A	173	173	36	121	5	116	EHI_045120	+	transitional_endoplasmic_reticulum_ATPase,_putative	ATT	AAT	I	N	ns
MS84-1374	DS571147	97044	T	A	137	168	35	119	7	112	EHI_045120	+	transitional_endoplasmic_reticulum_ATPase,_putative	ATT	AAT	I	N	ns
PVBM08B	DS571147	97044	T	A	116	116	36	72	2	70	EHI_045120	+	transitional_endoplasmic_reticulum_ATPase,_putative	ATT	AAT	I	N	ns
PVBM08F	DS571147	97044	T	A	65	65	36	29	0	29	EHI_045120	+	transitional_endoplasmic_reticulum_ATPase,_putative	ATT	AAT	I	N	ns
Rahman	DS571147	97044	T	A	140	140	35	91	2	89	EHI_045120	+	transitional_endoplasmic_reticulum_ATPase,_putative	ATT	AAT	I	N	ns
IULA:1092:1	DS571147	99551	A	M	231	231	36	95	40	55	EHI_045130	-	hypothetical_protein	TAT	TAG	Y	*	ns
PVBM08B	DS571147	100894	A	M	31	31	36	40	35	5	EHI_045140	+	hypothetical_protein	AAC	CAC	N	H	ns
MS84-1374	DS571147	100909	A	M	23	23	34	19	14	5	EHI_045140	+	hypothetical_protein	AAA	CAA	K	Q	ns
PVBM08B	DS571147	100909	A	M	21	21	35	11	8	3	EHI_045140	+	hypothetical_protein	AAA	CAA	K	Q	ns
MS27-5030	DS571147	101294	T	K	34	34	32	29	22	7	EHI_045140	+	hypothetical_protein	ATT	AGT	I	S	ns
PVBM08B	DS571147	101997	A	T	92	92	36	51	0	51	EHI_045150	-	prenyl_cysteine_carboxyl_methyltransferase,_putative	GTT	GAT	V	D	ns
PVBM08F	DS571147	101997	A	T	57	57	36	23	0	23	EHI_045150	-	prenyl_cysteine_carboxyl_methyltransferase,_putative	GTT	GAT	V	D	ns
IULA:1092:1	DS571147	102925	T	K	54	71	33	22	14	8	EHI_045170	+	U5_snRNP-specific_200kd_protein,_putative	GTT	GGT	V	G	ns
MS27-5030	DS571147	102925	T	K	21	21	31	11	8	3	EHI_045170	+	U5_snRNP-specific_200kd_protein,_putative	GTT	GGT	V	G	ns
MS84-1374	DS571147	103856	T	W	27	35	33	31	22	9	EHI_045170	+	U5_snRNP-specific_200kd_protein,_putative	AAT	AAA	N	K	ns
PVBM08B	DS571147	104546	G	A	142	142	36	91	0	91	EHI_045170	+	U5_snRNP-specific_200kd_protein,_putative	CTG	CTA	L	L	s
PVBM08F	DS571147	104546	G	A	70	70	37	33	0	33	EHI_045170	+	U5_snRNP-specific_200kd_protein,_putative	CTG	CTA	L	L	s
PVBM08B	DS571147	104743	G	A	50	50	35	17	0	17	EHI_045170	+	U5_snRNP-specific_200kd_protein,_putative	GGG	GAG	G	E	ns
PVBM08F	DS571147	104743	G	A	46	46	34	14	0	14	EHI_045170	+	U5_snRNP-specific_200kd_protein,_putative	GGG	GAG	G	E	ns
PVBM08B	DS571147	104997	C	A	100	100	34	59	2	57	EHI_045170	+	U5_snRNP-specific_200kd_protein,_putative	CAT	AAT	H	N	ns
PVBM08F	DS571147	104997	C	A	61	61	35	26	0	26	EHI_045170	+	U5_snRNP-specific_200kd_protein,_putative	CAT	AAT	H	N	ns
2592100	DS571147	105514	G	T	65	65	36	29	0	29	EHI_045170	+	U5_snRNP-specific_200kd_protein,_putative	GGT	GTT	G	V	ns
IULA:1092:1	DS571147	105514	G	T	44	63	34	31	2	30	EHI_045170	+	U5_snRNP-specific_200kd_protein,_putative	GGT	GTT	G	V	ns
MS27-5030	DS571147	105514	G	T	34	53	33	21	1	20	EHI_045170	+	U5_snRNP-specific_200kd_protein,_putative	GGT	GTT	G	V	ns
MS84-1374	DS571147	105514	G	T	76	76	35	43	5	38	EHI_045170	+	U5_snRNP-specific_200kd_protein,_putative	GGT	GTT	G	V	ns
PVBM08B	DS571147	105514	G	T	55	55	33	21	0	21	EHI_045170	+	U5_snRNP-specific_200kd_protein,_putative	GGT	GTT	G	V	ns
PVBM08F	DS571147	105514	G	T	45	45	33	13	0	13	EHI_045170	+	U5_snRNP-specific_200kd_protein,_putative	GGT	GTT	G	V	ns
Rahman	DS571147	105514	G	T	66	66	35	32	2	30	EHI_045170	+	U5_snRNP-specific_200kd_protein,_putative	GGT	GTT	G	V	ns
PVBM08B	DS571147	105831	G	T	42	42	34	11	0	11	EHI_045170	+	U5_snRNP-specific_200kd_protein,_putative	GCA	TCA	A	S	ns
2592100	DS571147	106301	A	R	63	63	34	41	33	8	EHI_045170	+	U5_snRNP-specific_200kd_protein,_putative	CAA	CAG	Q	Q	s
HK-9	DS571147	106301	A	R	30	30	35	100	87	13	EHI_045170	+	U5_snRNP-specific_200kd_protein,_putative	CAA	CAG	Q	Q	s
IULA:1092:1	DS571147	106301	A	R	30	30	36	80	69	11	EHI_045170	+	U5_snRNP-specific_200kd_protein,_putative	CAA	CAG	Q	Q	s
PVBM08B	DS571147	106301	A	R	42	42	36	53	43	10	EHI_045170	+	U5_snRNP-specific_200kd_protein,_putative	CAA	CAG	Q	Q	s
PVBM08B	DS571147	106571	T	C	57	57	37	23	0	23	EHI_045170	+	U5_snRNP-specific_200kd_protein,_putative	CAT	CAC	H	H	s
PVBM08F	DS571147	106571	T	C	52	52	34	19	0	19	EHI_045170	+	U5_snRNP-specific_200kd_protein,_putative	CAT	CAC	H	H	s
MS27-5030	DS571147	109128	T	K	26	26	36	9	6	3	NA	NA	NA	NA	NA	NA	NA	nc
Rahman	DS571147	109128	T	K	21	21	36	12	9	3	NA	NA	NA	NA	NA	NA	NA	nc
2592100	DS571147	109766	G	A	76	76	35	39	1	38	EHI_045200	+	hypothetical_protein	ACG	ACA	T	T	s
HK-9	DS571147	109766	G	A	46	76	34	46	8	38	EHI_045200	+	hypothetical_protein	ACG	ACA	T	T	s
MS27-5030	DS571147	109766	G	A	102	102	35	61	2	59	EHI_045200	+	hypothetical_protein	ACG	ACA	T	T	s
MS84-1374	DS571147	109766	G	A	39	58	35	26	2	24	EHI_045200	+	hypothetical_protein	ACG	ACA	T	T	s
PVBM08B	DS571147	109766	G	A	81	81	36	42	0	42	EHI_045200	+	hypothetical_protein	ACG	ACA	T	T	s
PVBM08F	DS571147	109766	G	A	48	48	35	16	0	16	EHI_045200	+	hypothetical_protein	ACG	ACA	T	T	s
MS84-1374	DS571147	110542	C	T	24	36	34	8	2	6	EHI_045210	-	TBC/Rab_GTPase_activating_domain_containing_protein	GGT	GAT	G	D	ns
HK-9	DS571147	112064	G	A	7	24	26	7	4	3	NA	NA	NA	NA	NA	NA	NA	nc
2592100	DS571147	112262	C	A	8	56	34	26	4	22	NA	NA	NA	NA	NA	NA	NA	nc
MS27-5030	DS571147	112262	C	A	32	41	33	12	2	10	NA	NA	NA	NA	NA	NA	NA	nc
MS84-1374	DS571147	112262	C	A	11	48	32	19	3	16	NA	NA	NA	NA	NA	NA	NA	nc
PVBM08B	DS571147	112262	C	A	32	50	34	22	5	17	NA	NA	NA	NA	NA	NA	NA	nc
PVBM08F	DS571147	112262	C	A	28	36	32	8	2	6	NA	NA	NA	NA	NA	NA	NA	nc
MS27-5030	DS571147	112521	T	W	23	23	35	34	26	10	EHI_045220	+	hypothetical_protein	CTT	CTA	L	L	s
IULA:1092:1	DS571147	113598	A	G	26	29	32	6	4	2	EHI_045230	-	hypothetical_protein	ATT	ATC	I	I	s
2592100	DS571147	113932	A	M	30	30	34	12	9	3	NA	NA	NA	NA	NA	NA	NA	nc
2592100	DS571147	115687	T	C	37	37	34	7	0	7	EHI_045250	-	thioredoxin,_putative	ATA	ATG	I	M	ns
IULA:1092:1	DS571147	115687	T	C	51	51	36	25	7	18	EHI_045250	-	thioredoxin,_putative	ATA	ATG	I	M	ns
MS27-5030	DS571147	115687	T	C	24	42	34	17	6	11	EHI_045250	-	thioredoxin,_putative	ATA	ATG	I	M	ns
MS84-1374	DS571147	115687	T	C	45	45	34	20	7	13	EHI_045250	-	thioredoxin,_putative	ATA	ATG	I	M	ns
Rahman	DS571147	115687	T	C	46	46	35	16	2	14	EHI_045250	-	thioredoxin,_putative	ATA	ATG	I	M	ns
HK-9	DS571147	115744	T	K	21	41	29	10	6	4	EHI_045250	-	thioredoxin,_putative	CAA	CAC	Q	H	ns
HK-9	DS571147	117831	T	K	23	23	35	16	12	4	EHI_045260	+	DIM1_family_protein,_putative	AAT	AAG	N	K	ns
2592100	DS571147	121279	A	G	122	122	35	77	2	75	EHI_045290	-	calpain_family_cysteine_protease,_putative	CTA	CCA	L	P	ns
IULA:1092:1	DS571147	121279	A	G	79	110	35	68	3	65	EHI_045290	-	calpain_family_cysteine_protease,_putative	CTA	CCA	L	P	ns
MS27-5030	DS571147	121279	A	G	142	142	35	91	0	91	EHI_045290	-	calpain_family_cysteine_protease,_putative	CTA	CCA	L	P	ns
MS84-1374	DS571147	121279	A	G	93	93	34	54	2	52	EHI_045290	-	calpain_family_cysteine_protease,_putative	CTA	CCA	L	P	ns
Rahman	DS571147	121279	A	G	126	191	36	137	7	130	EHI_045290	-	calpain_family_cysteine_protease,_putative	CTA	CCA	L	P	ns
HK-9	DS571147	121502	A	M	52	52	34	39	33	6	EHI_045290	-	calpain_family_cysteine_protease,_putative	TTA	GTA	L	V	ns
MS84-1374	DS571147	121502	A	M	60	65	31	39	29	10	EHI_045290	-	calpain_family_cysteine_protease,_putative	TTA	GTA	L	V	ns
HK-9	DS571147	122538	A	T	43	43	37	12	0	12	EHI_045290	-	calpain_family_cysteine_protease,_putative	GAT	GAA	D	E	ns
IULA:1092:1	DS571147	122935	A	M	27	27	35	75	67	8	NA	NA	NA	NA	NA	NA	NA	nc
MS27-5030	DS571147	123494	A	M	40	48	35	53	44	9	NA	NA	NA	NA	NA	NA	NA	nc
MS84-1374	DS571147	124007	T	Y	20	20	32	50	43	7	NA	NA	NA	NA	NA	NA	NA	nc
MS84-1374	DS571147	124049	T	Y	85	85	36	96	84	12	NA	NA	NA	NA	NA	NA	NA	nc
IULA:1092:1	DS571147	124182	T	Y	38	38	36	14	11	3	NA	NA	NA	NA	NA	NA	NA	nc
HK-9	DS571147	124486	C	Y	24	24	32	7	5	2	NA	NA	NA	NA	NA	NA	NA	nc
MS27-5030	DS571147	124812	A	M	25	25	30	26	20	6	NA	NA	NA	NA	NA	NA	NA	nc
HK-9	DS571147	124865	T	C	51	51	36	18	0	18	NA	NA	NA	NA	NA	NA	NA	nc
Rahman	DS571147	125248	C	M	37	37	35	15	12	3	NA	NA	NA	NA	NA	NA	NA	nc
HK-9	DS571147	125925	T	A	36	36	30	7	1	6	NA	NA	NA	NA	NA	NA	NA	nc
PVBM08B	DS571147	125980	G	K	114	114	34	152	77	75	NA	NA	NA	NA	NA	NA	NA	nc
PVBM08F	DS571147	125980	G	K	35	35	36	48	42	6	NA	NA	NA	NA	NA	NA	NA	nc
2592100	DS571147	126064	G	R	53	53	30	20	14	6	NA	NA	NA	NA	NA	NA	NA	nc
MS27-5030	DS571147	126064	G	R	87	87	34	35	26	9	NA	NA	NA	NA	NA	NA	NA	nc
MS84-1374	DS571147	126064	G	R	90	90	32	24	14	10	NA	NA	NA	NA	NA	NA	NA	nc
PVBM08B	DS571147	126064	G	A	9	41	24	13	3	10	NA	NA	NA	NA	NA	NA	NA	nc
HK-9	DS571147	126094	C	M	23	23	28	19	15	3	NA	NA	NA	NA	NA	NA	NA	nc
MS84-1374	DS571147	126094	C	M	209	209	32	193	79	114	NA	NA	NA	NA	NA	NA	NA	nc
HK-9	DS571147	128711	T	Y	143	143	35	85	42	43	EHI_045310	-	PH_domain_containing_protein	AAA	AAG	K	K	s
HM-1A	DS571147	128711	T	Y	149	211	35	51	24	27	EHI_045310	-	PH_domain_containing_protein	AAA	AAG	K	K	s
HM-1B	DS571147	128711	T	Y	183	183	35	46	26	20	EHI_045310	-	PH_domain_containing_protein	AAA	AAG	K	K	s
PVBM08B	DS571147	128711	T	Y	141	141	35	55	31	24	EHI_045310	-	PH_domain_containing_protein	AAA	AAG	K	K	s
PVBM08F	DS571147	128711	T	Y	93	93	35	27	18	9	EHI_045310	-	PH_domain_containing_protein	AAA	AAG	K	K	s
HK-9	DS571147	128906	A	R	137	137	36	43	17	26	EHI_045310	-	PH_domain_containing_protein	GCT	GCC	A	A	s
HM-1A	DS571147	128906	A	R	124	124	36	41	23	18	EHI_045310	-	PH_domain_containing_protein	GCT	GCC	A	A	s
HM-1B	DS571147	128906	A	R	109	109	35	41	27	14	EHI_045310	-	PH_domain_containing_protein	GCT	GCC	A	A	s
PVBM08B	DS571147	128906	A	R	118	118	36	90	44	46	EHI_045310	-	PH_domain_containing_protein	GCT	GCC	A	A	s
PVBM08F	DS571147	128906	A	R	178	178	36	45	24	21	EHI_045310	-	PH_domain_containing_protein	GCT	GCC	A	A	s
PVBM08F	DS571147	128937	T	K	21	21	34	22	18	4	NA	NA	NA	NA	NA	NA	NA	nc
HK-9	DS571147	129362	T	W	45	45	36	47	39	7	NA	NA	NA	NA	NA	NA	NA	nc
HK-9	DS571147	129473	T	Y	47	47	35	40	33	7	NA	NA	NA	NA	NA	NA	NA	nc
HM-1B	DS571147	129714	G	S	26	26	35	12	8	4	NA	NA	NA	NA	NA	NA	NA	nc
MS27-5030	DS571147	129715	C	M	12	47	35	21	16	6	NA	NA	NA	NA	NA	NA	NA	nc
HK-9	DS571147	130740	A	R	21	21	34	122	108	14	EHI_045330	+	hypothetical_protein	TTA	TTG	L	L	s
2592100	DS571147	130827	G	A	42	42	34	12	1	11	EHI_045330	+	hypothetical_protein	GTG	GTA	V	V	s
HK-9	DS571147	130827	G	A	22	40	35	10	1	9	EHI_045330	+	hypothetical_protein	GTG	GTA	V	V	s
HM-1A	DS571147	130827	G	R	93	93	35	43	36	7	EHI_045330	+	hypothetical_protein	GTG	GTA	V	V	s
HM-1B	DS571147	130827	G	R	32	32	35	26	23	3	EHI_045330	+	hypothetical_protein	GTG	GTA	V	V	s
IULA:1092:1	DS571147	130827	G	A	36	36	32	7	1	6	EHI_045330	+	hypothetical_protein	GTG	GTA	V	V	s
MS84-1374	DS571147	130827	G	A	40	40	33	10	1	9	EHI_045330	+	hypothetical_protein	GTG	GTA	V	V	s
PVBM08B	DS571147	130827	G	A	36	36	35	6	0	6	EHI_045330	+	hypothetical_protein	GTG	GTA	V	V	s
Rahman	DS571147	130827	G	A	30	37	37	8	1	7	EHI_045330	+	hypothetical_protein	GTG	GTA	V	V	s
HK-9	DS571147	132328	C	M	231	231	36	108	61	47	EHI_045340	-	glutamate_synthase_beta_subunit,_putative	GCA	TCA	A	S	ns
HM-1A	DS571147	132328	C	M	231	231	35	90	66	24	EHI_045340	-	glutamate_synthase_beta_subunit,_putative	GCA	TCA	A	S	ns
HM-1B	DS571147	132328	C	M	231	231	36	64	33	31	EHI_045340	-	glutamate_synthase_beta_subunit,_putative	GCA	TCA	A	S	ns
PVBM08B	DS571147	132328	C	M	231	231	36	94	66	28	EHI_045340	-	glutamate_synthase_beta_subunit,_putative	GCA	TCA	A	S	ns
PVBM08F	DS571147	132328	C	M	231	231	35	39	22	17	EHI_045340	-	glutamate_synthase_beta_subunit,_putative	GCA	TCA	A	S	ns
Rahman	DS571147	132863	C	Y	79	79	37	30	25	5	NA	NA	NA	NA	NA	NA	NA	nc
HK-9	DS571147	133153	C	Y	86	86	36	112	82	30	NA	NA	NA	NA	NA	NA	NA	nc
IULA:1092:1	DS571147	135700	A	G	40	40	35	9	0	9	EHI_045360	+	importin_alpha_subunit,_putative	AAA	GAA	K	E	ns
MS27-5030	DS571147	136135	C	M	28	28	34	33	26	7	EHI_045360	+	importin_alpha_subunit,_putative	TCA	TAA	S	*	ns
HK-9	DS571147	137027	C	T	15	43	35	17	4	13	EHI_045370	-	hypothetical_protein	GTT	ATT	V	I	ns
2592100	DS571147	138520	T	C	72	72	36	37	2	35	EHI_045380	+	SH2_domain__containing_protein	GAT	GAC	D	D	s
HK-9	DS571147	138520	T	C	62	62	35	28	1	27	EHI_045380	+	SH2_domain__containing_protein	GAT	GAC	D	D	s
IULA:1092:1	DS571147	138520	T	C	102	102	35	63	4	59	EHI_045380	+	SH2_domain__containing_protein	GAT	GAC	D	D	s
MS27-5030	DS571147	138520	T	C	56	56	36	25	3	22	EHI_045380	+	SH2_domain__containing_protein	GAT	GAC	D	D	s
MS84-1374	DS571147	138520	T	C	92	92	35	51	0	51	EHI_045380	+	SH2_domain__containing_protein	GAT	GAC	D	D	s
PVBM08B	DS571147	138520	T	C	68	68	35	34	2	32	EHI_045380	+	SH2_domain__containing_protein	GAT	GAC	D	D	s
PVBM08F	DS571147	138520	T	C	50	50	35	18	1	17	EHI_045380	+	SH2_domain__containing_protein	GAT	GAC	D	D	s
Rahman	DS571147	138520	T	C	105	105	36	61	0	61	EHI_045380	+	SH2_domain__containing_protein	GAT	GAC	D	D	s
MS27-5030	DS571147	140779	T	W	21	21	34	25	20	5	EHI_045390	-	hypothetical_protein	AAT	ATT	N	I	ns
2592100	DS571147	144184	C	A	99	122	36	79	4	75	EHI_045410	+	metallo-beta-lactamase_family_protein	ATC	ATA	I	I	s
HK-9	DS571147	144184	C	A	163	163	36	112	4	108	EHI_045410	+	metallo-beta-lactamase_family_protein	ATC	ATA	I	I	s
MS27-5030	DS571147	144184	C	A	133	133	35	88	4	84	EHI_045410	+	metallo-beta-lactamase_family_protein	ATC	ATA	I	I	s
MS84-1374	DS571147	144184	C	A	142	142	35	97	6	91	EHI_045410	+	metallo-beta-lactamase_family_protein	ATC	ATA	I	I	s
PVBM08B	DS571147	144184	C	A	115	115	36	69	0	69	EHI_045410	+	metallo-beta-lactamase_family_protein	ATC	ATA	I	I	s
PVBM08F	DS571147	144184	C	A	66	66	35	31	1	30	EHI_045410	+	metallo-beta-lactamase_family_protein	ATC	ATA	I	I	s
MS27-5030	DS571147	144237	C	M	75	75	33	75	62	13	EHI_045410	+	metallo-beta-lactamase_family_protein	ACA	AAA	T	K	ns
HK-9	DS571147	148894	A	M	60	60	34	54	46	8	EHI_045440	+	ubiquitin_carboxyl-terminal_hydrolase_domain_containing_protein	AAA	CAA	K	Q	ns
IULA:1092:1	DS571147	149883	T	K	35	35	34	24	18	6	EHI_045440	+	ubiquitin_carboxyl-terminal_hydrolase_domain_containing_protein	AAT	AAG	N	K	ns
PVBM08F	DS571147	150142	T	W	21	21	35	12	9	3	EHI_045440	+	ubiquitin_carboxyl-terminal_hydrolase_domain_containing_protein	TTT	ATT	F	I	ns
IULA:1092:1	DS571147	151039	A	G	70	70	35	35	2	33	EHI_045440	+	ubiquitin_carboxyl-terminal_hydrolase_domain_containing_protein	ACA	GCA	T	A	ns
Rahman	DS571147	151039	A	G	92	108	34	73	9	64	EHI_045440	+	ubiquitin_carboxyl-terminal_hydrolase_domain_containing_protein	ACA	GCA	T	A	ns
PVBM08B	DS571147	156613	A	G	37	37	33	15	7	7	NA	NA	NA	NA	NA	NA	NA	nc
PVBM08F	DS571147	156613	A	G	37	37	34	10	3	7	NA	NA	NA	NA	NA	NA	NA	nc
HK-9	DS571147	157358	T	C	13	33	31	7	3	4	EHI_045490	-	SP-RING_zinc_finger_domain_containing_protein	AAG	GAG	K	E	ns
IULA:1092:1	DS571147	157358	T	Y	63	102	33	20	11	9	EHI_045490	-	SP-RING_zinc_finger_domain_containing_protein	AAG	GAG	K	E	ns
MS84-1374	DS571147	157358	T	Y	42	42	35	21	17	4	EHI_045490	-	SP-RING_zinc_finger_domain_containing_protein	AAG	GAG	K	E	ns
PVBM08F	DS571147	158172	A	W	74	102	35	9	4	5	EHI_045490	-	SP-RING_zinc_finger_domain_containing_protein	GAT	GAA	D	E	ns
HK-9	DS571147	162854	C	T	125	125	37	78	1	77	EHI_045500	+	hypothetical_protein,_conserved	GCT	GTT	A	V	ns
PVBM08B	DS571147	162854	C	T	62	62	36	27	0	27	EHI_045500	+	hypothetical_protein,_conserved	GCT	GTT	A	V	ns
PVBM08F	DS571147	162854	C	T	66	66	37	30	0	30	EHI_045500	+	hypothetical_protein,_conserved	GCT	GTT	A	V	ns
2592100	DS571147	164030	T	G	63	63	33	31	3	28	EHI_045510	-	hypothetical_protein	AAA	CAA	K	Q	ns
IULA:1092:1	DS571147	164030	T	G	33	47	32	19	4	15	EHI_045510	-	hypothetical_protein	AAA	CAA	K	Q	ns
MS84-1374	DS571147	164030	T	G	42	56	33	27	5	22	EHI_045510	-	hypothetical_protein	AAA	CAA	K	Q	ns
Rahman	DS571147	164030	T	G	90	90	34	50	1	49	EHI_045510	-	hypothetical_protein	AAA	CAA	K	Q	ns
HK-9	DS571147	164462	A	R	24	24	34	45	40	5	NA	NA	NA	NA	NA	NA	NA	nc
IULA:1092:1	DS571147	164462	A	R	26	26	34	49	44	5	NA	NA	NA	NA	NA	NA	NA	nc
HK-9	DS571147	164557	T	K	67	67	35	30	21	9	EHI_045510	-	hypothetical_protein	CAA	CAC	Q	H	ns
IULA:1092:1	DS571147	164557	T	K	28	28	34	36	29	7	EHI_045510	-	hypothetical_protein	CAA	CAC	Q	H	ns
MS27-5030	DS571147	164557	T	K	33	33	34	19	15	4	EHI_045510	-	hypothetical_protein	CAA	CAC	Q	H	ns
MS84-1374	DS571147	164557	T	K	23	23	33	44	36	8	EHI_045510	-	hypothetical_protein	CAA	CAC	Q	H	ns
PVBM08B	DS571147	165900	A	G	57	57	36	25	2	23	NA	NA	NA	NA	NA	NA	NA	nc
PVBM08F	DS571147	165900	A	G	61	61	36	27	1	26	NA	NA	NA	NA	NA	NA	NA	nc
HK-9	DS571147	167893	T	G	126	126	32	78	0	78	EHI_045540	-	hypothetical_protein	AAA	ACA	K	T	ns
PVBM08B	DS571147	167893	T	G	90	90	31	53	4	49	EHI_045540	-	hypothetical_protein	AAA	ACA	K	T	ns
PVBM08F	DS571147	167893	T	G	42	42	31	11	0	11	EHI_045540	-	hypothetical_protein	AAA	ACA	K	T	ns
2592100	DS571147	168543	A	M	26	26	35	25	21	4	EHI_045540	-	hypothetical_protein	TAT	TAG	Y	*	ns
HK-9	DS571147	168543	A	M	30	30	34	23	19	3	EHI_045540	-	hypothetical_protein	TAT	TAG	Y	*	ns
HM-1A	DS571147	168543	A	M	56	56	35	23	17	6	EHI_045540	-	hypothetical_protein	TAT	TAG	Y	*	ns
MS27-5030	DS571147	168543	A	M	71	101	33	23	13	10	EHI_045540	-	hypothetical_protein	TAT	TAG	Y	*	ns
Rahman	DS571147	168543	A	M	31	31	35	18	14	4	EHI_045540	-	hypothetical_protein	TAT	TAG	Y	*	ns
IULA:1092:1	DS571147	168621	A	W	20	20	35	21	14	5	EHI_045540	-	hypothetical_protein	AAT	AAA	N	K	ns
HK-9	DS571147	169409	T	Y	43	43	35	15	10	5	EHI_045540	-	hypothetical_protein	ATT	GTT	I	V	ns
Rahman	DS571147	169409	T	Y	31	31	32	28	22	6	EHI_045540	-	hypothetical_protein	ATT	GTT	I	V	ns
2592100	DS571147	169463	G	A	118	118	36	78	6	72	EHI_045540	-	hypothetical_protein	CGT	TGT	R	C	ns
IULA:1092:1	DS571147	169463	G	A	94	127	36	83	3	80	EHI_045540	-	hypothetical_protein	CGT	TGT	R	C	ns
MS27-5030	DS571147	169463	G	A	161	161	36	112	6	106	EHI_045540	-	hypothetical_protein	CGT	TGT	R	C	ns
MS84-1374	DS571147	169463	G	A	109	135	35	94	8	86	EHI_045540	-	hypothetical_protein	CGT	TGT	R	C	ns
Rahman	DS571147	169463	G	A	140	140	36	106	17	89	EHI_045540	-	hypothetical_protein	CGT	TGT	R	C	ns
HK-9	DS571147	171383	T	K	26	26	32	45	38	7	EHI_045550	-	Rab_family_GTPase	ATC	CTC	I	L	ns
IULA:1092:1	DS571147	174980	T	Y	22	22	36	42	38	4	EHI_045570	+	CDP-alcohol_phosphatidyltransferase_family_protein	TTA	CTA	L	L	s
2592100	DS571147	176702	T	A	34	34	37	5	0	5	NA	NA	NA	NA	NA	NA	NA	nc
IULA:1092:1	DS571147	176702	T	A	37	37	36	8	1	7	NA	NA	NA	NA	NA	NA	NA	nc
PVBM08B	DS571147	176702	T	A	34	34	35	5	0	5	NA	NA	NA	NA	NA	NA	NA	nc
Rahman	DS571147	176702	T	A	34	34	37	5	0	5	NA	NA	NA	NA	NA	NA	NA	nc
IULA:1092:1	DS571147	177582	A	G	43	43	35	12	0	12	EHI_045590	-	hypothetical_protein	GAT	GAC	D	D	s
MS84-1374	DS571147	177582	A	G	37	37	34	7	0	7	EHI_045590	-	hypothetical_protein	GAT	GAC	D	D	s
IULA:1092:1	DS571147	177754	G	R	34	34	32	37	31	6	EHI_045590	-	hypothetical_protein	GCT	GTT	A	V	ns
MS27-5030	DS571147	178020	A	M	29	29	34	19	15	4	EHI_045590	-	hypothetical_protein	GAT	GAG	D	E	ns
PVBM08B	DS571147	178098	C	T	56	56	36	22	0	22	EHI_045590	-	hypothetical_protein	AAG	AAA	K	K	s
PVBM08F	DS571147	178098	C	T	42	42	36	11	0	11	EHI_045590	-	hypothetical_protein	AAG	AAA	K	K	s
Rahman	DS571147	180029	G	K	22	22	35	68	61	7	EHI_045590	-	hypothetical_protein	CCA	ACA	P	T	ns
MS84-1374	DS571147	182740	A	R	51	63	34	15	10	5	EHI_045600	+	Ras_family_protein	AAA	AGA	K	R	ns
IULA:1092:1	DS571147	182773	C	T	91	91	34	51	1	50	EHI_045600	+	Ras_family_protein	TCA	TTA	S	L	ns
Rahman	DS571147	182773	C	T	40	55	37	22	1	21	EHI_045600	+	Ras_family_protein	TCA	TTA	S	L	ns
2592100	DS571147	183492	A	W	33	33	34	33	27	6	EHI_045610	-	diacylglycerol_kinase,_putative	TTT	ATT	F	I	ns
HK-9	DS571147	183492	A	W	44	46	33	48	28	20	EHI_045610	-	diacylglycerol_kinase,_putative	TTT	ATT	F	I	ns
HM-1A	DS571147	183492	A	W	28	38	34	18	14	4	EHI_045610	-	diacylglycerol_kinase,_putative	TTT	ATT	F	I	ns
HM-1B	DS571147	183492	A	W	24	24	35	13	9	4	EHI_045610	-	diacylglycerol_kinase,_putative	TTT	ATT	F	I	ns
IULA:1092:1	DS571147	183492	A	W	47	85	33	23	15	8	EHI_045610	-	diacylglycerol_kinase,_putative	TTT	ATT	F	I	ns
MS27-5030	DS571147	183492	A	T	1	42	34	20	9	11	EHI_045610	-	diacylglycerol_kinase,_putative	TTT	ATT	F	I	ns
MS84-1374	DS571147	183492	A	T	9	41	34	27	17	10	EHI_045610	-	diacylglycerol_kinase,_putative	TTT	ATT	F	I	ns
PVBM08B	DS571147	183492	A	T	15	46	34	34	20	14	EHI_045610	-	diacylglycerol_kinase,_putative	TTT	ATT	F	I	ns
Rahman	DS571147	183492	A	W	88	88	34	55	42	13	EHI_045610	-	diacylglycerol_kinase,_putative	TTT	ATT	F	I	ns
HM-1B	DS571147	184312	A	W	61	61	36	45	36	9	EHI_045610	-	diacylglycerol_kinase,_putative	ATT	ATA	I	I	s
MS27-5030	DS571147	184312	A	W	22	22	35	53	46	7	EHI_045610	-	diacylglycerol_kinase,_putative	ATT	ATA	I	I	s
2592100	DS571147	185803	A	R	28	55	37	5	2	3	NA	NA	NA	NA	NA	NA	NA	nc
IULA:1092:1	DS571147	185803	A	R	150	163	35	65	29	36	NA	NA	NA	NA	NA	NA	NA	nc
MS84-1374	DS571147	185803	A	R	135	135	35	34	16	18	NA	NA	NA	NA	NA	NA	NA	nc
IULA:1092:1	DS571147	185840	T	K	49	100	30	25	7	18	NA	NA	NA	NA	NA	NA	NA	nc
IULA:1092:1	DS571147	185857	T	W	154	154	30	44	17	27	NA	NA	NA	NA	NA	NA	NA	nc
IULA:1092:1	DS571147	185891	A	W	202	202	33	46	24	22	NA	NA	NA	NA	NA	NA	NA	nc
IULA:1092:1	DS571147	186013	A	W	73	97	36	11	5	6	NA	NA	NA	NA	NA	NA	NA	nc
IULA:1092:1	DS571147	186458	T	W	22	22	33	37	29	8	NA	NA	NA	NA	NA	NA	NA	nc
2592100	DS571148	605	T	A	36	36	32	6	0	6	NA	NA	NA	NA	NA	NA	NA	nc
HK-9	DS571148	605	T	A	34	34	33	5	0	5	NA	NA	NA	NA	NA	NA	NA	nc
IULA:1092:1	DS571148	605	T	A	45	45	32	13	0	13	NA	NA	NA	NA	NA	NA	NA	nc
MS84-1374	DS571148	605	T	A	36	36	35	6	0	6	NA	NA	NA	NA	NA	NA	NA	nc
HK-9	DS571148	668	G	A	36	36	33	6	0	6	NA	NA	NA	NA	NA	NA	NA	nc
IULA:1092:1	DS571148	668	G	A	41	41	34	10	0	10	NA	NA	NA	NA	NA	NA	NA	nc
PVBM08F	DS571148	668	G	A	34	34	33	5	0	5	NA	NA	NA	NA	NA	NA	NA	nc
HK-9	DS571148	705	A	T	36	36	30	6	0	6	NA	NA	NA	NA	NA	NA	NA	nc
IULA:1092:1	DS571148	705	A	T	45	45	32	15	2	13	NA	NA	NA	NA	NA	NA	NA	nc
MS84-1374	DS571148	705	A	T	40	40	33	9	0	9	NA	NA	NA	NA	NA	NA	NA	nc
IULA:1092:1	DS571148	1475	T	C	37	37	34	7	0	7	NA	NA	NA	NA	NA	NA	NA	nc
MS84-1374	DS571148	1475	T	C	37	37	37	7	0	7	NA	NA	NA	NA	NA	NA	NA	nc
HK-9	DS571148	4566	T	A	41	41	29	10	0	10	EHI_011660	+	hypothetical_protein	GAT	GAA	D	E	ns
HM-1A	DS571148	4566	T	A	38	38	32	8	0	8	EHI_011660	+	hypothetical_protein	GAT	GAA	D	E	ns
HM-1B	DS571148	4566	T	A	42	42	34	11	0	11	EHI_011660	+	hypothetical_protein	GAT	GAA	D	E	ns
IULA:1092:1	DS571148	4566	T	A	66	66	33	30	0	30	EHI_011660	+	hypothetical_protein	GAT	GAA	D	E	ns
MS84-1374	DS571148	4566	T	A	51	51	33	18	0	18	EHI_011660	+	hypothetical_protein	GAT	GAA	D	E	ns
PVBM08B	DS571148	4566	T	A	37	37	37	7	0	7	EHI_011660	+	hypothetical_protein	GAT	GAA	D	E	ns
PVBM08F	DS571148	4566	T	A	40	40	35	9	0	9	EHI_011660	+	hypothetical_protein	GAT	GAA	D	E	ns
HM-1B	DS571148	4961	A	C	26	29	37	6	4	2	EHI_011770	+	hypothetical_protein	AAT	CAT	N	H	ns
IULA:1092:1	DS571148	5223	T	Y	27	27	35	36	32	4	EHI_011770	+	hypothetical_protein	ATT	ACT	I	T	ns
HK-9	DS571148	5563	T	C	30	37	34	8	1	7	EHI_011770	+	hypothetical_protein	TTT	TTC	F	F	s
IULA:1092:1	DS571148	5563	T	C	57	57	36	23	0	23	EHI_011770	+	hypothetical_protein	TTT	TTC	F	F	s
PVBM08B	DS571148	5563	T	C	42	42	34	11	0	11	EHI_011770	+	hypothetical_protein	TTT	TTC	F	F	s
PVBM08F	DS571148	5563	T	C	34	34	31	7	2	5	EHI_011770	+	hypothetical_protein	TTT	TTC	F	F	s
Rahman	DS571148	5563	T	C	37	37	34	8	1	7	EHI_011770	+	hypothetical_protein	TTT	TTC	F	F	s
HK-9	DS571148	7342	G	T	88	88	35	49	1	48	EHI_011780	-	alpha-adaptin,_putative	ACC	ACA	T	T	s
IULA:1092:1	DS571148	7342	G	T	147	147	36	96	1	95	EHI_011780	-	alpha-adaptin,_putative	ACC	ACA	T	T	s
Rahman	DS571148	7342	G	T	91	91	36	50	0	50	EHI_011780	-	alpha-adaptin,_putative	ACC	ACA	T	T	s
HK-9	DS571148	7404	A	T	46	66	34	33	3	30	EHI_011780	-	alpha-adaptin,_putative	TTT	ATT	F	I	ns
IULA:1092:1	DS571148	7404	A	T	61	105	35	68	7	61	EHI_011780	-	alpha-adaptin,_putative	TTT	ATT	F	I	ns
Rahman	DS571148	7404	A	T	92	92	36	56	5	51	EHI_011780	-	alpha-adaptin,_putative	TTT	ATT	F	I	ns
HK-9	DS571148	7711	T	C	68	68	36	32	0	32	EHI_011780	-	alpha-adaptin,_putative	ATA	ATG	I	M	ns
IULA:1092:1	DS571148	7711	T	C	88	88	36	48	0	48	EHI_011780	-	alpha-adaptin,_putative	ATA	ATG	I	M	ns
Rahman	DS571148	7711	T	C	48	48	36	16	0	16	EHI_011780	-	alpha-adaptin,_putative	ATA	ATG	I	M	ns
HK-9	DS571148	9324	C	T	80	80	37	43	2	41	EHI_011780	-	alpha-adaptin,_putative	GTT	ATT	V	I	ns
IULA:1092:1	DS571148	9324	C	T	61	61	35	28	2	26	EHI_011780	-	alpha-adaptin,_putative	GTT	ATT	V	I	ns
Rahman	DS571148	9324	C	T	68	68	37	32	0	32	EHI_011780	-	alpha-adaptin,_putative	GTT	ATT	V	I	ns
2592100	DS571148	11293	G	K	231	231	37	102	58	44	EHI_011790	+	hypothetical_protein,_conserved_domain_containing	GAT	TAT	D	Y	ns
MS27-5030	DS571148	11293	G	K	231	231	36	108	85	23	EHI_011790	+	hypothetical_protein,_conserved_domain_containing	GAT	TAT	D	Y	ns
MS84-1374	DS571148	11293	G	K	231	231	36	167	116	51	EHI_011790	+	hypothetical_protein,_conserved_domain_containing	GAT	TAT	D	Y	ns
HK-9	DS571148	11586	T	K	231	231	35	85	58	27	EHI_011790	+	hypothetical_protein,_conserved_domain_containing	GCT	GCG	A	A	s
Rahman	DS571148	11586	T	K	231	231	37	72	33	39	EHI_011790	+	hypothetical_protein,_conserved_domain_containing	GCT	GCG	A	A	s
2592100	DS571148	12087	T	K	197	231	36	37	19	18	EHI_011790	+	hypothetical_protein,_conserved_domain_containing	GTT	GTG	V	V	s
HK-9	DS571148	12087	T	G	83	116	36	71	1	70	EHI_011790	+	hypothetical_protein,_conserved_domain_containing	GTT	GTG	V	V	s
HM-1A	DS571148	12087	T	K	70	138	37	39	7	32	EHI_011790	+	hypothetical_protein,_conserved_domain_containing	GTT	GTG	V	V	s
HM-1B	DS571148	12087	T	K	134	134	37	48	22	26	EHI_011790	+	hypothetical_protein,_conserved_domain_containing	GTT	GTG	V	V	s
IULA:1092:1	DS571148	12087	T	G	172	172	35	118	3	115	EHI_011790	+	hypothetical_protein,_conserved_domain_containing	GTT	GTG	V	V	s
MS27-5030	DS571148	12087	T	K	163	170	37	38	18	20	EHI_011790	+	hypothetical_protein,_conserved_domain_containing	GTT	GTG	V	V	s
MS84-1374	DS571148	12087	T	K	123	165	37	59	28	31	EHI_011790	+	hypothetical_protein,_conserved_domain_containing	GTT	GTG	V	V	s
PVBM08B	DS571148	12087	T	G	131	131	36	82	0	82	EHI_011790	+	hypothetical_protein,_conserved_domain_containing	GTT	GTG	V	V	s
PVBM08F	DS571148	12087	T	G	77	77	36	39	0	39	EHI_011790	+	hypothetical_protein,_conserved_domain_containing	GTT	GTG	V	V	s
Rahman	DS571148	12087	T	G	76	76	37	39	1	38	EHI_011790	+	hypothetical_protein,_conserved_domain_containing	GTT	GTG	V	V	s
IULA:1092:1	DS571148	14143	T	Y	230	231	35	120	66	54	EHI_011800	+	hypothetical_protein	TTT	CTT	F	L	ns
Rahman	DS571148	14143	T	Y	182	231	36	115	49	66	EHI_011800	+	hypothetical_protein	TTT	CTT	F	L	ns
HM-1A	DS571148	16111	A	R	231	231	36	141	81	60	EHI_011810	+	hypothetical_protein,_conserved	AAT	AGT	N	S	ns
MS84-1374	DS571148	16111	A	R	231	231	36	202	119	83	EHI_011810	+	hypothetical_protein,_conserved	AAT	AGT	N	S	ns
MS27-5030	DS571148	16225	T	Y	46	46	34	113	97	16	EHI_011810	+	hypothetical_protein,_conserved	TTA	TCA	L	S	ns
IULA:1092:1	DS571148	16536	C	M	60	61	32	33	23	10	EHI_011820	+	hypothetical_protein	ACA	AAA	T	K	ns
MS84-1374	DS571148	16536	C	M	61	61	35	27	17	10	EHI_011820	+	hypothetical_protein	ACA	AAA	T	K	ns
PVBM08B	DS571148	16536	C	M	40	40	33	30	22	8	EHI_011820	+	hypothetical_protein	ACA	AAA	T	K	ns
PVBM08F	DS571148	16536	C	A	1	33	35	10	6	4	EHI_011820	+	hypothetical_protein	ACA	AAA	T	K	ns
HK-9	DS571148	16849	C	T	185	206	35	145	2	143	EHI_011820	+	hypothetical_protein	GAC	GAT	D	D	s
IULA:1092:1	DS571148	16849	C	T	207	207	35	147	4	143	EHI_011820	+	hypothetical_protein	GAC	GAT	D	D	s
Rahman	DS571148	16849	C	T	181	181	36	125	3	122	EHI_011820	+	hypothetical_protein	GAC	GAT	D	D	s
2592100	DS571148	17505	A	G	47	47	35	16	1	15	NA	NA	NA	NA	NA	NA	NA	nc
HK-9	DS571148	17505	A	G	47	47	36	15	0	15	NA	NA	NA	NA	NA	NA	NA	nc
HM-1A	DS571148	17505	A	R	58	97	34	13	4	9	NA	NA	NA	NA	NA	NA	NA	nc
HM-1B	DS571148	17505	A	R	91	91	36	13	7	6	NA	NA	NA	NA	NA	NA	NA	nc
IULA:1092:1	DS571148	17505	A	G	73	73	35	37	1	36	NA	NA	NA	NA	NA	NA	NA	nc
MS84-1374	DS571148	17505	A	G	55	55	36	23	2	21	NA	NA	NA	NA	NA	NA	NA	nc
PVBM08B	DS571148	17505	A	G	66	66	35	30	0	30	NA	NA	NA	NA	NA	NA	NA	nc
PVBM08F	DS571148	17505	A	G	51	51	34	20	2	18	NA	NA	NA	NA	NA	NA	NA	nc
Rahman	DS571148	17505	A	G	41	41	36	10	0	10	NA	NA	NA	NA	NA	NA	NA	nc
HK-9	DS571148	18112	G	R	20	20	32	18	14	4	EHI_011840	-	hypothetical_protein	ACT	ATT	T	I	ns
2592100	DS571148	20060	T	C	92	92	28	51	0	51	NA	NA	NA	NA	NA	NA	NA	nc
HK-9	DS571148	20060	T	C	76	76	28	40	2	38	NA	NA	NA	NA	NA	NA	NA	nc
HM-1A	DS571148	20060	T	C	78	78	27	40	0	40	NA	NA	NA	NA	NA	NA	NA	nc
HM-1B	DS571148	20060	T	C	58	58	28	24	0	24	NA	NA	NA	NA	NA	NA	NA	nc
IULA:1092:1	DS571148	20060	T	C	67	67	28	32	1	31	NA	NA	NA	NA	NA	NA	NA	nc
MS27-5030	DS571148	20060	T	C	88	88	29	49	1	48	NA	NA	NA	NA	NA	NA	NA	nc
MS84-1374	DS571148	20060	T	C	78	78	28	40	0	40	NA	NA	NA	NA	NA	NA	NA	nc
PVBM08B	DS571148	20060	T	C	91	91	27	52	2	50	NA	NA	NA	NA	NA	NA	NA	nc
PVBM08F	DS571148	20060	T	C	45	45	28	14	1	13	NA	NA	NA	NA	NA	NA	NA	nc
Rahman	DS571148	20060	T	C	97	97	27	55	0	55	NA	NA	NA	NA	NA	NA	NA	nc
2592100	DS571148	20076	G	C	118	118	31	74	2	72	NA	NA	NA	NA	NA	NA	NA	nc
HK-9	DS571148	20076	G	C	59	120	33	100	27	73	NA	NA	NA	NA	NA	NA	NA	nc
HM-1A	DS571148	20076	G	C	50	90	31	62	13	49	NA	NA	NA	NA	NA	NA	NA	nc
HM-1B	DS571148	20076	G	C	68	68	32	36	4	32	NA	NA	NA	NA	NA	NA	NA	nc
IULA:1092:1	DS571148	20076	G	C	43	81	31	49	7	42	NA	NA	NA	NA	NA	NA	NA	nc
MS27-5030	DS571148	20076	G	C	64	102	32	72	13	59	NA	NA	NA	NA	NA	NA	NA	nc
MS84-1374	DS571148	20076	G	C	40	101	32	85	27	58	NA	NA	NA	NA	NA	NA	NA	nc
PVBM08B	DS571148	20076	G	C	90	123	31	83	7	76	NA	NA	NA	NA	NA	NA	NA	nc
PVBM08F	DS571148	20076	G	C	52	52	32	22	3	19	NA	NA	NA	NA	NA	NA	NA	nc
Rahman	DS571148	20076	G	C	147	147	32	98	3	95	NA	NA	NA	NA	NA	NA	NA	nc
2592100	DS571148	20161	C	A	87	87	34	51	4	47	EHI_011850	-	hypothetical_protein	GGT	GTT	G	V	ns
HK-9	DS571148	20161	C	A	117	117	34	79	8	71	EHI_011850	-	hypothetical_protein	GGT	GTT	G	V	ns
HM-1A	DS571148	20161	C	A	81	81	34	46	4	42	EHI_011850	-	hypothetical_protein	GGT	GTT	G	V	ns
HM-1B	DS571148	20161	C	A	58	58	33	26	2	24	EHI_011850	-	hypothetical_protein	GGT	GTT	G	V	ns
IULA:1092:1	DS571148	20161	C	A	80	80	34	48	7	41	EHI_011850	-	hypothetical_protein	GGT	GTT	G	V	ns
MS27-5030	DS571148	20161	C	A	125	125	34	83	6	77	EHI_011850	-	hypothetical_protein	GGT	GTT	G	V	ns
MS84-1374	DS571148	20161	C	A	80	112	34	75	8	67	EHI_011850	-	hypothetical_protein	GGT	GTT	G	V	ns
PVBM08B	DS571148	20161	C	A	96	96	34	61	7	54	EHI_011850	-	hypothetical_protein	GGT	GTT	G	V	ns
PVBM08F	DS571148	20161	C	A	55	55	35	21	0	21	EHI_011850	-	hypothetical_protein	GGT	GTT	G	V	ns
Rahman	DS571148	20161	C	A	64	95	34	57	3	54	EHI_011850	-	hypothetical_protein	GGT	GTT	G	V	ns
HK-9	DS571148	20211	T	K	132	132	35	55	36	19	EHI_011850	-	hypothetical_protein	GCA	GCC	A	A	s
2592100	DS571148	20857	T	Y	231	231	36	96	47	49	NA	NA	NA	NA	NA	NA	NA	nc
MS27-5030	DS571148	20857	T	Y	137	224	36	149	68	81	NA	NA	NA	NA	NA	NA	NA	nc
MS84-1374	DS571148	20857	T	Y	231	231	36	198	112	86	NA	NA	NA	NA	NA	NA	NA	nc
PVBM08B	DS571148	21104	A	T	13	23	35	6	4	2	NA	NA	NA	NA	NA	NA	NA	nc
2592100	DS571148	21513	T	C	121	121	36	81	7	74	EHI_011860	+	hypothetical_protein	CAT	CAC	H	H	s
HK-9	DS571148	21513	T	Y	173	231	35	97	38	59	EHI_011860	+	hypothetical_protein	CAT	CAC	H	H	s
HM-1A	DS571148	21513	T	Y	173	199	35	65	39	26	EHI_011860	+	hypothetical_protein	CAT	CAC	H	H	s
IULA:1092:1	DS571148	21513	T	Y	231	231	35	105	58	47	EHI_011860	+	hypothetical_protein	CAT	CAC	H	H	s
MS27-5030	DS571148	21513	T	C	98	131	35	97	15	82	EHI_011860	+	hypothetical_protein	CAT	CAC	H	H	s
MS84-1374	DS571148	21513	T	C	129	163	35	121	13	108	EHI_011860	+	hypothetical_protein	CAT	CAC	H	H	s
PVBM08B	DS571148	21513	T	Y	231	231	35	123	75	48	EHI_011860	+	hypothetical_protein	CAT	CAC	H	H	s
PVBM08F	DS571148	21513	T	Y	158	211	35	39	19	20	EHI_011860	+	hypothetical_protein	CAT	CAC	H	H	s
Rahman	DS571148	21513	T	Y	183	231	36	71	26	45	EHI_011860	+	hypothetical_protein	CAT	CAC	H	H	s
HK-9	DS571148	21760	T	W	34	34	35	33	26	7	EHI_011860	+	hypothetical_protein	TTA	ATA	L	I	ns
2592100	DS571148	22093	A	R	51	51	37	8	5	3	EHI_011860	+	hypothetical_protein	AGA	GGA	R	G	ns
HK-9	DS571148	22093	A	R	85	131	35	25	11	14	EHI_011860	+	hypothetical_protein	AGA	GGA	R	G	ns
HM-1B	DS571148	22093	A	R	24	58	36	7	2	5	EHI_011860	+	hypothetical_protein	AGA	GGA	R	G	ns
IULA:1092:1	DS571148	22093	A	R	203	216	35	66	37	29	EHI_011860	+	hypothetical_protein	AGA	GGA	R	G	ns
MS84-1374	DS571148	22093	A	R	84	144	35	37	12	25	EHI_011860	+	hypothetical_protein	AGA	GGA	R	G	ns
PVBM08B	DS571148	22093	A	R	88	131	36	21	9	12	EHI_011860	+	hypothetical_protein	AGA	GGA	R	G	ns
PVBM08F	DS571148	22093	A	R	119	119	37	21	13	8	EHI_011860	+	hypothetical_protein	AGA	GGA	R	G	ns
IULA:1092:1	DS571148	23020	A	M	101	101	34	85	64	21	EHI_011860	+	hypothetical_protein	AAA	CAA	K	Q	ns
PVBM08F	DS571148	23020	A	M	27	27	36	53	48	5	EHI_011860	+	hypothetical_protein	AAA	CAA	K	Q	ns
IULA:1092:1	DS571148	23065	T	Y	42	42	34	10	7	3	NA	NA	NA	NA	NA	NA	NA	nc
2592100	DS571148	23158	A	G	58	58	34	24	0	24	EHI_011870	-	proteasome_subunit_beta_type_5_precursor,_putative	AAT	AAC	N	N	s
HK-9	DS571148	23158	A	R	124	170	32	25	11	14	EHI_011870	-	proteasome_subunit_beta_type_5_precursor,_putative	AAT	AAC	N	N	s
PVBM08B	DS571148	23158	A	R	74	97	33	12	5	7	EHI_011870	-	proteasome_subunit_beta_type_5_precursor,_putative	AAT	AAC	N	N	s
PVBM08F	DS571148	23158	A	R	96	129	35	12	6	6	EHI_011870	-	proteasome_subunit_beta_type_5_precursor,_putative	AAT	AAC	N	N	s
HM-1B	DS571148	23161	G	C	23	27	32	7	5	2	EHI_011870	-	proteasome_subunit_beta_type_5_precursor,_putative	TAC	TAG	Y	*	ns
HK-9	DS571148	27453	T	W	20	20	37	9	7	2	NA	NA	NA	NA	NA	NA	NA	nc
IULA:1092:1	DS571148	27453	T	W	37	37	36	16	12	4	NA	NA	NA	NA	NA	NA	NA	nc
HK-9	DS571148	27966	T	K	26	26	34	20	15	5	NA	NA	NA	NA	NA	NA	NA	nc
PVBM08B	DS571148	28791	C	Y	103	103	34	37	28	9	NA	NA	NA	NA	NA	NA	NA	nc
HK-9	DS571148	29180	G	S	34	34	35	61	56	5	NA	NA	NA	NA	NA	NA	NA	nc
PVBM08B	DS571148	29180	G	S	29	29	36	61	55	6	NA	NA	NA	NA	NA	NA	NA	nc
2592100	DS571148	29386	T	K	88	88	34	13	7	6	NA	NA	NA	NA	NA	NA	NA	nc
HM-1B	DS571148	29386	T	K	84	84	31	24	17	7	NA	NA	NA	NA	NA	NA	NA	nc
IULA:1092:1	DS571148	29386	T	K	49	49	32	14	10	4	NA	NA	NA	NA	NA	NA	NA	nc
MS27-5030	DS571148	29386	T	K	34	34	28	10	7	3	NA	NA	NA	NA	NA	NA	NA	nc
MS84-1374	DS571148	29386	T	K	98	123	33	19	9	10	NA	NA	NA	NA	NA	NA	NA	nc
Rahman	DS571148	29386	T	K	67	67	31	16	12	4	NA	NA	NA	NA	NA	NA	NA	nc
2592100	DS571148	29398	C	Y	16	24	30	5	2	3	NA	NA	NA	NA	NA	NA	NA	nc
IULA:1092:1	DS571148	30001	T	A	31	31	35	5	2	3	NA	NA	NA	NA	NA	NA	NA	nc
PVBM08B	DS571148	30158	A	T	34	34	33	5	0	5	NA	NA	NA	NA	NA	NA	NA	nc
PVBM08F	DS571148	30158	A	T	36	36	33	6	0	6	NA	NA	NA	NA	NA	NA	NA	nc
IULA:1092:1	DS571148	32647	T	Y	231	231	36	132	69	63	EHI_011920	-	protein_kinase,_putative	CAT	CGT	H	R	ns
MS27-5030	DS571148	32647	T	Y	231	231	36	223	117	107	EHI_011920	-	protein_kinase,_putative	CAT	CGT	H	R	ns
MS84-1374	DS571148	32647	T	Y	231	231	36	205	113	92	EHI_011920	-	protein_kinase,_putative	CAT	CGT	H	R	ns
HK-9	DS571148	33976	C	M	4	35	30	7	4	3	NA	NA	NA	NA	NA	NA	NA	nc
HM-1A	DS571148	34491	A	M	23	23	33	24	18	6	EHI_011940	+	dolichyl-diphosphooligosaccharide--protein_glycosyltransferase_subunit_STT3A,_putative	TTA	TTC	L	F	ns
HK-9	DS571148	34494	T	K	49	49	35	52	43	9	EHI_011940	+	dolichyl-diphosphooligosaccharide--protein_glycosyltransferase_subunit_STT3A,_putative	ATT	ATG	I	M	ns
HM-1A	DS571148	34494	T	K	95	95	34	36	26	10	EHI_011940	+	dolichyl-diphosphooligosaccharide--protein_glycosyltransferase_subunit_STT3A,_putative	ATT	ATG	I	M	ns
MS27-5030	DS571148	34494	T	K	67	67	34	35	28	7	EHI_011940	+	dolichyl-diphosphooligosaccharide--protein_glycosyltransferase_subunit_STT3A,_putative	ATT	ATG	I	M	ns
MS84-1374	DS571148	34494	T	K	48	48	34	54	46	8	EHI_011940	+	dolichyl-diphosphooligosaccharide--protein_glycosyltransferase_subunit_STT3A,_putative	ATT	ATG	I	M	ns
PVBM08B	DS571148	34494	T	K	33	33	34	63	56	7	EHI_011940	+	dolichyl-diphosphooligosaccharide--protein_glycosyltransferase_subunit_STT3A,_putative	ATT	ATG	I	M	ns
Rahman	DS571148	34494	T	K	56	56	35	81	69	12	EHI_011940	+	dolichyl-diphosphooligosaccharide--protein_glycosyltransferase_subunit_STT3A,_putative	ATT	ATG	I	M	ns
PVBM08B	DS571148	38433	G	T	27	33	33	6	2	4	NA	NA	NA	NA	NA	NA	NA	nc
PVBM08F	DS571148	38433	G	T	38	38	34	8	0	8	NA	NA	NA	NA	NA	NA	NA	nc
PVBM08B	DS571148	39183	T	A	34	34	33	5	0	5	NA	NA	NA	NA	NA	NA	NA	nc
PVBM08B	DS571148	39277	C	Y	208	208	33	51	31	20	NA	NA	NA	NA	NA	NA	NA	nc
PVBM08F	DS571148	39277	C	Y	127	130	31	20	11	9	NA	NA	NA	NA	NA	NA	NA	nc
MS84-1374	DS571148	39290	T	K	33	33	32	62	54	8	NA	NA	NA	NA	NA	NA	NA	nc
Rahman	DS571148	39290	T	K	22	22	32	26	20	6	NA	NA	NA	NA	NA	NA	NA	nc
PVBM08B	DS571148	39369	A	T	45	45	33	13	0	13	NA	NA	NA	NA	NA	NA	NA	nc
PVBM08F	DS571148	39369	A	T	37	37	37	7	0	7	NA	NA	NA	NA	NA	NA	NA	nc
PVBM08B	DS571148	39594	C	T	34	34	30	5	0	5	NA	NA	NA	NA	NA	NA	NA	nc
2592100	DS571148	39660	C	Y	68	68	34	50	44	6	NA	NA	NA	NA	NA	NA	NA	nc
Rahman	DS571148	39660	C	Y	25	25	34	69	63	6	NA	NA	NA	NA	NA	NA	NA	nc
HK-9	DS571148	39685	A	R	231	231	34	60	34	26	NA	NA	NA	NA	NA	NA	NA	nc
PVBM08B	DS571148	39685	A	R	231	231	35	112	57	55	NA	NA	NA	NA	NA	NA	NA	nc
PVBM08F	DS571148	39685	A	R	221	231	35	35	16	19	NA	NA	NA	NA	NA	NA	NA	nc
Rahman	DS571148	39703	T	W	34	34	31	7	4	3	NA	NA	NA	NA	NA	NA	NA	nc
MS27-5030	DS571148	41878	A	G	4	22	34	7	4	3	EHI_011970	+	high-affinity_potassium_uptake_transporter,_putative	AAT	AGT	N	S	ns
HK-9	DS571148	42078	A	C	25	27	36	8	7	1	EHI_011970	+	high-affinity_potassium_uptake_transporter,_putative	AAT	ACT	N	T	ns
MS27-5030	DS571148	42079	T	C	22	22	30	6	5	1	EHI_011970	+	high-affinity_potassium_uptake_transporter,_putative	AAT	AAC	N	N	s
MS27-5030	DS571148	42110	A	R	26	26	34	34	29	5	EHI_011970	+	high-affinity_potassium_uptake_transporter,_putative	AGT	GGT	S	G	ns
Rahman	DS571148	43067	A	M	26	26	33	18	14	4	EHI_011980	+	hypothetical_protein	GCA	GCC	A	A	s
HK-9	DS571148	47893	T	Y	64	64	34	53	39	16	EHI_012010	+	beta-N-acetylhexosaminidase,_putative	ATT	ATC	I	I	s
MS27-5030	DS571148	47893	T	Y	30	30	34	69	58	11	EHI_012010	+	beta-N-acetylhexosaminidase,_putative	ATT	ATC	I	I	s
PVBM08B	DS571148	47893	T	Y	53	53	35	60	49	11	EHI_012010	+	beta-N-acetylhexosaminidase,_putative	ATT	ATC	I	I	s
HK-9	DS571148	48421	C	T	33	33	33	5	1	4	NA	NA	NA	NA	NA	NA	NA	nc
IULA:1092:1	DS571148	48421	C	T	25	45	36	15	1	14	NA	NA	NA	NA	NA	NA	NA	nc
Rahman	DS571148	48421	C	T	34	34	37	5	0	5	NA	NA	NA	NA	NA	NA	NA	nc
IULA:1092:1	DS571148	48475	C	A	19	37	33	8	1	7	NA	NA	NA	NA	NA	NA	NA	nc
2592100	DS571148	48764	G	A	42	42	33	11	0	11	NA	NA	NA	NA	NA	NA	NA	nc
HK-9	DS571148	48764	G	A	42	42	35	11	0	11	NA	NA	NA	NA	NA	NA	NA	nc
IULA:1092:1	DS571148	48764	G	A	42	42	34	11	0	11	NA	NA	NA	NA	NA	NA	NA	nc
MS27-5030	DS571148	48764	G	A	63	63	33	28	0	28	NA	NA	NA	NA	NA	NA	NA	nc
MS84-1374	DS571148	48764	G	A	47	47	35	15	0	15	NA	NA	NA	NA	NA	NA	NA	nc
Rahman	DS571148	48764	G	A	48	48	33	16	0	16	NA	NA	NA	NA	NA	NA	NA	nc
HK-9	DS571148	48784	C	T	33	33	28	5	1	4	NA	NA	NA	NA	NA	NA	NA	nc
[truncated: 63,536 more rows]
