# Supplementary material for: Genomic diversity of the human intestinal parasite Entamoeba histolytica
Source: Genome Biol. 2012 May 25;13(5):R38. doi: 10.1186/gb-2012-13-5-r38 (PMC3446291; doi:10.1186/gb-2012-13-5-r38)
Supplement: Additional file 4 — Table of high quality candidate marker SNPs. Table of high quality candidate markers: defined as SNPs that vary between strains but are homozygous within each strain, occur in coding sequences and have a base called in every strain sequenced. [file gb-2012-13-5-r38-S4.XLS]

## Sheet: ALLSNPS2.codinginfo.HighQualCan
Scaffold	Position	Gene	Strain,Ref/Alt,CallQ,SnpQ,MapQ,Cov,RefCount,AltCount	Strain,Ref/Alt,CallQ,SnpQ,MapQ,Cov,RefCount,AltCount	Strain,Ref/Alt,CallQ,SnpQ,MapQ,Cov,RefCount,AltCount	Strain,Ref/Alt,CallQ,SnpQ,MapQ,Cov,RefCount,AltCount	Strain,Ref/Alt,CallQ,SnpQ,MapQ,Cov,RefCount,AltCount	Strain,Ref/Alt,CallQ,SnpQ,MapQ,Cov,RefCount,AltCount	Strain,Ref/Alt,CallQ,SnpQ,MapQ,Cov,RefCount,AltCount	Strain,Ref/Alt,CallQ,SnpQ,MapQ,Cov,RefCount,AltCount	Strain,Ref/Alt,CallQ,SnpQ,MapQ,Cov,RefCount,AltCount	Strain,Ref/Alt,CallQ,SnpQ,MapQ,Cov,RefCount,AltCount
DS571145	110910	EHI_151640	HM-1A,G/G,138,0,36,88,88,0	HM-1B,G/G,92,0,36,51,51,0	Rahman,G/G,191,0,36,130,130,0	2592100,G/G,165,0,36,109,109,0	PVBM08B,G/A,122,122,34,75,0,75	PVBM08F,G/A,58,58,34,24,0,24	IULA:1092:1,G/G,138,0,36,88,88,0	HK-9,G/A,133,133,36,84,0,84	MS84-1373,G/G,196,0,36,134,134,0	MS27-5030,G/G,255,0,35,191,191,0
DS571145	111678	EHI_151650	HM-1A,C/C,115,0,37,69,69,0	HM-1B,C/C,86,0,36,47,47,0	Rahman,C/C,158,0,37,104,104,0	2592100,C/C,138,0,36,88,88,0	PVBM08B,C/T,77,77,33,39,0,39	PVBM08F,C/T,58,58,35,25,1,24	IULA:1092:1,C/C,185,0,36,125,125,0	HK-9,C/T,102,102,34,60,1,59	MS84-1373,C/C,220,0,37,153,153,0	MS27-5030,C/C,203,0,36,141,141,0
DS571145	122710	EHI_151690	HM-1A,G/G,110,0,37,65,65,0	HM-1B,G/G,91,0,36,50,50,0	Rahman,G/A,63,95,36,64,11,53	2592100,G/A,97,97,37,62,7,55	PVBM08B,G/G,138,0,36,104,103,1	PVBM08F,G/G,95,0,37,53,53,0	IULA:1092:1,G/A,67,97,36,62,7,55	HK-9,G/A,39,83,33,57,13,45	MS84-1373,G/A,68,100,35,67,10,57	MS27-5030,G/A,70,101,35,73,15,58
DS571145	144351	EHI_151780	HM-1A,T/T,36,0,33,6,6,0	HM-1B,T/T,40,0,36,9,9,0	Rahman,T/A,33,33,34,4,0,4	2592100,T/A,40,40,35,9,0,9	PVBM08B,T/T,47,0,34,16,16,0	PVBM08F,T/T,38,0,36,8,8,0	IULA:1092:1,T/A,60,60,33,25,0,25	HK-9,T/A,34,34,37,5,0,5	MS84-1373,T/A,36,36,33,6,0,6	MS27-5030,T/A,25,25,25,1,0,1
DS571145	159876	EHI_151830	HM-1A,A/T,4,10,30,6,4,2	HM-1B,A/A,29,0,30,3,3,0	Rahman,A/A,34,0,35,6,6,0	2592100,A/A,23,0,35,10,9,1	PVBM08B,A/A,8,0,28,5,4,1	PVBM08F,A/T,3,3,32,4,3,1	IULA:1092:1,A/A,11,0,30,8,7,1	HK-9,A/A,19,0,34,4,4,2	MS84-1373,A/A,31,0,37,4,4,0	MS27-5030,A/T,27,27,28,5,4,1
DS571145	170411	EHI_151900	HM-1A,G/G,45,0,35,13,13,0	HM-1B,G/G,47,0,36,15,15,0	Rahman,G/G,36,0,35,6,6,0	2592100,G/G,43,0,34,12,12,0	PVBM08B,G/G,47,0,34,16,16,0	PVBM08F,G/G,52,0,35,19,19,0	IULA:1092:1,G/G,67,0,36,31,31,0	HK-9,G/T,38,38,32,8,0,8	MS84-1373,G/G,53,0,35,20,20,0	MS27-5030,G/G,33,0,37,4,4,0
DS571145	170507	EHI_151900	HM-1A,G/G,67,0,36,31,31,0	HM-1B,G/G,68,0,35,32,32,0	Rahman,G/G,106,0,36,62,62,0	2592100,G/G,106,0,37,62,62,0	PVBM08B,G/G,120,0,35,73,73,0	PVBM08F,G/G,66,0,36,30,30,0	IULA:1092:1,G/G,101,0,36,58,58,0	HK-9,G/A,36,36,35,6,0,6	MS84-1373,G/G,135,0,36,85,85,0	MS27-5030,G/G,83,0,37,44,44,0
DS571145	171805	EHI_151910	HM-1A,G/G,51,0,36,18,18,0	HM-1B,G/G,61,0,37,26,26,0	Rahman,G/G,57,0,37,23,23,0	2592100,G/G,71,0,37,34,34,0	PVBM08B,G/G,80,0,36,41,41,0	PVBM08F,G/G,65,0,37,29,29,0	IULA:1092:1,G/G,125,0,37,77,77,0	HK-9,G/A,52,52,37,19,0,19	MS84-1373,G/G,80,0,36,41,41,0	MS27-5030,G/G,43,0,37,12,12,0
DS571145	179458	EHI_151940	HM-1A,G/G,93,0,36,52,52,0	HM-1B,G/G,95,0,37,53,53,0	Rahman,G/G,182,0,36,123,123,0	2592100,G/G,170,0,36,113,113,0	PVBM08B,G/G,168,0,36,112,112,0	PVBM08F,G/G,85,0,37,45,45,0	IULA:1092:1,G/G,151,0,36,98,98,0	HK-9,G/A,79,95,35,54,1,53	MS84-1373,G/G,168,0,36,112,112,0	MS27-5030,G/G,202,0,36,139,139,0
DS571145	182451	EHI_151960	HM-1A,C/C,126,0,36,78,78,0	HM-1B,C/C,115,0,37,69,69,0	Rahman,C/C,172,0,36,115,115,0	2592100,C/C,165,0,37,109,109,0	PVBM08B,C/C,170,0,36,113,113,0	PVBM08F,C/C,66,0,37,30,30,0	IULA:1092:1,C/C,130,0,37,81,81,0	HK-9,C/T,96,127,36,81,2,79	MS84-1373,C/C,205,0,36,141,141,0	MS27-5030,C/C,207,0,36,143,143,0
DS571145	183142	EHI_151970	HM-1A,A/A,76,0,37,38,38,0	HM-1B,A/A,83,0,37,44,44,0	Rahman,A/A,105,0,36,61,61,0	2592100,A/A,116,0,37,70,70,0	PVBM08B,A/A,95,0,37,54,54,0	PVBM08F,A/A,78,0,36,40,40,0	IULA:1092:1,A/A,126,0,37,78,78,0	HK-9,A/G,97,97,37,55,0,55	MS84-1373,A/A,115,0,36,71,71,0	MS27-5030,A/A,121,0,37,74,74,0
DS571145	183279	EHI_151970	HM-1A,T/T,58,0,35,24,24,0	HM-1B,T/T,55,0,33,21,21,0	Rahman,T/A,75,75,35,46,9,37	2592100,T/A,76,76,35,45,7,38	PVBM08B,T/T,65,0,34,29,29,0	PVBM08F,T/T,41,0,35,10,10,0	IULA:1092:1,T/A,60,80,34,44,3,42	HK-9,T/T,51,0,32,18,18,0	MS84-1373,T/T,58,0,32,24,24,0	MS27-5030,T/A,57,57,31,27,4,24
DS571145	185475	EHI_151980	HM-1A,T/T,60,0,35,25,25,0	HM-1B,T/T,58,0,35,24,24,0	Rahman,T/T,58,0,33,24,24,0	2592100,T/T,63,0,36,28,28,0	PVBM08B,T/T,53,0,35,20,20,0	PVBM08F,T/T,37,0,36,7,7,0	IULA:1092:1,T/T,118,0,36,72,72,0	HK-9,T/C,48,48,35,19,3,16	MS84-1373,T/T,97,0,34,56,56,0	MS27-5030,T/T,56,0,33,22,22,0
DS571145	186357	EHI_151990	HM-1A,T/T,70,0,37,34,34,0	HM-1B,T/T,81,0,37,42,42,0	Rahman,T/T,51,0,37,18,18,0	2592100,T/T,78,0,36,40,40,0	PVBM08B,T/T,80,0,37,41,41,0	PVBM08F,T/T,63,0,35,28,28,0	IULA:1092:1,T/T,138,0,37,88,88,0	HK-9,T/G,70,70,37,34,1,33	MS84-1373,T/T,136,0,37,87,87,0	MS27-5030,T/T,115,0,37,69,69,0
DS571145	186603	EHI_151990	HM-1A,G/G,98,0,37,56,56,0	HM-1B,G/G,90,0,37,49,49,0	Rahman,G/G,115,0,37,70,70,0	2592100,G/G,137,0,37,87,87,0	PVBM08B,G/G,117,0,37,71,71,0	PVBM08F,G/G,87,0,37,47,47,0	IULA:1092:1,G/G,137,0,37,87,87,0	HK-9,G/A,36,36,37,7,0,6	MS84-1373,G/G,202,0,37,139,139,0	MS27-5030,G/G,216,0,37,150,150,0
DS571145	186640	EHI_151990	HM-1A,G/G,78,0,37,40,40,0	HM-1B,G/G,66,0,37,30,30,0	Rahman,G/G,75,0,37,37,37,0	2592100,G/G,96,0,36,54,54,0	PVBM08B,G/G,95,0,37,54,54,0	PVBM08F,G/G,75,0,37,37,37,0	IULA:1092:1,G/G,133,0,37,84,84,0	HK-9,G/A,31,31,37,6,0,3	MS84-1373,G/G,165,0,37,110,110,0	MS27-5030,G/G,153,0,37,100,100,0
DS571145	189738	EHI_152010	HM-1A,A/A,102,0,36,60,60,0	HM-1B,A/A,88,0,36,48,48,0	Rahman,A/A,173,0,37,116,116,0	2592100,A/A,147,0,36,95,95,0	PVBM08B,A/A,173,0,36,117,117,0	PVBM08F,A/A,71,0,36,34,34,0	IULA:1092:1,A/A,127,0,36,80,80,0	HK-9,A/G,111,145,35,105,12,93	MS84-1373,A/A,250,0,36,181,181,0	MS27-5030,A/A,222,0,35,156,156,0
DS571145	197757	EHI_152050	HM-1A,G/G,95,0,36,53,53,0	HM-1B,G/G,72,0,36,35,35,0	Rahman,G/G,116,0,36,70,70,0	2592100,G/G,141,0,36,90,90,0	PVBM08B,G/G,148,0,36,96,96,0	PVBM08F,G/G,57,0,36,23,23,0	IULA:1092:1,G/G,153,0,36,100,100,0	HK-9,G/A,93,93,35,53,1,52	MS84-1373,G/A,145,145,35,94,1,93	MS27-5030,G/G,162,0,35,107,107,0
DS571145	199985	EHI_152060	HM-1A,A/A,46,0,37,14,14,0	HM-1B,A/A,34,0,37,5,5,0	Rahman,A/G,55,55,37,22,1,21	2592100,A/G,45,45,36,13,0,13	PVBM08B,A/A,50,0,36,17,17,0	PVBM08F,A/A,50,0,36,17,17,0	IULA:1092:1,A/G,67,67,35,31,0,31	HK-9,A/G,41,41,35,11,1,10	MS84-1373,A/G,61,61,36,27,1,26	MS27-5030,A/G,56,56,36,23,1,22
DS571145	212621	EHI_152110	HM-1A,T/T,65,0,36,29,29,0	HM-1B,T/T,67,0,36,31,31,0	Rahman,T/C,75,111,35,81,15,67	2592100,T/C,91,91,36,57,7,50	PVBM08B,T/T,96,0,36,55,55,0	PVBM08F,T/T,65,0,36,29,29,0	IULA:1092:1,T/C,23,81,33,57,15,44	HK-9,T/T,91,0,35,51,51,0	MS84-1373,T/T,157,0,36,104,104,0	MS27-5030,T/C,88,132,35,91,8,84
DS571145	213179	EHI_152110	HM-1A,C/C,38,0,33,8,8,0	HM-1B,C/C,43,0,35,12,12,0	Rahman,C/C,51,0,37,18,18,0	2592100,C/C,57,0,36,23,23,0	PVBM08B,C/C,55,0,35,22,22,0	PVBM08F,C/C,53,0,36,20,20,0	IULA:1092:1,C/C,91,0,36,50,50,0	HK-9,C/C,51,0,35,18,18,0	MS84-1373,C/G,55,68,36,33,1,32	MS27-5030,C/C,40,0,36,9,9,0
DS571145	214252	EHI_152120	HM-1A,G/G,96,0,36,54,54,0	HM-1B,G/G,86,0,36,46,46,0	Rahman,G/G,117,0,36,71,71,0	2592100,G/G,93,0,37,52,52,0	PVBM08B,G/G,150,0,36,97,97,0	PVBM08F,G/G,77,0,37,39,39,0	IULA:1092:1,G/G,143,0,36,92,92,0	HK-9,G/G,107,0,36,63,63,0	MS84-1373,G/A,165,165,35,110,0,109	MS27-5030,G/G,152,0,36,99,99,0
DS571145	233754	EHI_152260	HM-1A,C/C,120,0,37,73,73,0	HM-1B,C/C,102,0,36,59,59,0	Rahman,C/T,107,133,35,87,3,84	2592100,C/T,76,108,34,69,5,64	PVBM08B,C/C,170,0,36,113,113,0	PVBM08F,C/C,80,0,35,41,41,0	IULA:1092:1,C/T,65,115,35,72,3,70	HK-9,C/C,165,0,36,109,109,0	MS84-1373,C/T,137,158,35,109,5,104	MS27-5030,C/T,175,175,35,120,3,117
DS571145	255465	EHI_152390	HM-1A,G/G,63,0,35,28,28,0	HM-1B,G/G,55,0,36,21,21,0	Rahman,G/A,38,38,36,8,0,8	2592100,G/A,29,29,32,2,0,2	PVBM08B,G/G,52,0,37,19,19,0	PVBM08F,G/G,47,0,37,15,15,0	IULA:1092:1,G/A,73,73,36,36,0,36	HK-9,G/A,46,46,34,14,0,14	MS84-1373,G/A,52,52,35,19,0,19	MS27-5030,G/A,31,31,37,3,0,3
DS571145	257573	EHI_152400	HM-1A,T/T,55,0,37,21,21,0	HM-1B,T/T,52,0,35,19,19,0	Rahman,T/C,95,95,35,53,0,53	2592100,T/C,95,95,35,54,1,53	PVBM08B,T/T,87,0,36,47,47,0	PVBM08F,T/T,60,0,35,25,25,0	IULA:1092:1,T/C,78,78,35,41,1,40	HK-9,T/T,85,0,35,45,45,0	MS84-1373,T/C,58,58,34,24,0,24	MS27-5030,T/C,43,43,34,12,0,12
DS571145	258357	EHI_152410	HM-1A,T/T,152,0,37,100,100,0	HM-1B,T/T,132,0,37,83,83,0	Rahman,T/T,255,0,37,187,187,0	2592100,T/T,222,0,36,155,155,0	PVBM08B,T/T,247,0,37,175,175,0	PVBM08F,T/T,102,0,37,59,59,0	IULA:1092:1,T/T,167,0,37,111,111,0	HK-9,T/A,192,192,36,132,1,131	MS84-1373,T/T,255,0,36,220,220,0	MS27-5030,T/T,255,0,37,282,282,0
DS571145	266820	EHI_152440	HM-1A,C/C,82,0,34,44,44,0	HM-1B,C/C,80,0,34,41,41,0	Rahman,C/T,70,70,34,34,1,33	2592100,C/T,76,76,35,42,4,38	PVBM08B,C/C,133,0,35,84,84,0	PVBM08F,C/C,62,0,35,27,27,0	IULA:1092:1,C/T,71,71,33,36,2,34	HK-9,C/C,175,0,35,117,117,0	MS84-1373,C/T,52,80,35,44,3,41	MS27-5030,C/T,93,93,34,52,0,52
DS571145	266997	EHI_152440	HM-1A,C/C,121,0,36,74,74,0	HM-1B,C/C,95,0,37,53,53,0	Rahman,C/T,108,112,36,90,8,82	2592100,C/T,98,117,36,85,9,76	PVBM08B,C/C,170,0,37,113,113,0	PVBM08F,C/C,73,0,36,37,37,0	IULA:1092:1,C/T,41,72,36,42,6,36	HK-9,C/C,195,0,36,133,133,0	MS84-1373,C/T,76,108,35,85,15,70	MS27-5030,C/T,56,72,34,93,20,73
DS571145	269287	EHI_152440	HM-1A,G/G,133,0,36,84,84,0	HM-1B,G/G,98,0,36,56,56,0	Rahman,G/T,75,75,34,37,0,37	2592100,G/T,75,75,33,39,2,37	PVBM08B,G/G,131,0,36,82,82,0	PVBM08F,G/G,45,0,36,37,36,1	IULA:1092:1,G/T,41,71,33,36,2,34	HK-9,G/G,160,0,36,106,106,0	MS84-1373,G/T,61,78,35,46,5,41	MS27-5030,G/T,67,67,32,32,1,31
DS571145	283585	EHI_152540	HM-1A,G/G,88,0,36,48,48,0	HM-1B,G/G,73,0,34,36,36,0	Rahman,G/G,148,0,36,96,96,0	2592100,G/A,85,85,34,50,5,45	PVBM08B,G/G,112,0,35,68,68,0	PVBM08F,G/G,65,0,36,29,29,0	IULA:1092:1,G/G,85,0,34,45,45,0	HK-9,G/G,100,0,36,57,57,0	MS84-1373,G/G,112,0,35,67,67,0	MS27-5030,G/G,168,0,35,112,112,0
DS571145	285922	EHI_152570	HM-1A,T/T,150,0,37,97,97,0	HM-1B,T/T,122,0,37,75,75,0	Rahman,T/T,236,0,37,166,166,0	2592100,T/T,226,0,37,158,158,0	PVBM08B,T/T,237,0,37,167,167,0	PVBM08F,T/T,103,0,37,60,60,0	IULA:1092:1,T/T,185,0,37,125,125,0	HK-9,T/C,216,216,36,152,2,150	MS84-1373,T/T,255,0,37,257,257,0	MS27-5030,T/T,255,0,37,234,234,0
DS571145	290181	EHI_152590	HM-1A,C/C,31,0,33,3,3,0	HM-1B,C/C,33,0,37,4,4,0	Rahman,C/C,27,0,37,1,1,0	2592100,C/C,51,0,33,18,18,0	PVBM08B,C/A,36,36,35,6,0,6	PVBM08F,C/A,41,41,35,10,0,10	IULA:1092:1,C/C,77,0,36,39,39,0	HK-9,C/C,46,0,36,14,14,0	MS84-1373,C/C,51,0,36,18,18,0	MS27-5030,C/C,27,0,37,1,1,0
DS571145	314342	EHI_152720	HM-1A,A/A,76,0,37,38,38,0	HM-1B,A/A,72,0,37,36,36,0	Rahman,A/A,73,0,37,37,37,0	2592100,A/A,95,0,37,53,53,0	PVBM08B,A/A,92,0,37,51,51,0	PVBM08F,A/A,80,0,36,41,41,0	IULA:1092:1,A/A,141,0,36,90,90,0	HK-9,A/G,73,73,36,39,3,36	MS84-1373,A/A,125,0,37,78,78,0	MS27-5030,A/A,73,0,36,36,36,0
DS571145	314958	EHI_152720	HM-1A,C/C,76,0,36,39,39,0	HM-1B,C/C,58,0,37,25,25,0	Rahman,C/C,66,0,36,31,31,0	2592100,C/C,80,0,35,41,41,0	PVBM08B,C/C,82,0,35,44,44,0	PVBM08F,C/C,55,0,37,21,21,0	IULA:1092:1,C/C,106,0,35,62,62,0	HK-9,C/A,45,45,32,15,2,13	MS84-1373,C/C,127,0,36,79,79,0	MS27-5030,C/C,115,0,35,69,69,0
DS571145	315118	EHI_152720	HM-1A,A/A,122,0,36,75,75,0	HM-1B,A/A,83,0,37,44,44,0	Rahman,A/A,162,0,37,107,107,0	2592100,A/G,85,117,36,77,6,72	PVBM08B,A/A,178,0,37,120,120,0	PVBM08F,A/A,77,0,37,39,39,0	IULA:1092:1,A/A,158,0,36,104,104,0	HK-9,A/A,193,0,36,132,132,0	MS84-1373,A/A,252,0,36,180,180,0	MS27-5030,A/A,255,0,37,192,192,0
DS571145	317955	EHI_152740	HM-1A,G/G,56,0,35,22,22,0	HM-1B,G/G,48,0,35,16,16,0	Rahman,G/G,62,0,35,27,27,0	2592100,G/A,51,51,32,19,1,18	PVBM08B,G/G,62,0,35,27,27,0	PVBM08F,G/G,67,0,35,31,31,0	IULA:1092:1,G/G,101,0,35,59,59,0	HK-9,G/A,51,51,35,19,1,18	MS84-1373,G/G,76,0,35,39,39,0	MS27-5030,G/G,67,0,34,31,31,0
DS571145	327050	EHI_152790	HM-1A,C/C,48,0,36,16,16,0	HM-1B,C/C,45,0,35,13,13,0	Rahman,C/C,38,0,36,8,8,0	2592100,C/T,41,41,36,10,0,10	PVBM08B,C/T,40,40,37,9,0,9	PVBM08F,C/T,30,43,35,13,1,12	IULA:1092:1,C/C,67,0,36,31,31,0	HK-9,C/C,55,0,35,21,21,0	MS84-1373,C/C,70,0,36,33,33,0	MS27-5030,C/C,73,0,36,36,36,0
DS571145	329795	EHI_152820	HM-1A,C/C,86,0,36,46,46,0	HM-1B,C/C,56,0,36,22,22,0	Rahman,C/C,112,0,36,67,67,0	2592100,C/T,65,65,34,33,4,29	PVBM08B,C/T,47,60,35,27,2,25	PVBM08F,C/T,36,36,35,6,0,6	IULA:1092:1,C/C,93,0,36,52,52,0	HK-9,C/T,67,67,36,31,0,31	MS84-1373,C/C,132,0,36,83,83,0	MS27-5030,C/C,116,0,36,70,70,0
DS571145	329889	EHI_152820	HM-1A,A/A,102,0,37,59,59,0	HM-1B,A/A,120,0,37,74,74,0	Rahman,A/A,125,0,36,77,77,0	2592100,A/C,75,75,35,38,1,37	PVBM08B,A/C,80,80,35,44,3,41	PVBM08F,A/C,51,51,36,22,4,18	IULA:1092:1,A/A,161,0,37,106,106,0	HK-9,A/C,57,57,34,25,2,23	MS84-1373,A/A,236,0,36,166,166,0	MS27-5030,A/A,197,0,36,135,135,0
DS571145	330104	EHI_152820	HM-1A,T/T,47,0,34,18,18,0	HM-1B,T/T,43,0,35,12,12,0	Rahman,T/T,21,0,33,8,7,1	2592100,T/G,50,50,35,19,2,17	PVBM08B,T/G,58,58,36,24,0,24	PVBM08F,T/G,52,52,34,19,0,19	IULA:1092:1,T/T,57,0,35,23,23,0	HK-9,T/G,55,55,35,21,0,21	MS84-1373,T/T,65,0,35,32,32,0	MS27-5030,T/T,47,0,32,17,17,0
DS571145	330741	EHI_152830	HM-1A,A/A,48,0,37,16,16,0	HM-1B,A/A,40,0,36,9,9,0	Rahman,A/A,65,0,36,29,29,0	2592100,A/T,53,53,36,22,2,20	PVBM08B,A/T,51,51,33,18,0,18	PVBM08F,A/T,42,42,34,11,0,11	IULA:1092:1,A/A,80,0,36,41,41,0	HK-9,A/T,45,45,35,13,0,13	MS84-1373,A/A,80,0,36,41,41,0	MS27-5030,A/A,46,0,36,14,14,0
DS571145	331046	EHI_152830	HM-1A,G/G,110,0,36,65,65,0	HM-1B,G/G,77,0,37,39,39,0	Rahman,G/G,160,0,37,105,105,0	2592100,G/A,41,41,29,10,0,10	PVBM08B,G/A,52,52,30,19,0,19	PVBM08F,G/A,38,38,25,8,0,8	IULA:1092:1,G/G,188,0,36,128,128,0	HK-9,G/A,40,40,30,9,0,9	MS84-1373,G/G,210,0,36,145,145,0	MS27-5030,G/G,155,0,36,101,101,0
DS571145	331052	EHI_152830	HM-1A,G/G,101,0,37,58,58,0	HM-1B,G/G,83,0,37,45,45,0	Rahman,G/G,157,0,37,103,103,0	2592100,G/A,41,41,28,10,0,10	PVBM08B,G/A,45,45,27,14,1,13	PVBM08F,G/A,46,46,31,14,0,14	IULA:1092:1,G/G,178,0,36,120,120,0	HK-9,G/A,40,40,32,10,1,9	MS84-1373,G/G,227,0,36,159,159,0	MS27-5030,G/G,150,0,36,97,97,0
DS571145	331283	EHI_152830	HM-1A,T/T,90,0,36,49,49,0	HM-1B,T/T,75,0,35,37,37,0	Rahman,T/T,88,0,36,48,48,0	2592100,T/C,83,83,35,44,0,44	PVBM08B,T/C,98,98,35,56,0,56	PVBM08F,T/C,61,61,34,26,0,26	IULA:1092:1,T/T,156,0,35,102,102,0	HK-9,T/C,60,60,33,26,1,25	MS84-1373,T/T,168,0,36,112,112,0	MS27-5030,T/T,115,0,36,69,69,0
DS571145	334599	EHI_152850	HM-1A,G/G,53,0,37,20,20,0	HM-1B,G/G,53,0,36,20,20,0	Rahman,G/G,50,0,35,17,17,0	2592100,G/G,56,0,37,22,22,0	PVBM08B,G/T,31,31,33,3,0,3	PVBM08F,G/T,38,38,33,8,0,8	IULA:1092:1,G/G,112,0,36,67,67,0	HK-9,G/G,86,0,37,46,46,0	MS84-1373,G/G,102,0,35,59,59,0	MS27-5030,G/G,48,0,33,16,16,0
DS571145	335047	EHI_152850	HM-1A,T/T,56,0,37,22,22,0	HM-1B,T/T,50,0,36,17,17,0	Rahman,T/T,90,0,36,49,49,0	2592100,T/T,72,0,36,35,35,0	PVBM08B,T/C,103,103,36,62,2,60	PVBM08F,T/C,66,66,35,31,1,30	IULA:1092:1,T/T,153,0,37,100,100,0	HK-9,T/T,80,0,37,41,41,0	MS84-1373,T/T,90,0,36,49,49,0	MS27-5030,T/T,72,0,37,35,35,0
DS571145	335165	EHI_152850	HM-1A,C/C,37,0,34,8,8,0	HM-1B,C/C,52,0,35,19,19,0	Rahman,C/C,56,0,37,22,22,0	2592100,C/C,70,0,36,33,33,0	PVBM08B,C/G,40,40,32,9,0,9	PVBM08F,C/G,28,40,35,10,1,9	IULA:1092:1,C/C,85,0,36,45,45,0	HK-9,C/C,57,0,36,23,23,0	MS84-1373,C/C,53,0,36,20,20,0	MS27-5030,C/C,37,0,36,7,7,0
DS571145	336170	EHI_152860	HM-1A,G/G,83,0,37,44,44,0	HM-1B,G/G,87,0,36,47,47,0	Rahman,G/G,57,0,37,23,23,0	2592100,G/G,80,0,37,41,41,0	PVBM08B,G/A,71,71,36,34,0,34	PVBM08F,G/A,67,67,36,31,0,31	IULA:1092:1,G/G,115,0,37,69,69,0	HK-9,G/A,76,76,36,38,0,38	MS84-1373,G/G,165,0,36,109,109,0	MS27-5030,G/G,82,0,37,43,43,0
DS571145	341073	EHI_152880	HM-1A,A/A,50,0,36,17,17,0	HM-1B,A/A,53,0,36,20,20,0	Rahman,A/A,86,0,36,47,47,0	2592100,A/G,45,45,25,13,0,13	PVBM08B,A/G,40,40,25,9,0,9	PVBM08F,A/G,31,31,25,3,0,3	IULA:1092:1,A/A,87,0,36,47,47,0	HK-9,A/G,38,38,25,8,0,8	MS84-1373,A/A,75,0,36,37,37,0	MS27-5030,A/A,52,0,34,19,19,0
DS571145	341086	EHI_152880	HM-1A,T/T,73,0,36,36,36,0	HM-1B,T/T,66,0,37,30,30,0	Rahman,T/T,122,0,36,75,75,0	2592100,T/C,77,77,33,39,0,39	PVBM08B,T/C,78,78,34,40,0,40	PVBM08F,T/C,60,60,35,25,0,25	IULA:1092:1,T/T,126,0,36,78,78,0	HK-9,T/C,75,75,34,37,0,37	MS84-1373,T/T,115,0,36,69,69,0	MS27-5030,T/T,126,0,35,78,78,0
DS571145	346423	EHI_152920	HM-1A,G/G,123,0,36,82,82,0	HM-1B,G/G,121,0,36,74,74,0	Rahman,G/G,242,0,37,172,172,0	2592100,G/G,205,0,37,141,141,0	PVBM08B,G/G,231,0,36,163,163,0	PVBM08F,G/G,101,0,37,58,58,0	IULA:1092:1,G/G,167,0,36,111,111,0	HK-9,G/A,140,140,35,93,4,89	MS84-1373,G/G,207,0,36,144,144,0	MS27-5030,G/G,255,0,36,196,196,0
DS571145	351173	EHI_152940	HM-1A,C/C,113,0,36,68,68,0	HM-1B,C/C,96,0,36,54,54,0	Rahman,C/C,118,0,36,72,72,0	2592100,C/C,121,0,37,74,74,0	PVBM08B,C/C,127,0,36,79,79,0	PVBM08F,C/C,71,0,36,34,34,0	IULA:1092:1,C/C,155,0,36,101,101,0	HK-9,C/T,81,81,36,43,1,42	MS84-1373,C/C,175,0,36,117,117,0	MS27-5030,C/C,205,0,36,141,141,0
DS571145	351684	EHI_152940	HM-1A,G/G,107,0,37,64,64,0	HM-1B,G/G,110,0,37,65,65,0	Rahman,G/G,127,0,36,79,79,0	2592100,G/G,136,0,37,86,86,0	PVBM08B,G/G,152,0,37,100,100,0	PVBM08F,G/G,102,0,36,59,59,0	IULA:1092:1,G/G,192,0,36,131,131,0	HK-9,G/A,58,118,35,82,10,72	MS84-1373,G/G,255,0,36,209,209,0	MS27-5030,G/G,251,0,37,178,178,0
DS571145	352111	EHI_152940	HM-1A,C/C,41,0,34,10,10,0	HM-1B,C/C,37,0,32,7,7,0	Rahman,C/C,45,0,37,13,13,0	2592100,C/C,58,0,36,24,24,0	PVBM08B,C/C,57,0,36,23,23,0	PVBM08F,C/C,46,0,36,14,14,0	IULA:1092:1,C/C,73,0,36,36,36,0	HK-9,C/G,48,48,36,17,1,16	MS84-1373,C/C,55,0,36,21,21,0	MS27-5030,C/C,36,0,35,6,6,0
DS571145	352857	EHI_152940	HM-1A,T/A,36,36,30,6,0,6	HM-1B,T/A,25,25,25,2,1,1	Rahman,T/T,15,0,35,6,5,1	2592100,T/T,17,0,33,5,4,1	PVBM08B,T/T,29,0,30,3,3,0	PVBM08F,T/T,10,0,30,3,2,1	IULA:1092:1,T/T,33,0,30,6,6,0	HK-9,T/A,14,14,25,2,1,1	MS84-1373,T/T,20,0,25,2,2,0	MS27-5030,T/A,0,0,25,2,2,0
DS571145	354512	EHI_152950	HM-1A,T/T,143,0,37,92,92,0	HM-1B,T/T,111,0,37,66,66,0	Rahman,T/T,205,0,37,141,141,0	2592100,T/T,181,0,37,122,122,0	PVBM08B,T/T,205,0,36,141,141,0	PVBM08F,T/T,107,0,36,64,64,0	IULA:1092:1,T/T,193,0,37,132,132,0	HK-9,T/C,85,143,35,95,3,92	MS84-1373,T/T,255,0,36,186,186,0	MS27-5030,T/T,255,0,36,215,215,0
DS571145	362712	EHI_153000	HM-1A,T/T,86,0,36,46,46,0	HM-1B,T/T,76,0,36,38,38,0	Rahman,T/T,58,0,37,24,24,0	2592100,T/T,72,0,35,35,35,0	PVBM08B,T/T,96,0,35,54,54,0	PVBM08F,T/T,63,0,36,28,28,0	IULA:1092:1,T/T,117,0,36,72,72,0	HK-9,T/C,72,72,33,35,0,35	MS84-1373,T/T,145,0,36,93,93,0	MS27-5030,T/T,106,0,35,62,62,0
DS571145	363681	EHI_153010	HM-1A,T/T,113,0,36,68,68,0	HM-1B,T/T,111,0,36,66,66,0	Rahman,T/T,210,0,36,145,145,0	2592100,T/T,170,0,37,113,113,0	PVBM08B,T/T,205,0,37,141,141,0	PVBM08F,T/T,81,0,37,42,42,0	IULA:1092:1,T/T,146,0,37,94,94,0	HK-9,T/C,151,151,36,98,0,98	MS84-1373,T/T,151,0,36,98,98,0	MS27-5030,T/T,198,0,36,153,152,1
DS571145	366356	EHI_153020	HM-1A,C/C,31,0,33,3,3,0	HM-1B,C/C,31,0,33,3,3,0	Rahman,C/G,7,7,33,3,2,1	2592100,C/C,34,0,30,5,5,0	PVBM08B,C/C,15,0,30,5,4,1	PVBM08F,C/C,27,0,37,2,2,0	IULA:1092:1,C/A,19,22,30,6,5,1	HK-9,C/C,4,0,25,3,3,0	MS84-1373,C/C,36,0,29,7,7,0	MS27-5030,C/C,33,0,33,5,5,0
DS571145	366516	EHI_153020	HM-1A,G/G,71,0,37,34,34,0	HM-1B,G/G,92,0,36,51,51,0	Rahman,G/G,118,0,36,72,72,0	2592100,G/G,132,0,36,83,83,0	PVBM08B,G/G,135,0,36,85,85,0	PVBM08F,G/G,86,0,36,46,46,0	IULA:1092:1,G/G,126,0,36,95,94,1	HK-9,G/A,30,55,33,27,6,21	MS84-1373,G/G,156,0,36,102,102,0	MS27-5030,G/G,123,0,36,77,77,0
DS571145	391968	EHI_153130	HM-1A,G/G,97,0,36,55,55,0	HM-1B,G/G,76,0,36,38,38,0	Rahman,G/A,87,87,34,47,0,47	2592100,G/A,93,93,35,53,1,52	PVBM08B,G/A,73,73,33,39,3,36	PVBM08F,G/A,62,62,33,27,0,27	IULA:1092:1,G/A,103,103,35,64,4,60	HK-9,G/A,50,90,34,57,8,49	MS84-1373,G/A,86,118,35,76,4,72	MS27-5030,G/A,76,76,34,39,1,38
DS571145	394349	EHI_153130	HM-1A,G/G,125,0,36,78,78,0	HM-1B,G/G,77,0,36,39,39,0	Rahman,G/T,76,76,36,38,0,38	2592100,G/T,41,71,36,36,2,34	PVBM08B,G/G,117,0,36,71,71,0	PVBM08F,G/G,81,0,35,42,42,0	IULA:1092:1,G/T,127,127,35,80,1,79	HK-9,G/G,180,0,36,121,121,0	MS84-1373,G/T,122,156,35,107,5,102	MS27-5030,G/T,118,138,35,90,2,88
DS571145	396328	EHI_153140	HM-1A,C/C,141,0,36,90,90,0	HM-1B,C/C,131,0,37,82,82,0	Rahman,C/A,185,185,35,130,5,125	2592100,C/A,155,155,35,102,1,102	PVBM08B,C/C,225,0,36,157,157,0	PVBM08F,C/C,93,0,37,52,52,0	IULA:1092:1,C/A,113,132,34,85,2,83	HK-9,C/C,255,0,36,237,237,0	MS84-1373,C/A,158,158,35,107,3,104	MS27-5030,C/A,180,180,34,125,4,121
DS571145	402088	EHI_153170	HM-1A,G/G,106,0,36,62,62,0	HM-1B,G/G,110,0,36,65,65,0	Rahman,G/G,131,0,37,82,82,0	2592100,G/G,118,0,36,72,72,0	PVBM08B,G/T,87,87,35,47,0,47	PVBM08F,G/T,60,60,36,25,0,25	IULA:1092:1,G/G,101,0,35,58,58,0	HK-9,G/T,97,97,34,55,0,55	MS84-1373,G/G,171,0,36,114,114,0	MS27-5030,G/G,157,0,35,103,103,0
DS571145	409699	EHI_153230	HM-1A,T/T,38,0,36,8,8,0	HM-1B,T/T,45,0,37,13,13,0	Rahman,T/A,12,31,33,6,3,3	2592100,T/A,33,33,33,5,1,4	PVBM08B,T/A,25,30,35,17,3,14	PVBM08F,T/A,23,37,36,9,2,7	IULA:1092:1,T/A,29,52,35,21,2,19	HK-9,T/A,28,41,34,11,0,11	MS84-1373,T/A,26,52,36,22,3,19	MS27-5030,T/A,23,43,36,13,2,11
DS571145	42226	EHI_151340	HM-1A,T/T,4,0,34,4,4,0	HM-1B,T/T,25,0,37,3,3,0	Rahman,T/T,19,0,35,10,9,1	2592100,T/T,41,0,36,14,14,0	PVBM08B,T/T,34,0,36,19,18,1	PVBM08F,T/A,0,0,32,2,2,0	IULA:1092:1,T/T,29,0,35,25,23,2	HK-9,T/A,23,23,37,7,6,1	MS84-1373,T/A,21,21,37,6,5,1	MS27-5030,T/T,31,0,34,4,4,0
DS571145	427597	EHI_153330	HM-1A,T/T,103,0,36,64,64,0	HM-1B,T/T,97,0,36,56,56,0	Rahman,T/C,185,220,36,160,6,154	2592100,T/C,190,190,36,135,6,129	PVBM08B,T/T,172,0,36,115,115,0	PVBM08F,T/T,82,0,36,43,43,0	IULA:1092:1,T/C,114,145,36,96,3,93	HK-9,T/T,255,0,36,185,185,0	MS84-1373,T/C,206,206,36,149,7,142	MS27-5030,T/C,240,240,35,174,5,169
DS571145	429317	EHI_153350	HM-1A,G/G,107,0,36,64,64,0	HM-1B,G/G,93,0,37,52,52,0	Rahman,G/A,120,120,36,75,2,73	2592100,G/A,112,146,36,96,2,94	PVBM08B,G/G,151,0,36,98,98,0	PVBM08F,G/G,68,0,36,32,32,0	IULA:1092:1,G/A,110,110,37,68,3,65	HK-9,G/G,255,0,36,226,226,0	MS84-1373,G/A,98,137,36,95,8,87	MS27-5030,G/A,154,201,36,147,9,138
DS571145	429415	EHI_153350	HM-1A,C/C,125,0,36,79,79,0	HM-1B,C/C,95,0,36,55,55,0	Rahman,C/T,96,127,36,81,2,79	2592100,C/T,117,117,36,73,2,71	PVBM08B,C/C,188,0,36,129,129,0	PVBM08F,C/C,83,0,35,45,45,0	IULA:1092:1,C/T,126,126,35,79,1,78	HK-9,C/C,255,0,36,213,213,0	MS84-1373,C/T,207,207,35,148,5,143	MS27-5030,C/T,177,177,35,124,5,119
DS571145	429840	EHI_153350	HM-1A,G/G,121,0,37,76,76,0	HM-1B,G/G,123,0,37,76,76,0	Rahman,G/T,186,186,36,134,8,126	2592100,G/T,192,192,36,137,6,131	PVBM08B,G/G,183,0,36,124,124,0	PVBM08F,G/G,75,0,37,37,37,0	IULA:1092:1,G/T,110,110,35,70,5,65	HK-9,G/G,255,0,36,224,224,0	MS84-1373,G/T,148,148,35,123,27,96	MS27-5030,G/T,175,175,35,144,27,117
DS571145	432405	EHI_153370	HM-1A,C/C,29,0,37,2,2,0	HM-1B,C/C,36,0,37,6,6,0	Rahman,C/A,31,31,37,3,0,3	2592100,C/A,33,33,37,4,0,4	PVBM08B,C/C,36,0,33,6,6,0	PVBM08F,C/C,40,0,37,9,9,0	IULA:1092:1,C/A,46,46,35,14,0,14	HK-9,C/C,41,0,35,10,10,0	MS84-1373,C/C,6,0,32,2,1,1	MS27-5030,C/A,27,27,37,1,0,1
DS571145	432649	EHI_153370	HM-1A,A/A,53,0,36,20,20,0	HM-1B,A/A,43,0,36,12,12,0	Rahman,A/G,52,52,36,21,2,19	2592100,A/G,86,86,37,47,1,46	PVBM08B,A/A,75,0,37,37,37,0	PVBM08F,A/A,51,0,36,18,18,0	IULA:1092:1,A/G,93,126,34,79,1,78	HK-9,A/A,83,0,36,44,44,0	MS84-1373,A/G,92,92,36,53,2,51	MS27-5030,A/G,70,70,36,33,0,33
DS571145	432914	EHI_153370	HM-1A,T/T,72,0,36,35,35,0	HM-1B,T/T,60,0,35,25,25,0	Rahman,T/C,61,61,35,26,0,26	2592100,T/C,78,78,34,43,3,40	PVBM08B,T/T,97,0,36,55,55,0	PVBM08F,T/T,62,0,35,27,27,0	IULA:1092:1,T/C,113,113,35,70,2,68	HK-9,T/T,130,0,36,81,81,0	MS84-1373,T/C,75,95,34,60,7,53	MS27-5030,T/C,57,88,34,49,1,48
DS571145	433143	EHI_153370	HM-1A,A/A,33,0,35,11,11,0	HM-1B,A/A,10,0,33,15,13,2	Rahman,A/A,25,0,33,20,19,1	2592100,A/A,41,0,35,30,29,1	PVBM08B,A/A,9,0,35,10,9,1	PVBM08F,A/A,26,0,32,15,14,1	IULA:1092:1,A/A,16,0,31,17,16,1	HK-9,A/C,15,34,31,15,10,5	MS84-1373,A/A,12,0,32,22,20,2	MS27-5030,A/A,8,0,30,8,7,1
DS571145	433197	EHI_153370	HM-1A,A/A,117,0,37,71,71,0	HM-1B,A/A,98,0,37,56,56,0	Rahman,A/C,158,158,36,111,7,104	2592100,A/C,143,143,36,95,3,92	PVBM08B,A/A,141,0,37,90,90,0	PVBM08F,A/A,78,0,37,40,40,0	IULA:1092:1,A/C,130,148,36,104,7,97	HK-9,A/A,221,0,37,156,156,0	MS84-1373,A/C,198,198,36,139,3,136	MS27-5030,A/C,197,197,35,142,7,135
DS571145	438380	EHI_153390	HM-1A,G/G,83,0,36,44,44,0	HM-1B,G/G,88,0,36,48,48,0	Rahman,G/A,71,100,34,58,0,58	2592100,G/A,91,91,34,51,1,50	PVBM08B,G/G,126,0,35,79,79,0	PVBM08F,G/G,52,0,36,20,20,0	IULA:1092:1,G/A,67,67,34,32,1,31	HK-9,G/A,70,101,34,61,3,58	MS84-1373,G/A,98,98,33,58,2,56	MS27-5030,G/A,117,117,33,71,0,71
DS571145	440547	EHI_153400	HM-1A,T/T,120,0,37,74,74,0	HM-1B,T/T,100,0,37,57,57,0	Rahman,T/C,107,141,36,91,1,90	2592100,T/C,156,156,36,103,1,102	PVBM08B,T/T,148,0,37,96,96,0	PVBM08F,T/T,81,0,36,42,42,0	IULA:1092:1,T/C,165,165,37,110,1,109	HK-9,T/C,216,216,37,153,3,150	MS84-1373,T/C,255,255,37,184,2,182	MS27-5030,T/C,209,246,36,180,6,174
DS571145	442124	EHI_153400	HM-1A,A/A,46,0,37,14,14,0	HM-1B,A/A,60,0,37,25,25,0	Rahman,A/G,34,34,37,5,0,5	2592100,A/G,41,41,36,11,1,10	PVBM08B,A/A,53,0,36,20,20,0	PVBM08F,A/A,56,0,35,22,22,0	IULA:1092:1,A/G,83,83,34,47,3,44	HK-9,A/G,86,86,34,48,2,46	MS84-1373,A/G,75,75,35,38,1,37	MS27-5030,A/G,50,50,35,17,0,17
DS571145	443895	EHI_153400	HM-1A,G/G,81,0,36,42,42,0	HM-1B,G/G,72,0,36,35,35,0	Rahman,G/A,57,57,36,31,8,23	2592100,G/A,72,72,36,44,9,35	PVBM08B,G/A,75,75,35,42,5,37	PVBM08F,G/A,52,52,35,22,3,19	IULA:1092:1,G/A,78,78,36,47,7,40	HK-9,G/A,65,65,35,33,4,29	MS84-1373,G/A,73,73,34,38,2,36	MS27-5030,G/A,56,56,34,24,2,22
DS571145	448446	EHI_153440	HM-1A,G/G,118,0,37,72,72,0	HM-1B,G/G,93,0,37,53,53,0	Rahman,G/G,210,0,37,145,145,0	2592100,G/G,191,0,37,130,130,0	PVBM08B,G/A,155,155,36,101,0,101	PVBM08F,G/A,78,78,37,40,0,40	IULA:1092:1,G/G,155,0,37,101,101,0	HK-9,G/G,255,0,37,194,194,0	MS84-1373,G/G,177,0,37,119,119,0	MS27-5030,G/G,255,0,37,188,188,0
DS571145	45661	EHI_151370	HM-1A,G/G,90,0,36,50,50,0	HM-1B,G/G,90,0,36,49,49,0	Rahman,G/G,163,0,36,108,108,0	2592100,G/G,170,0,36,113,113,0	PVBM08B,G/G,147,0,36,95,95,0	PVBM08F,G/G,87,0,36,47,47,0	IULA:1092:1,G/G,140,0,36,89,89,0	HK-9,G/T,131,131,35,82,0,82	MS84-1373,G/G,196,0,36,135,135,0	MS27-5030,G/G,197,0,36,135,135,0
DS571145	461449	EHI_153530	HM-1A,A/C,11,11,23,5,4,1	HM-1B,A/T,29,29,23,2,0,2	Rahman,A/A,15,0,29,6,5,1	2592100,A/A,31,0,30,3,3,0	PVBM08B,A/A,33,0,24,6,6,0	PVBM08F,A/A,2,0,24,2,1,1	IULA:1092:1,A/T,29,29,23,2,0,2	HK-9,A/T,33,33,23,6,2,4	MS84-1373,A/A,11,0,26,6,5,1	MS27-5030,A/T,23,23,24,2,1,1
DS571145	483505	EHI_153660	HM-1A,A/A,107,0,37,63,63,0	HM-1B,A/A,82,0,36,43,43,0	Rahman,A/A,115,0,36,69,69,0	2592100,A/A,126,0,36,78,78,0	PVBM08B,A/G,121,121,35,75,1,74	PVBM08F,A/G,71,71,36,34,0,34	IULA:1092:1,A/A,131,0,36,82,82,0	HK-9,A/A,223,0,36,156,156,0	MS84-1373,A/A,226,0,36,158,158,0	MS27-5030,A/A,137,0,35,88,88,0
DS571145	493025	EHI_153720	HM-1A,T/T,85,0,36,46,46,0	HM-1B,T/T,68,0,37,32,32,0	Rahman,T/C,127,127,36,87,8,79	2592100,T/C,128,128,36,83,3,80	PVBM08B,T/C,102,122,34,79,4,75	PVBM08F,T/C,43,62,36,28,1,27	IULA:1092:1,T/C,90,90,36,49,0,49	HK-9,T/C,123,123,35,77,1,76	MS84-1373,T/T,131,0,35,82,82,0	MS27-5030,T/C,91,122,36,78,3,75
DS571145	493485	EHI_153720	HM-1A,T/T,122,0,37,75,75,0	HM-1B,T/T,82,0,37,43,43,0	Rahman,T/C,78,95,36,56,3,53	2592100,T/C,89,118,36,78,4,74	PVBM08B,T/C,91,91,34,54,4,50	PVBM08F,T/C,58,58,35,24,0,24	IULA:1092:1,T/C,97,97,35,58,3,55	HK-9,T/C,118,152,34,103,4,99	MS84-1373,T/T,243,0,36,172,172,0	MS27-5030,T/C,115,118,35,90,5,85
DS571145	494374	EHI_153720	HM-1A,A/A,151,0,37,100,100,0	HM-1B,A/A,106,0,37,62,62,0	Rahman,A/G,110,143,37,95,3,92	2592100,A/G,137,137,36,90,3,87	PVBM08B,A/A,208,0,37,146,146,0	PVBM08F,A/A,87,0,36,47,47,0	IULA:1092:1,A/G,71,102,37,65,6,59	HK-9,A/G,126,153,35,117,15,100	MS84-1373,A/A,245,0,36,192,191,1	MS27-5030,A/G,152,152,35,117,14,99
DS571145	495520	EHI_153730	HM-1A,G/G,123,0,37,76,76,0	HM-1B,G/G,108,0,37,64,64,0	Rahman,G/A,155,155,37,102,1,101	2592100,G/A,143,143,37,95,3,92	PVBM08B,G/A,167,167,36,112,1,111	PVBM08F,G/A,85,85,36,45,0,45	IULA:1092:1,G/A,136,136,36,86,0,86	HK-9,G/A,191,191,36,132,2,130	MS84-1373,G/G,198,0,37,136,136,0	MS27-5030,G/A,163,182,36,124,1,123
DS571145	495640	EHI_153730	HM-1A,T/T,77,0,36,42,42,0	HM-1B,T/T,68,0,37,32,32,0	Rahman,T/C,61,61,37,27,1,26	2592100,T/C,83,83,35,45,1,44	PVBM08B,T/C,125,125,36,77,0,77	PVBM08F,T/C,42,60,36,26,0,26	IULA:1092:1,T/C,58,77,36,82,9,73	HK-9,T/C,88,105,35,73,12,61	MS84-1373,T/T,165,0,36,117,117,0	MS27-5030,T/C,80,98,35,62,6,56
DS571145	495862	EHI_153730	HM-1A,A/A,47,0,36,15,15,0	HM-1B,A/A,55,0,36,22,22,0	Rahman,A/G,80,80,35,44,3,41	2592100,A/G,83,83,35,46,2,44	PVBM08B,A/G,71,86,33,50,4,46	PVBM08F,A/G,26,53,32,22,2,20	IULA:1092:1,A/G,77,110,35,66,1,65	HK-9,A/G,82,82,35,46,3,43	MS84-1373,A/A,102,0,35,59,59,0	MS27-5030,A/G,39,68,33,36,4,32
DS571145	497179	EHI_153750	HM-1A,T/T,131,0,37,82,82,0	HM-1B,T/T,100,0,37,74,73,1	Rahman,T/C,150,150,36,107,10,97	2592100,T/C,153,153,36,107,7,100	PVBM08B,T/T,187,0,36,127,127,0	PVBM08F,T/T,90,0,36,49,49,0	IULA:1092:1,T/C,115,115,36,82,13,69	HK-9,T/T,255,0,36,199,199,0	MS84-1373,T/C,176,176,35,130,12,118	MS27-5030,T/C,144,192,35,155,24,131
DS571145	498376	EHI_153760	HM-1A,A/A,95,0,36,53,53,0	HM-1B,A/A,95,0,36,53,53,0	Rahman,A/A,142,0,36,91,91,0	2592100,A/A,87,0,35,47,47,0	PVBM08B,A/G,101,101,34,58,0,58	PVBM08F,A/G,70,70,34,33,0,33	IULA:1092:1,A/A,163,0,36,108,108,0	HK-9,A/A,241,0,36,170,170,0	MS84-1373,A/A,210,0,36,145,145,0	MS27-5030,A/A,176,0,36,118,118,0
DS571145	73501	EHI_151490	HM-1A,A/A,47,0,35,15,15,0	HM-1B,A/A,53,0,36,20,20,0	Rahman,A/A,58,0,35,24,24,0	2592100,A/A,72,0,37,35,35,0	PVBM08B,A/A,70,0,35,33,33,0	PVBM08F,A/A,50,0,37,17,17,0	IULA:1092:1,A/A,67,0,35,31,31,0	HK-9,A/G,90,90,35,49,0,49	MS84-1373,A/A,73,0,36,36,36,0	MS27-5030,A/A,85,0,35,45,45,0
DS571145	74721	EHI_151500	HM-1A,A/A,52,0,35,19,19,0	HM-1B,A/A,63,0,36,28,28,0	Rahman,A/A,85,0,36,45,45,0	2592100,A/A,82,0,36,43,43,0	PVBM08B,A/A,102,0,36,59,59,0	PVBM08F,A/A,68,0,36,32,32,0	IULA:1092:1,A/A,118,0,36,72,72,0	HK-9,A/G,65,65,35,30,1,29	MS84-1373,A/A,107,0,36,63,63,0	MS27-5030,A/A,77,0,35,39,39,0
DS571145	75012	EHI_151500	HM-1A,C/C,78,0,36,40,40,0	HM-1B,C/C,81,0,37,42,42,0	Rahman,C/C,115,0,37,69,69,0	2592100,C/C,111,0,36,67,67,0	PVBM08B,C/C,96,0,36,55,55,0	PVBM08F,C/C,57,0,36,23,23,0	IULA:1092:1,C/C,131,0,37,82,82,0	HK-9,C/T,77,77,35,40,1,39	MS84-1373,C/C,107,0,35,63,63,0	MS27-5030,C/C,125,0,36,77,77,0
DS571145	78041	EHI_151520	HM-1A,C/C,61,0,35,26,26,0	HM-1B,C/C,73,0,36,36,36,0	Rahman,C/C,118,0,37,72,72,0	2592100,C/C,107,0,37,64,64,0	PVBM08B,C/A,66,66,36,33,3,30	PVBM08F,C/A,51,51,35,18,0,18	IULA:1092:1,C/C,98,0,36,56,56,0	HK-9,C/C,72,0,35,35,35,0	MS84-1373,C/C,83,0,35,44,44,0	MS27-5030,C/C,73,0,35,36,36,0
DS571145	80028	EHI_151520	HM-1A,G/G,88,0,37,48,48,0	HM-1B,G/G,92,0,37,51,51,0	Rahman,G/G,96,0,37,54,54,0	2592100,G/G,112,0,36,67,67,0	PVBM08B,G/G,142,0,37,91,91,0	PVBM08F,G/G,82,0,37,43,43,0	IULA:1092:1,G/G,172,0,37,115,115,0	HK-9,G/A,93,93,36,52,0,52	MS84-1373,G/G,196,0,36,134,134,0	MS27-5030,G/G,158,0,36,105,105,0
DS571145	82925	EHI_151530	HM-1A,C/C,40,0,36,9,9,0	HM-1B,C/C,50,0,33,17,17,0	Rahman,C/C,46,0,36,14,14,0	2592100,C/C,67,0,36,31,31,0	PVBM08B,C/G,41,41,34,11,1,10	PVBM08F,C/G,33,33,30,5,1,4	IULA:1092:1,C/C,81,0,34,42,42,0	HK-9,C/C,58,0,35,25,25,0	MS84-1373,C/C,93,0,34,52,52,0	MS27-5030,C/C,47,0,35,15,15,0
DS571145	83377	EHI_151530	HM-1A,T/T,56,0,36,22,22,0	HM-1B,T/T,43,0,37,12,12,0	Rahman,T/T,57,0,36,23,23,0	2592100,T/T,43,0,36,12,12,0	PVBM08B,T/C,70,70,36,33,0,33	PVBM08F,T/C,48,48,33,16,0,16	IULA:1092:1,T/T,73,0,36,36,36,0	HK-9,T/C,60,60,35,25,0,25	MS84-1373,T/T,71,0,35,34,34,0	MS27-5030,T/T,61,0,36,26,26,0
DS571145	85100	EHI_151540	HM-1A,A/A,115,0,36,69,69,0	HM-1B,A/A,81,0,36,42,42,0	Rahman,A/A,87,0,37,47,47,0	2592100,A/A,101,0,37,58,58,0	PVBM08B,A/C,95,95,35,54,1,53	PVBM08F,A/C,70,70,36,36,3,33	IULA:1092:1,A/A,228,0,36,160,160,0	HK-9,A/A,161,0,37,108,108,0	MS84-1373,A/A,205,0,36,141,141,0	MS27-5030,A/A,156,0,36,102,102,0
DS571146	126561	EHI_148670	HM-1A,T/T,52,0,37,19,19,0	HM-1B,T/T,43,0,34,12,12,0	Rahman,T/T,48,0,36,16,16,0	2592100,T/T,40,0,37,9,9,0	PVBM08B,T/C,48,48,37,16,0,16	PVBM08F,T/C,45,45,37,13,0,13	IULA:1092:1,T/T,76,0,36,38,38,0	HK-9,T/T,52,0,37,19,19,0	MS84-1373,T/T,63,0,36,28,28,0	MS27-5030,T/T,63,0,37,28,28,0
DS571146	130009	EHI_148680	HM-1A,A/A,122,0,36,76,76,0	HM-1B,A/A,100,0,36,57,57,0	Rahman,A/C,172,172,36,116,1,115	2592100,A/A,96,0,36,54,54,0	PVBM08B,A/A,118,0,36,72,72,0	PVBM08F,A/A,68,0,36,32,32,0	IULA:1092:1,A/C,76,108,36,69,5,64	HK-9,A/A,91,0,36,50,50,0	MS84-1373,A/A,128,0,36,80,80,0	MS27-5030,A/A,148,0,36,96,96,0
DS571146	132961	EHI_148700	HM-1A,C/C,175,0,37,118,118,0	HM-1B,C/C,132,0,37,83,83,0	Rahman,C/C,243,0,37,172,172,0	2592100,C/C,185,0,37,125,125,0	PVBM08B,C/C,187,0,36,127,127,0	PVBM08F,C/C,95,0,37,53,53,0	IULA:1092:1,C/C,156,0,37,104,104,0	HK-9,C/C,212,0,36,168,167,1	MS84-1373,C/T,108,108,35,69,5,64	MS27-5030,C/C,255,0,36,228,228,0
DS571146	146687	EHI_148770	HM-1A,G/G,70,0,36,34,33,0	HM-1B,G/G,52,0,36,19,19,0	Rahman,G/G,50,0,36,17,17,0	2592100,G/G,62,0,35,27,27,0	PVBM08B,G/A,45,45,35,13,0,13	PVBM08F,G/A,38,38,37,8,0,8	IULA:1092:1,G/G,86,0,37,46,46,0	HK-9,G/A,45,45,36,14,1,13	MS84-1373,G/G,62,0,36,27,27,0	MS27-5030,G/G,42,0,37,11,11,0
DS571146	148216	EHI_148770	HM-1A,A/A,101,0,35,59,59,0	HM-1B,A/A,80,0,36,41,41,0	Rahman,A/A,87,0,36,47,47,0	2592100,A/A,72,0,36,35,35,0	PVBM08B,A/G,72,103,36,62,2,60	PVBM08F,A/G,66,66,35,32,2,30	IULA:1092:1,A/A,90,0,36,51,51,0	HK-9,A/G,65,106,35,70,8,62	MS84-1373,A/A,117,0,35,72,72,0	MS27-5030,A/A,111,0,35,83,82,1
DS571146	15262	EHI_148080	HM-1A,A/A,97,0,35,55,55,0	HM-1B,A/A,70,0,34,33,33,0	Rahman,A/G,106,126,36,80,2,78	2592100,A/G,97,97,35,57,2,55	PVBM08B,A/A,172,0,36,115,115,0	PVBM08F,A/A,53,0,36,20,20,0	IULA:1092:1,A/G,55,55,32,23,2,21	HK-9,A/A,121,0,35,78,78,0	MS84-1373,A/G,85,85,35,45,0,45	MS27-5030,A/G,133,133,35,86,2,84
DS571146	155038	EHI_148780	HM-1A,T/T,108,0,37,64,64,0	HM-1B,T/T,66,0,36,48,47,1	Rahman,T/T,130,0,37,81,81,0	2592100,T/T,92,0,37,51,51,0	PVBM08B,T/C,98,98,37,58,2,56	PVBM08F,T/C,67,67,37,31,0,31	IULA:1092:1,T/T,121,0,36,74,74,0	HK-9,T/T,122,0,36,75,75,0	MS84-1373,T/T,186,0,36,128,128,0	MS27-5030,T/T,152,0,35,99,99,0
DS571146	155158	EHI_148780	HM-1A,T/T,92,0,36,52,52,0	HM-1B,T/T,71,0,36,34,34,0	Rahman,T/T,107,0,37,63,63,0	2592100,T/T,87,0,37,47,47,0	PVBM08B,T/A,68,68,36,32,0,32	PVBM08F,T/A,42,42,35,12,1,11	IULA:1092:1,T/T,100,0,35,59,59,0	HK-9,T/A,83,83,35,44,0,44	MS84-1373,T/T,125,0,36,79,79,0	MS27-5030,T/T,110,0,36,65,65,0
DS571146	158175	EHI_148790	HM-1A,T/T,116,0,36,70,70,0	HM-1B,T/T,73,0,36,36,36,0	Rahman,T/T,86,0,36,46,46,0	2592100,T/T,86,0,36,46,46,0	PVBM08B,T/A,73,73,35,38,2,36	PVBM08F,T/A,58,58,35,27,3,24	IULA:1092:1,T/T,147,0,36,95,95,0	HK-9,T/T,167,0,36,111,111,2	MS84-1373,T/T,187,0,36,127,127,0	MS27-5030,T/T,152,0,36,99,99,0
DS571146	167273	EHI_148820	HM-1A,G/G,40,0,33,25,24,1	HM-1B,G/G,19,0,32,14,13,1	Rahman,G/G,56,0,32,25,25,0	2592100,G/G,36,0,35,11,11,0	PVBM08B,G/C,36,65,30,39,10,29	PVBM08F,G/C,36,36,33,6,0,6	IULA:1092:1,G/G,53,0,33,22,22,0	HK-9,G/C,58,67,32,45,13,32	MS84-1373,G/G,68,0,33,35,35,2	MS27-5030,G/G,83,0,33,45,45,0
DS571146	168998	EHI_148840	HM-1A,G/G,75,0,36,37,37,0	HM-1B,G/G,55,0,36,21,21,0	Rahman,G/G,68,0,36,32,32,0	2592100,G/G,71,0,36,34,34,0	PVBM08B,G/A,60,60,35,25,0,25	PVBM08F,G/A,46,46,36,14,0,14	IULA:1092:1,G/G,62,0,36,48,47,1	HK-9,G/A,58,58,36,25,1,24	MS84-1373,G/G,72,0,36,35,35,0	MS27-5030,G/G,66,0,37,30,30,0
DS571146	171993	EHI_148860	HM-1A,G/G,91,0,35,51,51,0	HM-1B,G/G,58,0,36,24,24,0	Rahman,G/G,68,0,36,32,32,0	2592100,G/G,70,0,35,33,33,0	PVBM08B,G/T,48,48,35,17,1,16	PVBM08F,G/T,23,39,31,11,3,8	IULA:1092:1,G/G,120,0,36,73,73,0	HK-9,G/G,101,0,35,58,58,0	MS84-1373,G/G,88,0,34,48,48,0	MS27-5030,G/G,56,0,32,22,22,0
DS571146	172488	EHI_148860	HM-1A,T/T,78,0,35,41,41,2	HM-1B,T/T,53,0,35,20,20,0	Rahman,T/T,122,0,36,79,79,0	2592100,T/T,90,0,36,53,53,0	PVBM08B,T/C,107,107,35,66,3,63	PVBM08F,T/C,67,67,34,32,1,31	IULA:1092:1,T/T,80,0,34,59,58,1	HK-9,T/T,83,0,34,64,63,1	MS84-1373,T/T,91,0,35,54,54,0	MS27-5030,T/T,117,0,34,78,78,0
DS571146	175962	EHI_148870	HM-1A,G/G,112,0,36,67,67,0	HM-1B,G/G,103,0,36,60,60,0	Rahman,G/G,161,0,37,106,106,0	2592100,G/G,150,0,37,97,97,0	PVBM08B,G/C,117,117,36,71,0,71	PVBM08F,G/C,96,96,37,56,2,54	IULA:1092:1,G/G,151,0,36,98,98,0	HK-9,G/C,65,113,36,73,5,68	MS84-1373,G/G,201,0,36,138,138,0	MS27-5030,G/G,206,0,37,142,142,0
DS571146	176980	EHI_148880	HM-1A,A/A,133,0,36,84,84,0	HM-1B,A/A,106,0,36,62,62,0	Rahman,A/A,133,0,36,84,84,0	2592100,A/A,101,0,36,58,58,0	PVBM08B,A/T,95,128,35,82,2,80	PVBM08F,A/T,65,65,34,29,0,29	IULA:1092:1,A/A,162,0,36,107,107,0	HK-9,A/T,111,111,34,66,0,66	MS84-1373,A/A,215,0,35,150,150,0	MS27-5030,A/A,210,0,36,146,146,0
DS571146	179604	EHI_148900	HM-1A,T/T,152,0,36,99,99,0	HM-1B,T/T,95,0,37,53,53,0	Rahman,T/C,180,180,37,121,0,121	2592100,T/C,115,115,36,70,1,69	PVBM08B,T/C,161,161,36,107,1,106	PVBM08F,T/C,87,87,36,47,0,47	IULA:1092:1,T/C,132,132,36,83,0,83	HK-9,T/C,192,192,36,133,2,131	MS84-1373,T/C,173,205,36,143,1,142	MS27-5030,T/C,228,228,36,163,3,160
DS571146	18002	EHI_148100	HM-1A,A/A,80,0,36,41,41,0	HM-1B,A/A,66,0,36,30,30,0	Rahman,A/A,108,0,37,64,64,0	2592100,A/A,88,0,37,48,48,0	PVBM08B,A/T,20,42,33,12,1,11	PVBM08F,A/T,43,43,35,17,5,12	IULA:1092:1,A/A,137,0,36,88,88,0	HK-9,A/T,51,65,35,31,1,30	MS84-1373,A/A,120,0,36,73,73,0	MS27-5030,A/A,113,0,36,68,68,0
DS571146	182414	EHI_148910	HM-1A,G/G,58,0,35,24,24,0	HM-1B,G/G,48,0,36,16,16,0	Rahman,G/G,40,0,36,9,9,0	2592100,G/G,42,0,35,11,11,0	PVBM08B,G/G,62,0,35,27,27,0	PVBM08F,G/G,55,0,36,21,21,0	IULA:1092:1,G/G,78,0,36,40,40,0	HK-9,G/T,41,41,33,10,0,10	MS84-1373,G/G,73,0,36,36,36,0	MS27-5030,G/G,37,0,37,7,7,0
DS571146	182715	EHI_148910	HM-1A,C/C,41,0,34,10,10,0	HM-1B,C/C,33,0,37,4,4,0	Rahman,C/C,34,0,33,5,5,0	2592100,C/C,27,0,37,1,1,0	PVBM08B,C/T,29,29,32,2,0,2	PVBM08F,C/T,37,37,37,7,0,7	IULA:1092:1,C/C,67,0,35,31,31,0	HK-9,C/A,0,0,37,1,1,0	MS84-1373,C/C,36,0,35,6,6,0	MS27-5030,C/C,31,0,37,3,3,0
DS571146	184952	EHI_148920	HM-1A,C/C,82,0,37,43,43,0	HM-1B,C/C,67,0,37,31,31,0	Rahman,C/C,46,0,36,14,14,0	2592100,C/C,47,0,36,15,15,0	PVBM08B,C/C,81,0,35,43,43,0	PVBM08F,C/C,58,0,37,24,24,0	IULA:1092:1,C/C,117,0,36,71,71,0	HK-9,C/A,72,72,35,35,0,35	MS84-1373,C/C,146,0,36,95,95,0	MS27-5030,C/C,97,0,36,55,55,0
DS571146	18696	EHI_148110	HM-1A,C/C,34,0,37,5,5,0	HM-1B,C/C,25,0,25,1,1,0	Rahman,C/C,38,0,37,8,8,0	2592100,C/C,46,0,36,14,14,0	PVBM08B,C/T,36,36,36,7,1,6	PVBM08F,C/T,34,34,37,7,2,5	IULA:1092:1,C/C,54,0,36,34,33,1	HK-9,C/T,33,33,30,5,1,4	MS84-1373,C/C,34,0,35,5,5,0	MS27-5030,C/C,27,0,37,1,1,0
DS571146	188768	EHI_148940	HM-1A,C/C,82,0,37,43,43,0	HM-1B,C/C,76,0,37,38,38,0	Rahman,C/C,61,0,36,26,26,0	2592100,C/C,58,0,37,24,24,0	PVBM08B,C/A,60,60,35,25,0,25	PVBM08F,C/A,48,48,35,16,0,16	IULA:1092:1,C/C,131,0,36,82,82,0	HK-9,C/A,65,65,32,29,0,29	MS84-1373,C/C,127,0,36,80,80,0	MS27-5030,C/C,53,0,36,20,20,0
DS571146	189849	EHI_148940	HM-1A,A/A,105,0,37,61,61,0	HM-1B,A/A,95,0,37,53,53,0	Rahman,A/A,68,0,37,32,32,0	2592100,A/A,67,0,37,31,31,0	PVBM08B,A/G,80,80,36,41,0,41	PVBM08F,A/G,55,55,35,21,0,21	IULA:1092:1,A/A,172,0,36,115,115,0	HK-9,A/G,135,135,36,87,2,85	MS84-1373,A/A,186,0,37,126,126,0	MS27-5030,A/A,111,0,37,66,66,0
DS571146	19197	EHI_148110	HM-1A,A/A,43,0,33,12,12,0	HM-1B,A/A,37,0,37,8,8,0	Rahman,A/A,45,0,36,13,13,0	2592100,A/A,48,0,34,17,17,0	PVBM08B,A/G,40,40,33,12,3,9	PVBM08F,A/G,38,38,33,8,0,8	IULA:1092:1,A/A,56,0,35,23,23,0	HK-9,A/G,37,37,34,8,1,7	MS84-1373,A/A,43,0,32,13,13,0	MS27-5030,A/A,29,0,37,2,2,0
DS571146	196113	EHI_148970	HM-1A,C/C,117,0,37,71,71,0	HM-1B,C/C,85,0,37,45,45,0	Rahman,C/C,128,0,37,122,119,3	2592100,C/C,122,0,36,100,99,1	PVBM08B,C/T,13,33,29,7,3,4	PVBM08F,C/T,29,29,37,3,1,2	IULA:1092:1,C/C,104,0,37,110,107,3	HK-9,C/C,212,0,37,147,147,0	MS84-1373,C/C,226,0,37,158,158,0	MS27-5030,C/C,131,0,37,155,152,3
DS571146	19659	EHI_148110	HM-1A,C/C,75,0,37,37,37,0	HM-1B,C/C,56,0,37,22,22,0	Rahman,C/C,75,0,36,37,37,0	2592100,C/C,76,0,36,38,38,0	PVBM08B,C/T,82,82,35,43,0,43	PVBM08F,C/T,58,58,36,24,0,24	IULA:1092:1,C/C,96,0,36,54,54,0	HK-9,C/T,61,61,34,27,1,26	MS84-1373,C/C,90,0,37,49,49,0	MS27-5030,C/C,71,0,36,34,34,0
DS571146	198489	EHI_148980	HM-1A,C/C,126,0,36,78,78,0	HM-1B,C/C,83,0,36,45,44,0	Rahman,C/C,135,0,36,85,85,0	2592100,C/C,117,0,37,71,71,0	PVBM08B,C/G,62,77,35,41,2,39	PVBM08F,C/G,71,71,35,35,1,34	IULA:1092:1,C/C,86,0,36,47,47,0	HK-9,C/C,96,0,36,54,54,0	MS84-1373,C/C,135,0,36,85,85,0	MS27-5030,C/C,126,0,36,79,79,0
DS571146	206075	EHI_149030	HM-1A,T/T,41,0,35,10,10,0	HM-1B,T/T,50,0,35,17,17,0	Rahman,T/T,40,0,37,9,9,0	2592100,T/T,50,0,36,17,17,0	PVBM08B,T/T,43,0,36,12,12,0	PVBM08F,T/T,51,0,33,18,18,0	IULA:1092:1,T/T,82,0,35,43,43,0	HK-9,T/C,38,38,36,10,2,8	MS84-1373,T/T,57,0,34,23,23,0	MS27-5030,T/T,45,0,35,13,13,0
DS571146	32845	EHI_148200	HM-1A,A/A,62,0,36,27,27,0	HM-1B,A/A,67,0,34,31,31,0	Rahman,A/G,58,58,35,27,3,24	2592100,A/A,60,0,36,25,25,0	PVBM08B,A/A,80,0,35,41,41,0	PVBM08F,A/A,46,0,35,14,14,0	IULA:1092:1,A/G,51,51,35,18,0,18	HK-9,A/A,90,0,34,49,49,0	MS84-1373,A/A,101,0,34,58,58,0	MS27-5030,A/A,56,0,34,22,22,0
DS571146	33624	EHI_148200	HM-1A,T/T,29,0,32,2,2,0	HM-1B,T/C,29,29,30,5,3,2	Rahman,T/T,27,0,32,3,2,2	2592100,T/T,31,0,30,5,5,0	PVBM08B,T/T,2,0,35,6,4,1	PVBM08F,T/T,5,0,32,2,2,0	IULA:1092:1,T/T,33,0,32,6,6,0	HK-9,T/T,27,0,37,1,1,0	MS84-1373,T/T,29,0,33,3,3,0	MS27-5030,T/T,27,0,37,2,2,0
DS571146	46848	EHI_148260	HM-1A,A/A,73,0,37,36,36,0	HM-1B,A/A,67,0,37,31,31,0	Rahman,A/G,80,80,37,46,5,41	2592100,A/G,82,82,36,45,2,43	PVBM08B,A/G,75,75,36,40,3,37	PVBM08F,A/G,63,63,37,32,4,28	IULA:1092:1,A/G,115,115,37,73,4,69	HK-9,A/G,73,90,36,51,2,49	MS84-1373,A/G,103,103,37,61,1,60	MS27-5030,A/G,117,117,36,74,3,71
DS571146	47210	EHI_148270	HM-1A,G/G,173,0,36,141,140,1	HM-1B,G/G,87,0,37,51,51,0	Rahman,G/G,207,0,36,168,167,1	2592100,G/G,217,0,36,158,158,0	PVBM08B,G/G,250,0,36,182,182,0	PVBM08F,G/G,68,0,37,56,55,1	IULA:1092:1,G/G,149,0,36,120,119,1	HK-9,G/T,167,200,35,152,15,138	MS84-1373,G/G,225,0,36,183,182,1	MS27-5030,G/G,246,0,36,234,231,3
DS571146	50613	EHI_148280	HM-1A,G/G,133,0,37,84,84,0	HM-1B,G/G,103,0,36,60,60,0	Rahman,G/A,98,98,36,56,0,56	2592100,G/A,93,93,35,52,0,52	PVBM08B,G/G,126,0,37,78,78,0	PVBM08F,G/G,72,0,37,35,35,0	IULA:1092:1,G/A,88,88,36,52,4,48	HK-9,G/A,90,90,36,53,4,49	MS84-1373,G/A,67,98,36,60,4,58	MS27-5030,G/A,113,113,36,69,1,68
DS571146	54492	EHI_148300	HM-1A,G/G,43,0,35,12,12,0	HM-1B,G/G,38,0,33,8,8,0	Rahman,G/G,36,0,35,6,6,0	2592100,G/G,37,0,36,7,7,0	PVBM08B,G/G,40,0,37,9,9,0	PVBM08F,G/G,47,0,34,15,15,0	IULA:1092:1,G/G,68,0,36,32,32,0	HK-9,G/A,36,36,33,6,0,6	MS84-1373,G/G,50,0,37,17,17,0	MS27-5030,G/G,29,0,37,2,2,0
DS571146	59716	EHI_148330	HM-1A,T/T,36,0,35,6,6,0	HM-1B,T/T,37,0,32,7,7,0	Rahman,T/T,36,0,33,6,6,0	2592100,T/T,42,0,36,11,11,0	PVBM08B,T/T,38,0,33,8,8,0	PVBM08F,T/T,29,0,32,2,2,0	IULA:1092:1,T/T,53,0,35,21,21,0	HK-9,T/C,26,37,30,10,3,7	MS84-1373,T/T,40,0,36,9,9,0	MS27-5030,T/T,31,0,33,3,3,0
DS571146	59861	EHI_148330	HM-1A,G/G,63,0,34,29,29,0	HM-1B,G/G,57,0,37,23,23,0	Rahman,G/G,98,0,36,56,56,0	2592100,G/G,76,0,36,38,38,0	PVBM08B,G/G,103,0,35,60,60,0	PVBM08F,G/G,57,0,36,23,23,0	IULA:1092:1,G/G,70,0,36,33,33,0	HK-9,G/A,75,75,36,37,0,37	MS84-1373,G/G,65,0,36,29,29,0	MS27-5030,G/G,93,0,35,52,52,0
DS571146	66366	EHI_148380	HM-1A,G/G,96,0,37,54,54,0	HM-1B,G/G,83,0,37,44,44,0	Rahman,G/G,132,0,37,83,83,0	2592100,G/G,122,0,37,75,75,0	PVBM08B,G/C,102,102,36,60,1,59	PVBM08F,G/C,55,55,36,21,0,21	IULA:1092:1,G/G,127,0,36,79,79,0	HK-9,G/C,81,81,35,43,1,42	MS84-1373,G/G,115,0,36,69,69,0	MS27-5030,G/G,132,0,37,84,84,0
DS571146	67342	EHI_148390	HM-1A,G/G,155,0,37,101,101,0	HM-1B,G/G,97,0,36,55,55,0	Rahman,G/A,157,157,36,108,5,103	2592100,G/A,112,112,36,70,3,67	PVBM08B,G/A,142,142,37,94,3,91	PVBM08F,G/A,71,71,35,35,1,34	IULA:1092:1,G/A,132,132,35,86,3,83	HK-9,G/G,196,0,36,160,159,1	MS84-1373,G/A,235,235,36,165,0,165	MS27-5030,G/A,170,170,36,114,1,113
DS571146	69245	EHI_148410	HM-1A,G/G,141,0,37,90,90,0	HM-1B,G/G,110,0,36,65,65,0	Rahman,G/G,158,0,37,104,104,0	2592100,G/G,130,0,36,81,81,0	PVBM08B,G/G,137,0,36,88,88,0	PVBM08F,G/G,77,0,36,39,39,0	IULA:1092:1,G/G,146,0,36,94,94,0	HK-9,G/A,73,73,35,36,0,36	MS84-1373,G/G,155,0,36,102,102,0	MS27-5030,G/G,175,0,36,118,118,0
DS571146	69370	EHI_148410	HM-1A,C/C,147,0,37,95,95,0	HM-1B,C/C,100,0,37,57,57,0	Rahman,C/C,171,0,36,115,115,0	2592100,C/C,123,0,37,76,76,0	PVBM08B,C/G,99,135,35,92,7,85	PVBM08F,C/G,86,86,36,48,2,46	IULA:1092:1,C/C,176,0,37,118,118,0	HK-9,C/G,185,185,35,129,4,125	MS84-1373,C/C,180,0,36,121,121,0	MS27-5030,C/C,211,0,37,146,146,0
DS571146	7056	EHI_148030	HM-1A,T/T,78,0,35,41,41,0	HM-1B,T/T,50,0,36,17,17,0	Rahman,T/C,76,76,36,40,2,38	2592100,T/C,67,67,35,34,3,31	PVBM08B,T/T,68,0,36,32,32,0	PVBM08F,T/T,48,0,34,16,16,0	IULA:1092:1,T/C,60,70,36,36,2,34	HK-9,T/T,57,0,36,23,23,0	MS84-1373,T/C,71,71,34,37,3,34	MS27-5030,T/C,96,96,34,57,3,54
DS571146	72295	EHI_148420	HM-1A,T/T,125,0,37,77,77,0	HM-1B,T/T,87,0,37,47,47,0	Rahman,T/T,91,0,37,50,50,0	2592100,T/T,78,0,37,40,40,0	PVBM08B,T/C,56,87,36,52,5,47	PVBM08F,T/C,58,58,36,24,0,24	IULA:1092:1,T/T,148,0,36,96,96,0	HK-9,T/T,108,0,36,64,64,0	MS84-1373,T/T,142,0,37,91,91,0	MS27-5030,T/T,158,0,36,104,104,0
DS571146	83617	EHI_148470	HM-1A,G/G,149,0,35,115,114,1	HM-1B,G/G,101,0,35,60,60,0	Rahman,G/G,165,0,35,140,138,2	2592100,G/G,110,0,36,81,80,1	PVBM08B,G/A,68,68,33,35,3,32	PVBM08F,G/A,45,45,27,13,0,13	IULA:1092:1,G/G,146,0,36,98,98,0	HK-9,G/G,165,0,36,112,112,0	MS84-1373,G/G,193,0,36,146,146,0	MS27-5030,G/G,206,0,36,147,147,0
DS571147	101997	EHI_045150	HM-1A,A/A,73,0,37,36,36,0	HM-1B,A/A,82,0,36,43,43,0	Rahman,A/A,122,0,36,75,75,0	2592100,A/A,98,0,37,56,56,0	PVBM08B,A/T,92,92,36,51,0,51	PVBM08F,A/T,57,57,36,23,0,23	IULA:1092:1,A/A,141,0,36,90,90,0	HK-9,A/A,111,0,36,66,66,0	MS84-1373,A/A,91,0,36,50,50,0	MS27-5030,A/A,122,0,36,75,75,0
DS571147	104546	EHI_045170	HM-1A,G/G,168,0,37,112,112,0	HM-1B,G/G,125,0,37,77,77,0	Rahman,G/G,236,0,37,166,166,0	2592100,G/G,156,0,37,102,102,0	PVBM08B,G/A,142,142,36,91,0,91	PVBM08F,G/A,70,70,37,33,0,33	IULA:1092:1,G/G,236,0,37,166,166,0	HK-9,G/G,255,0,36,217,217,0	MS84-1373,G/G,255,0,37,190,190,0	MS27-5030,G/G,255,0,37,204,204,0
DS571147	104743	EHI_045170	HM-1A,G/G,82,0,36,43,43,0	HM-1B,G/G,63,0,36,28,28,0	Rahman,G/G,105,0,36,61,61,0	2592100,G/G,103,0,36,60,60,0	PVBM08B,G/A,50,50,35,17,0,17	PVBM08F,G/A,46,46,34,14,0,14	IULA:1092:1,G/G,113,0,36,69,69,0	HK-9,G/G,113,0,35,68,68,0	MS84-1373,G/G,90,0,36,49,49,0	MS27-5030,G/G,108,0,35,64,64,0
DS571147	104997	EHI_045170	HM-1A,C/C,110,0,36,65,65,0	HM-1B,C/C,86,0,36,46,46,0	Rahman,C/C,126,0,36,78,78,0	2592100,C/C,112,0,36,67,67,0	PVBM08B,C/A,100,100,34,59,2,57	PVBM08F,C/A,61,61,35,26,0,26	IULA:1092:1,C/C,142,0,36,91,91,0	HK-9,C/C,176,0,36,118,118,0	MS84-1373,C/C,147,0,36,96,96,0	MS27-5030,C/C,177,0,36,119,119,0
DS571147	105514	EHI_045170	HM-1A,G/G,82,0,36,43,43,0	HM-1B,G/G,78,0,36,40,40,0	Rahman,G/T,66,66,35,32,2,30	2592100,G/T,65,65,36,29,0,29	PVBM08B,G/T,55,55,33,21,0,21	PVBM08F,G/T,45,45,33,13,0,13	IULA:1092:1,G/T,44,63,34,31,2,30	HK-9,G/G,107,0,35,63,63,0	MS84-1373,G/T,76,76,35,43,5,38	MS27-5030,G/T,34,53,33,21,1,20
DS571147	105831	EHI_045170	HM-1A,G/G,52,0,36,19,19,0	HM-1B,G/G,37,0,37,7,7,0	Rahman,G/G,50,0,34,17,17,0	2592100,G/G,56,0,37,22,22,0	PVBM08B,G/T,42,42,34,11,0,11	PVBM08F,G/T,31,31,32,4,1,3	IULA:1092:1,G/G,77,0,36,39,39,0	HK-9,G/G,65,0,37,29,29,0	MS84-1373,G/G,72,0,36,35,35,0	MS27-5030,G/G,52,0,34,19,19,0
DS571147	106571	EHI_045170	HM-1A,T/T,55,0,37,21,21,0	HM-1B,T/T,58,0,36,24,24,0	Rahman,T/T,67,0,36,31,31,0	2592100,T/T,66,0,36,30,30,0	PVBM08B,T/C,57,57,37,23,0,23	PVBM08F,T/C,52,52,34,19,0,19	IULA:1092:1,T/T,111,0,36,66,66,0	HK-9,T/T,96,0,36,54,54,0	MS84-1373,T/T,91,0,37,50,50,0	MS27-5030,T/T,41,0,37,10,10,0
DS571147	109766	EHI_045200	HM-1A,G/G,93,0,37,52,52,0	HM-1B,G/G,73,0,36,36,36,0	Rahman,G/G,146,0,36,94,94,0	2592100,G/A,76,76,35,39,1,38	PVBM08B,G/A,81,81,36,42,0,42	PVBM08F,G/A,48,48,35,16,0,16	IULA:1092:1,G/G,97,0,36,57,57,0	HK-9,G/A,46,76,34,46,8,38	MS84-1373,G/A,39,58,35,26,2,24	MS27-5030,G/A,102,102,35,61,2,59
DS571147	115687	EHI_045250	HM-1A,T/T,38,0,37,8,8,0	HM-1B,T/T,37,0,36,7,7,0	Rahman,T/C,46,46,35,16,2,14	2592100,T/C,37,37,34,7,0,7	PVBM08B,T/T,31,0,34,4,4,0	PVBM08F,T/T,5,0,25,2,2,0	IULA:1092:1,T/C,51,51,36,25,7,18	HK-9,T/T,42,0,37,11,11,0	MS84-1373,T/C,45,45,34,20,7,13	MS27-5030,T/C,24,42,34,17,6,11
DS571147	121279	EHI_045290	HM-1A,A/A,108,0,36,64,64,0	HM-1B,A/A,98,0,36,56,56,0	Rahman,A/G,126,191,36,137,7,130	2592100,A/G,122,122,35,77,2,75	PVBM08B,A/A,156,0,36,102,102,0	PVBM08F,A/A,91,0,36,50,50,0	IULA:1092:1,A/G,79,110,35,68,3,65	HK-9,A/A,200,0,36,137,137,0	MS84-1373,A/G,93,93,34,54,2,52	MS27-5030,A/G,142,142,35,91,0,91
DS571147	122538	EHI_045290	HM-1A,A/A,38,0,34,8,8,0	HM-1B,A/A,31,0,37,3,3,0	Rahman,A/A,63,0,35,28,28,0	2592100,A/A,61,0,36,26,26,0	PVBM08B,A/A,61,0,35,26,26,0	PVBM08F,A/A,33,0,34,4,4,0	IULA:1092:1,A/A,51,0,36,18,18,0	HK-9,A/T,43,43,37,12,0,12	MS84-1373,A/A,37,0,29,7,7,0	MS27-5030,A/A,31,0,33,3,3,0
DS571147	137027	EHI_045370	HM-1A,C/C,92,0,37,51,51,0	HM-1B,C/C,93,0,36,52,52,0	Rahman,C/C,132,0,36,84,84,0	2592100,C/C,100,0,36,57,57,0	PVBM08B,C/C,103,0,36,60,60,0	PVBM08F,C/C,63,0,36,29,29,0	IULA:1092:1,C/C,119,0,36,90,89,1	HK-9,C/T,15,43,35,17,4,13	MS84-1373,C/C,125,0,36,77,77,0	MS27-5030,C/C,107,0,36,63,63,0
DS571147	138520	EHI_045380	HM-1A,T/T,76,0,36,38,38,0	HM-1B,T/T,73,0,37,36,36,0	Rahman,T/C,105,105,36,61,0,61	2592100,T/C,72,72,36,37,2,35	PVBM08B,T/C,68,68,35,34,2,32	PVBM08F,T/C,50,50,35,18,1,17	IULA:1092:1,T/C,102,102,35,63,4,59	HK-9,T/C,62,62,35,28,1,27	MS84-1373,T/C,92,92,35,51,0,51	MS27-5030,T/C,56,56,36,25,3,22
DS571147	144184	EHI_045410	HM-1A,C/C,128,0,36,81,81,0	HM-1B,C/C,93,0,36,54,54,0	Rahman,C/C,200,0,36,137,137,0	2592100,C/A,99,122,36,79,4,75	PVBM08B,C/A,115,115,36,69,0,69	PVBM08F,C/A,66,66,35,31,1,30	IULA:1092:1,C/C,141,0,36,90,90,0	HK-9,C/A,163,163,36,112,4,108	MS84-1373,C/A,142,142,35,97,6,91	MS27-5030,C/A,133,133,35,88,4,84
DS571147	14490	EHI_044540	HM-1A,A/A,15,0,31,7,6,1	HM-1B,A/A,12,0,37,3,2,1	Rahman,A/T,16,29,31,7,5,2	2592100,A/A,5,0,34,7,6,1	PVBM08B,A/A,36,0,34,8,8,0	PVBM08F,A/A,0,0,37,1,1,0	IULA:1092:1,A/A,31,0,28,4,4,0	HK-9,A/T,1,1,28,5,3,2	MS84-1373,A/A,31,0,30,5,5,0	MS27-5030,A/A,34,0,30,6,6,0
DS571147	151039	EHI_045440	HM-1A,A/A,75,0,37,37,37,0	HM-1B,A/A,65,0,36,29,29,0	Rahman,A/G,92,108,34,73,9,64	2592100,A/A,85,0,36,45,45,0	PVBM08B,A/A,81,0,36,42,42,0	PVBM08F,A/A,41,0,36,10,10,0	IULA:1092:1,A/G,70,70,35,35,2,33	HK-9,A/A,105,0,37,61,61,0	MS84-1373,A/A,96,0,36,54,54,0	MS27-5030,A/A,93,0,36,52,52,0
DS571147	162854	EHI_045500	HM-1A,C/C,87,0,36,47,47,0	HM-1B,C/C,97,0,37,56,56,0	Rahman,C/C,138,0,37,88,88,0	2592100,C/C,101,0,36,58,58,0	PVBM08B,C/T,62,62,36,27,0,27	PVBM08F,C/T,66,66,37,30,0,30	IULA:1092:1,C/C,145,0,36,94,94,0	HK-9,C/T,125,125,37,78,1,77	MS84-1373,C/C,151,0,36,98,98,0	MS27-5030,C/C,127,0,37,80,80,0
DS571147	164030	EHI_045510	HM-1A,T/T,49,0,34,36,35,1	HM-1B,T/T,44,0,36,30,29,1	Rahman,T/G,90,90,34,50,1,49	2592100,T/G,63,63,33,31,3,28	PVBM08B,T/T,61,0,34,41,39,2	PVBM08F,T/T,48,0,36,17,17,0	IULA:1092:1,T/G,33,47,32,19,4,15	HK-9,T/T,64,0,36,49,48,1	MS84-1373,T/G,42,56,33,27,5,22	MS27-5030,T/G,37,45,33,39,5,35
DS571147	167893	EHI_045540	HM-1A,T/T,127,0,36,80,80,0	HM-1B,T/T,101,0,36,58,58,0	Rahman,T/T,218,0,36,152,152,0	2592100,T/T,155,0,36,101,101,0	PVBM08B,T/G,90,90,31,53,4,49	PVBM08F,T/G,42,42,31,11,0,11	IULA:1092:1,T/T,126,0,36,79,79,0	HK-9,T/G,126,126,32,78,0,78	MS84-1373,T/T,193,0,35,132,132,0	MS27-5030,T/T,186,0,36,126,126,0
DS571147	169463	EHI_045540	HM-1A,G/G,115,0,36,69,69,0	HM-1B,G/G,79,0,36,60,59,1	Rahman,G/A,140,140,36,106,17,89	2592100,G/A,118,118,36,78,6,72	PVBM08B,G/G,151,0,36,98,98,0	PVBM08F,G/G,72,0,37,35,35,0	IULA:1092:1,G/A,94,127,36,83,3,80	HK-9,G/G,201,0,36,138,138,0	MS84-1373,G/A,109,135,35,94,8,86	MS27-5030,G/A,161,161,36,112,6,106
DS571147	177582	EHI_045590	HM-1A,A/A,31,0,37,3,3,0	HM-1B,A/A,29,0,37,2,2,0	Rahman,A/G,27,27,37,1,0,1	2592100,A/G,27,27,37,1,0,1	PVBM08B,A/G,31,31,37,3,0,3	PVBM08F,A/G,29,29,32,2,0,2	IULA:1092:1,A/G,43,43,35,12,0,12	HK-9,A/G,31,31,33,3,0,3	MS84-1373,A/G,37,37,34,7,0,7	MS27-5030,A/G,27,27,37,1,0,1
DS571147	178098	EHI_045590	HM-1A,C/C,70,0,37,33,33,0	HM-1B,C/C,66,0,37,30,30,0	Rahman,C/C,61,0,35,27,27,0	2592100,C/C,67,0,37,31,31,0	PVBM08B,C/T,56,56,36,22,0,22	PVBM08F,C/T,42,42,36,11,0,11	IULA:1092:1,C/C,111,0,36,66,66,0	HK-9,C/C,93,0,37,52,52,0	MS84-1373,C/C,90,0,36,49,49,0	MS27-5030,C/C,75,0,37,37,37,0
DS571147	182773	EHI_045600	HM-1A,C/C,88,0,36,48,48,0	HM-1B,C/C,65,0,36,29,29,0	Rahman,C/T,40,55,37,22,1,21	2592100,C/C,36,0,36,32,31,1	PVBM08B,C/C,78,0,36,40,40,0	PVBM08F,C/C,68,0,36,33,33,0	IULA:1092:1,C/T,91,91,34,51,1,50	HK-9,C/C,100,0,36,57,57,0	MS84-1373,C/C,121,0,36,75,75,0	MS27-5030,C/C,72,0,36,35,35,0
DS571147	19710	EHI_044580	HM-1A,G/G,106,0,36,63,63,0	HM-1B,G/G,82,0,36,43,43,0	Rahman,G/G,163,0,36,108,108,0	2592100,G/G,142,0,36,91,91,0	PVBM08B,G/G,140,0,36,89,89,0	PVBM08F,G/G,60,0,36,26,26,0	IULA:1092:1,G/G,120,0,36,73,73,0	HK-9,G/A,75,75,34,39,2,37	MS84-1373,G/G,108,0,34,64,64,0	MS27-5030,G/G,152,0,35,99,99,0
DS571147	20707	EHI_044590	HM-1A,T/T,131,0,37,82,82,0	HM-1B,T/T,94,0,37,68,67,1	Rahman,T/T,255,0,37,189,189,0	2592100,T/T,223,0,37,157,157,0	PVBM08B,T/T,176,0,36,118,118,0	PVBM08F,T/T,91,0,36,50,50,0	IULA:1092:1,T/T,175,0,36,117,117,0	HK-9,T/C,41,41,26,15,5,10	MS84-1373,T/T,238,0,36,168,168,0	MS27-5030,T/T,255,0,36,201,201,0
DS571147	22306	EHI_044610	HM-1A,A/A,92,0,37,66,65,1	HM-1B,A/A,105,0,37,61,61,0	Rahman,A/G,136,136,37,88,2,86	2592100,A/G,108,108,36,68,4,64	PVBM08B,A/G,113,113,36,71,3,68	PVBM08F,A/G,51,51,36,19,1,18	IULA:1092:1,A/G,131,151,36,106,8,98	HK-9,A/G,198,198,36,154,17,136	MS84-1373,A/G,122,156,36,109,7,102	MS27-5030,A/G,156,156,36,110,8,102
DS571147	42781	EHI_044750	HM-1A,T/T,11,0,34,7,6,1	HM-1B,T/T,31,0,32,4,4,0	Rahman,T/T,19,0,32,2,2,0	2592100,T/T,33,0,34,7,7,0	PVBM08B,T/T,40,0,35,11,11,0	PVBM08F,T/T,36,0,33,10,10,0	IULA:1092:1,T/T,33,0,35,5,5,0	HK-9,T/C,11,31,30,9,6,3	MS84-1373,T/T,12,0,33,12,10,2	MS27-5030,T/T,27,0,32,7,7,0
DS571147	52512	EHI_044840	HM-1A,A/A,63,0,36,28,28,0	HM-1B,A/A,73,0,37,36,36,0	Rahman,A/G,38,38,36,8,0,8	2592100,A/G,42,42,37,11,0,11	PVBM08B,A/G,50,50,35,17,0,17	PVBM08F,A/G,48,48,36,16,0,16	IULA:1092:1,A/G,70,70,35,33,0,33	HK-9,A/G,70,70,34,33,0,33	MS84-1373,A/G,72,72,35,35,0,35	MS27-5030,A/G,66,66,36,30,0,30
DS571147	58030	EHI_044880	HM-1A,C/C,98,0,36,56,56,0	HM-1B,C/C,93,0,36,52,52,0	Rahman,C/C,128,0,36,80,80,0	2592100,C/C,128,0,36,80,80,0	PVBM08B,C/A,75,92,36,54,3,51	PVBM08F,C/A,52,52,35,19,0,19	IULA:1092:1,C/C,130,0,37,81,81,0	HK-9,C/A,122,122,35,75,0,75	MS84-1373,C/C,136,0,36,86,86,0	MS27-5030,C/C,175,0,36,117,117,0
DS571147	62175	EHI_044900	HM-1A,T/T,92,0,37,51,51,0	HM-1B,T/T,86,0,37,47,47,0	Rahman,T/T,107,0,37,63,63,0	2592100,T/T,100,0,37,58,58,0	PVBM08B,T/G,36,65,35,32,3,30	PVBM08F,T/G,73,73,36,36,0,36	IULA:1092:1,T/T,126,0,37,79,79,0	HK-9,T/T,117,0,36,71,71,0	MS84-1373,T/T,113,0,36,68,68,0	MS27-5030,T/T,106,0,36,62,62,0
DS571147	87215	EHI_045050	HM-1A,T/T,52,0,36,19,19,0	HM-1B,T/T,40,0,35,9,9,0	Rahman,T/T,58,0,37,24,24,0	2592100,T/T,58,0,35,24,24,0	PVBM08B,T/G,56,56,36,22,0,22	PVBM08F,T/G,48,48,36,16,0,16	IULA:1092:1,T/T,51,0,35,18,18,0	HK-9,T/T,35,0,36,17,16,1	MS84-1373,T/T,66,0,35,30,30,0	MS27-5030,T/T,61,0,35,26,26,0
DS571147	9468	EHI_044500	HM-1A,C/C,161,0,37,106,106,0	HM-1B,C/C,131,0,37,82,82,0	Rahman,C/C,240,0,37,169,169,0	2592100,C/C,166,0,37,136,135,1	PVBM08B,C/C,177,0,37,119,119,0	PVBM08F,C/C,86,0,37,46,46,0	IULA:1092:1,C/C,186,0,37,126,126,0	HK-9,C/A,182,182,37,123,0,123	MS84-1373,C/C,192,0,37,131,131,0	MS27-5030,C/C,199,0,37,154,153,1
DS571147	97044	EHI_045120	HM-1A,T/T,127,0,36,79,79,0	HM-1B,T/T,123,0,36,76,76,0	Rahman,T/A,140,140,35,91,2,89	2592100,T/A,131,131,35,82,0,82	PVBM08B,T/A,116,116,36,72,2,70	PVBM08F,T/A,65,65,36,29,0,29	IULA:1092:1,T/A,118,118,36,75,3,72	HK-9,T/A,160,160,36,105,0,105	MS84-1373,T/A,137,168,35,119,7,112	MS27-5030,T/A,173,173,36,121,5,116
DS571148	115640	EHI_012330	HM-1A,G/G,116,0,34,70,70,0	HM-1B,G/G,96,0,35,54,54,0	Rahman,G/T,29,29,29,7,5,2	2592100,G/T,37,37,27,7,0,7	PVBM08B,G/G,101,0,35,58,58,0	PVBM08F,G/G,67,0,34,31,31,0	IULA:1092:1,G/A,0,0,32,2,2,0	HK-9,G/T,29,29,32,4,2,2	MS84-1373,G/T,29,29,25,6,4,2	MS27-5030,G/T,33,33,25,5,1,4
DS571148	115748	EHI_012330	HM-1A,T/T,131,0,36,84,84,0	HM-1B,T/T,105,0,36,61,61,0	Rahman,T/C,42,42,35,11,0,11	2592100,T/C,31,31,33,3,0,3	PVBM08B,T/T,132,0,36,85,85,0	PVBM08F,T/T,71,0,35,35,35,0	IULA:1092:1,T/C,33,33,32,4,0,4	HK-9,T/A,0,0,37,1,1,0	MS84-1373,T/C,36,36,35,6,0,6	MS27-5030,T/C,29,29,37,2,0,2
DS571148	115869	EHI_012330	HM-1A,A/A,107,0,35,63,63,0	HM-1B,A/A,75,0,36,37,37,0	Rahman,A/T,40,40,25,9,0,9	2592100,A/T,37,37,25,7,0,7	PVBM08B,A/A,115,0,35,69,69,0	PVBM08F,A/A,63,0,36,29,29,0	IULA:1092:1,A/T,38,38,25,8,0,8	HK-9,A/T,40,40,25,9,0,9	MS84-1373,A/T,34,34,25,5,0,5	MS27-5030,A/T,33,33,25,4,0,4
DS571148	115900	EHI_012330	HM-1A,G/G,105,0,36,61,61,0	HM-1B,G/G,95,0,36,53,53,0	Rahman,G/A,48,48,25,16,0,16	2592100,G/A,38,38,25,8,0,8	PVBM08B,G/G,112,0,35,67,67,0	PVBM08F,G/G,73,0,36,36,36,0	IULA:1092:1,G/A,38,38,25,8,0,8	HK-9,G/A,40,40,25,9,0,9	MS84-1373,G/A,38,38,25,8,0,8	MS27-5030,G/A,34,34,25,5,0,5
DS571148	116010	EHI_012330	HM-1A,G/G,41,0,36,10,10,0	HM-1B,G/G,41,0,33,10,10,0	Rahman,G/T,43,43,33,13,1,12	2592100,G/T,30,37,37,9,2,7	PVBM08B,G/G,48,0,36,17,17,0	PVBM08F,G/G,33,0,34,4,4,0	IULA:1092:1,G/T,53,53,32,20,0,20	HK-9,G/T,56,56,32,22,0,22	MS84-1373,G/T,63,63,33,29,1,28	MS27-5030,G/T,46,46,36,14,0,14
DS571148	116027	EHI_012330	HM-1A,T/T,65,0,35,29,29,0	HM-1B,T/T,55,0,35,21,21,0	Rahman,T/G,43,43,36,12,0,12	2592100,T/G,36,36,37,6,0,6	PVBM08B,T/T,70,0,36,33,33,0	PVBM08F,T/T,53,0,34,20,20,0	IULA:1092:1,T/G,36,36,35,6,0,6	HK-9,T/G,37,37,36,8,1,7	MS84-1373,T/G,33,33,34,4,0,4	MS27-5030,T/G,38,38,33,8,0,8
DS571148	116079	EHI_012330	HM-1A,A/A,136,0,36,86,86,0	HM-1B,A/A,102,0,36,60,60,0	Rahman,A/G,65,65,33,30,1,29	2592100,A/G,53,53,33,22,2,20	PVBM08B,A/A,148,0,36,96,96,0	PVBM08F,A/A,86,0,35,47,47,0	IULA:1092:1,A/G,68,68,32,32,0,32	HK-9,A/G,65,65,32,29,0,29	MS84-1373,A/G,61,61,32,26,0,26	MS27-5030,A/G,70,70,32,34,1,33
DS571148	116099	EHI_012330	HM-1A,G/G,140,0,36,92,92,0	HM-1B,G/G,63,0,37,66,64,2	Rahman,G/T,33,33,27,6,2,4	2592100,G/T,36,36,25,6,0,6	PVBM08B,G/G,147,0,36,99,99,0	PVBM08F,G/G,83,0,35,44,44,0	IULA:1092:1,G/T,31,31,25,3,0,3	HK-9,G/T,29,29,25,2,0,2	MS84-1373,G/T,31,31,25,3,0,3	MS27-5030,G/T,34,34,25,5,0,5
DS571148	116708	EHI_012330	HM-1A,G/G,138,0,35,88,88,0	HM-1B,G/G,105,0,34,61,61,0	Rahman,G/A,31,31,25,3,0,3	2592100,G/A,34,34,25,5,0,5	PVBM08B,G/G,152,0,36,99,99,0	PVBM08F,G/G,63,0,35,29,29,0	IULA:1092:1,G/A,36,36,25,6,0,6	HK-9,G/A,34,34,25,5,0,5	MS84-1373,G/A,33,33,28,5,1,4	MS27-5030,G/A,31,31,25,3,0,3
DS571148	119006	EHI_012340	HM-1A,G/G,145,0,36,93,93,0	HM-1B,G/G,107,0,36,63,63,0	Rahman,G/G,160,0,36,105,105,0	2592100,G/G,115,0,36,69,69,0	PVBM08B,G/G,156,0,36,105,105,0	PVBM08F,G/G,58,0,37,24,24,0	IULA:1092:1,G/G,157,0,36,104,104,0	HK-9,G/A,120,120,34,73,0,73	MS84-1373,G/G,255,0,36,194,194,0	MS27-5030,G/G,211,0,36,148,148,0
DS571148	138066	EHI_012440	HM-1A,G/G,133,0,36,85,85,0	HM-1B,G/G,97,0,36,55,55,0	Rahman,G/G,195,0,36,136,136,0	2592100,G/G,138,0,36,89,89,0	PVBM08B,G/T,77,87,36,70,22,48	PVBM08F,G/T,33,55,36,31,10,21	IULA:1092:1,G/G,130,0,37,83,83,0	HK-9,G/G,163,0,36,109,109,0	MS84-1373,G/G,158,0,36,109,109,0	MS27-5030,G/G,191,0,35,136,136,0
DS571148	143113	EHI_012470	HM-1A,T/T,130,0,37,82,82,0	HM-1B,T/T,83,0,37,44,44,0	Rahman,T/T,102,0,36,59,59,0	2592100,T/C,96,96,33,54,0,54	PVBM08B,T/C,73,88,33,50,2,48	PVBM08F,T/C,73,73,31,36,0,36	IULA:1092:1,T/T,131,0,37,83,83,0	HK-9,T/T,105,0,37,61,61,0	MS84-1373,T/C,73,88,31,51,3,48	MS27-5030,T/C,123,123,33,77,1,76
DS571148	143131	EHI_012470	HM-1A,T/T,130,0,36,81,81,0	HM-1B,T/T,78,0,37,40,40,0	Rahman,T/T,95,0,36,53,53,0	2592100,T/C,52,52,25,19,0,19	PVBM08B,T/C,43,43,25,12,0,12	PVBM08F,T/C,50,50,25,17,0,17	IULA:1092:1,T/T,138,0,37,88,88,0	HK-9,T/T,92,0,36,51,51,0	MS84-1373,T/C,50,50,25,17,0,17	MS27-5030,T/C,60,60,25,25,0,25
DS571148	143232	EHI_012470	HM-1A,A/A,97,0,37,107,104,3	HM-1B,A/A,102,0,37,59,59,0	Rahman,A/A,211,0,37,146,146,0	2592100,A/T,132,132,37,85,2,83	PVBM08B,A/T,162,162,35,107,0,107	PVBM08F,A/T,88,88,36,48,0,48	IULA:1092:1,A/A,163,0,37,125,124,1	HK-9,A/A,196,0,37,134,134,0	MS84-1373,A/T,148,183,35,126,2,124	MS27-5030,A/T,203,203,36,140,0,140
DS571148	144875	EHI_012470	HM-1A,C/C,197,0,37,135,135,0	HM-1B,C/C,111,0,37,66,66,0	Rahman,C/C,255,0,37,190,190,0	2592100,C/C,185,0,37,125,125,0	PVBM08B,C/C,241,0,36,171,171,0	PVBM08F,C/C,111,0,37,67,67,0	IULA:1092:1,C/C,193,0,37,132,132,0	HK-9,C/A,245,245,36,175,2,173	MS84-1373,C/C,216,0,36,150,150,0	MS27-5030,C/C,255,0,36,238,238,0
DS571148	154425	EHI_012510	HM-1A,A/G,46,88,33,52,4,48	HM-1B,A/G,65,65,33,29,0,29	Rahman,A/G,135,135,32,86,1,85	2592100,A/G,110,110,31,65,0,65	PVBM08B,A/A,37,0,31,9,9,0	PVBM08F,A/A,31,0,34,4,4,0	IULA:1092:1,A/G,202,202,33,140,1,139	HK-9,A/G,165,165,34,109,0,109	MS84-1373,A/G,158,177,33,122,3,119	MS27-5030,A/G,156,156,33,102,0,102
DS571148	159285	EHI_012530	HM-1A,A/A,45,0,37,13,13,0	HM-1B,A/A,38,0,37,8,8,0	Rahman,A/A,47,0,36,15,15,0	2592100,A/A,52,0,36,20,20,0	PVBM08B,A/C,26,34,30,9,4,5	PVBM08F,A/C,16,21,27,8,0,8	IULA:1092:1,A/A,66,0,35,32,32,0	HK-9,A/A,53,0,34,20,20,0	MS84-1373,A/A,40,0,32,10,10,0	MS27-5030,A/A,36,0,32,6,6,0
DS571148	163023	EHI_012540	HM-1A,A/A,71,0,35,34,34,0	HM-1B,A/A,68,0,36,34,34,0	Rahman,A/A,78,0,37,40,40,0	2592100,A/A,72,0,37,35,35,0	PVBM08B,A/A,83,0,37,44,44,0	PVBM08F,A/A,46,0,35,31,30,1	IULA:1092:1,A/A,82,0,36,43,43,0	HK-9,A/C,28,43,33,17,5,12	MS84-1373,A/C,28,62,32,34,7,27	MS27-5030,A/A,62,0,35,29,29,0
DS571148	174572	EHI_012580	HM-1A,G/G,117,0,36,71,71,0	HM-1B,G/G,80,0,34,41,41,0	Rahman,G/G,153,0,36,100,100,0	2592100,G/G,112,0,35,67,67,0	PVBM08B,G/A,39,68,31,33,1,32	PVBM08F,G/A,43,43,31,14,2,12	IULA:1092:1,G/G,76,0,33,38,38,0	HK-9,G/A,61,61,31,26,0,26	MS84-1373,G/A,48,48,32,20,4,16	MS27-5030,G/G,171,0,34,114,114,0
DS571148	175897	EHI_012580	HM-1A,T/T,125,0,36,77,77,0	HM-1B,T/T,71,0,36,34,34,0	Rahman,T/T,140,0,36,89,89,0	2592100,T/T,97,0,37,56,56,0	PVBM08B,T/C,97,97,36,59,4,55	PVBM08F,T/C,53,53,36,20,0,20	IULA:1092:1,T/T,125,0,35,78,78,0	HK-9,T/C,100,100,36,60,3,57	MS84-1373,T/C,102,102,36,63,4,59	MS27-5030,T/T,145,0,36,93,93,0
DS571148	177441	EHI_012580	HM-1A,A/A,88,0,37,48,48,0	HM-1B,A/A,80,0,37,41,41,0	Rahman,A/A,58,0,37,24,24,0	2592100,A/T,57,57,35,23,0,23	PVBM08B,A/T,56,56,37,22,0,22	PVBM08F,A/T,38,38,34,8,0,8	IULA:1092:1,A/A,110,0,36,65,65,0	HK-9,A/T,75,75,35,37,0,37	MS84-1373,A/T,90,90,34,49,0,49	MS27-5030,A/T,61,61,36,26,0,26
DS571148	182180	EHI_012590	HM-1A,G/G,218,0,37,152,152,0	HM-1B,G/G,117,0,37,71,71,0	Rahman,G/G,246,0,37,174,174,1	2592100,G/G,197,0,37,135,135,0	PVBM08B,G/T,155,203,36,142,2,140	PVBM08F,G/T,51,75,36,41,3,37	IULA:1092:1,G/G,165,0,37,110,109,0	HK-9,G/G,255,0,37,209,209,0	MS84-1373,G/G,235,0,37,165,165,0	MS27-5030,G/G,255,0,37,223,223,0
DS571148	20161	EHI_011850	HM-1A,C/A,81,81,34,46,4,42	HM-1B,C/A,58,58,33,26,2,24	Rahman,C/A,64,95,34,57,3,54	2592100,C/A,87,87,34,51,4,47	PVBM08B,C/A,96,96,34,61,7,54	PVBM08F,C/A,55,55,35,21,0,21	IULA:1092:1,C/A,80,80,34,48,7,41	HK-9,C/A,117,117,34,79,8,71	MS84-1373,C/A,80,112,34,75,8,67	MS27-5030,C/A,125,125,34,83,6,77
DS571148	23161	EHI_011870	HM-1A,G/G,36,0,33,11,11,0	HM-1B,G/C,23,27,32,7,5,2	Rahman,G/G,34,0,33,6,6,0	2592100,G/G,18,0,34,25,23,2	PVBM08B,G/G,26,0,33,12,11,1	PVBM08F,G/G,13,0,35,10,8,2	IULA:1092:1,G/G,5,0,33,35,31,4	HK-9,G/G,5,0,33,28,24,4	MS84-1373,G/G,41,0,33,36,34,2	MS27-5030,G/G,27,0,37,2,2,0
DS571148	41878	EHI_011970	HM-1A,A/A,36,0,35,6,6,0	HM-1B,A/A,28,0,25,3,3,0	Rahman,A/A,17,0,33,8,6,2	2592100,A/A,38,0,33,8,8,0	PVBM08B,A/A,40,0,33,10,10,0	PVBM08F,A/A,33,0,34,4,4,0	IULA:1092:1,A/A,43,0,34,12,12,0	HK-9,A/A,31,0,32,4,4,0	MS84-1373,A/G,25,25,25,2,1,1	MS27-5030,A/G,4,22,34,7,4,3
DS571148	42078	EHI_011970	HM-1A,A/G,1,2,34,11,9,1	HM-1B,A/A,29,0,37,2,2,0	Rahman,A/A,29,0,37,4,4,0	2592100,A/A,31,0,37,3,3,0	PVBM08B,A/A,16,0,31,10,9,1	PVBM08F,A/A,8,0,37,2,2,0	IULA:1092:1,A/A,11,0,30,5,4,1	HK-9,A/C,25,27,36,8,7,1	MS84-1373,A/A,33,0,33,9,9,0	MS27-5030,A/A,23,0,30,6,6,0
DS571148	4566	EHI_011660	HM-1A,T/A,38,38,32,8,0,8	HM-1B,T/A,42,42,34,11,0,11	Rahman,T/A,31,31,37,3,0,3	2592100,T/A,31,31,37,3,0,3	PVBM08B,T/A,37,37,37,7,0,7	PVBM08F,T/A,40,40,35,9,0,9	IULA:1092:1,T/A,66,66,33,30,0,30	HK-9,T/A,41,41,29,10,0,10	MS84-1373,T/A,51,51,33,18,0,18	MS27-5030,T/A,27,27,37,1,0,1
DS571148	4961	EHI_011770	HM-1A,A/A,31,0,37,4,4,0	HM-1B,A/C,26,29,37,6,4,2	Rahman,A/A,33,0,35,5,5,0	2592100,A/A,37,0,34,8,8,0	PVBM08B,A/A,34,0,36,10,10,0	PVBM08F,A/A,38,0,35,9,9,0	IULA:1092:1,A/A,20,0,34,8,7,1	HK-9,A/A,29,0,34,4,4,0	MS84-1373,A/A,29,0,35,6,6,0	MS27-5030,A/A,34,0,32,7,7,0
DS571148	5563	EHI_011770	HM-1A,T/T,29,0,32,2,2,0	HM-1B,T/T,37,0,36,8,8,0	Rahman,T/C,37,37,34,8,1,7	2592100,T/T,37,0,36,7,7,0	PVBM08B,T/C,42,42,34,11,0,11	PVBM08F,T/C,34,34,31,7,2,5	IULA:1092:1,T/C,57,57,36,23,0,23	HK-9,T/C,30,37,34,8,1,7	MS84-1373,T/T,43,0,37,12,12,0	MS27-5030,T/T,27,0,37,1,1,0
DS571148	60295	EHI_012100	HM-1A,G/G,63,0,37,28,28,0	HM-1B,G/G,56,0,37,22,22,0	Rahman,G/G,40,0,37,9,9,0	2592100,G/G,34,0,37,5,5,0	PVBM08B,G/A,42,42,37,11,0,11	PVBM08F,G/A,48,48,35,16,0,16	IULA:1092:1,G/G,76,0,37,38,38,0	HK-9,G/G,45,0,37,13,13,0	MS84-1373,G/G,82,0,37,43,43,0	MS27-5030,G/G,52,0,37,19,19,0
DS571148	62184	EHI_012120	HM-1A,T/T,48,0,34,17,17,0	HM-1B,T/T,38,0,34,8,8,0	Rahman,T/T,42,0,34,13,13,0	2592100,T/T,21,0,37,5,4,1	PVBM08B,T/G,22,41,32,11,0,11	PVBM08F,T/G,33,33,30,5,1,4	IULA:1092:1,T/T,45,0,36,14,14,0	HK-9,T/T,57,0,33,23,23,0	MS84-1373,T/T,51,0,34,19,19,0	MS27-5030,T/T,41,0,34,11,11,0
DS571148	7342	EHI_011780	HM-1A,G/G,115,0,37,69,69,0	HM-1B,G/G,142,0,37,91,91,0	Rahman,G/T,91,91,36,50,0,50	2592100,G/G,127,0,37,79,79,0	PVBM08B,G/G,172,0,37,115,115,0	PVBM08F,G/G,97,0,37,55,55,0	IULA:1092:1,G/T,147,147,36,96,1,95	HK-9,G/T,88,88,35,49,1,48	MS84-1373,G/G,205,0,37,141,141,0	MS27-5030,G/G,187,0,37,127,127,0
DS571148	7404	EHI_011780	HM-1A,A/A,81,0,36,42,42,0	HM-1B,A/A,97,0,36,55,55,0	Rahman,A/T,92,92,36,56,5,51	2592100,A/A,78,0,36,40,40,0	PVBM08B,A/A,151,0,36,98,98,0	PVBM08F,A/A,76,0,36,38,38,0	IULA:1092:1,A/T,61,105,35,68,7,61	HK-9,A/T,46,66,34,33,3,30	MS84-1373,A/A,165,0,36,109,109,0	MS27-5030,A/A,182,0,36,125,125,0
DS571148	7711	EHI_011780	HM-1A,T/T,65,0,36,29,29,0	HM-1B,T/T,75,0,36,37,37,0	Rahman,T/C,48,48,36,16,0,16	2592100,T/T,51,0,37,18,18,0	PVBM08B,T/T,65,0,37,29,29,0	PVBM08F,T/T,71,0,37,34,34,0	IULA:1092:1,T/C,88,88,36,48,0,48	HK-9,T/C,68,68,36,32,0,32	MS84-1373,T/T,111,0,35,66,66,0	MS27-5030,T/T,81,0,37,42,42,0
DS571148	78095	EHI_012220	HM-1A,T/T,85,0,36,45,45,0	HM-1B,T/T,63,0,36,28,28,0	Rahman,T/T,97,0,35,56,56,0	2592100,T/T,65,0,36,29,29,0	PVBM08B,T/C,77,77,35,43,4,39	PVBM08F,T/C,48,48,33,18,2,16	IULA:1092:1,T/T,87,0,36,49,49,0	HK-9,T/T,97,0,35,57,57,0	MS84-1373,T/T,90,0,35,50,50,0	MS27-5030,T/T,91,0,36,51,51,0
DS571148	79882	EHI_012220	HM-1A,C/C,52,0,36,19,19,0	HM-1B,C/C,37,0,36,7,7,0	Rahman,C/C,43,0,34,12,12,0	2592100,C/C,41,0,35,10,10,0	PVBM08B,C/C,48,0,36,16,16,0	PVBM08F,C/C,37,0,37,7,7,0	IULA:1092:1,C/C,34,0,30,5,5,0	HK-9,C/T,50,50,33,17,0,17	MS84-1373,C/C,40,0,37,9,9,0	MS27-5030,C/C,45,0,35,13,13,0
DS571148	87174	EHI_012270	HM-1A,A/A,42,0,36,11,11,0	HM-1B,A/A,38,0,35,8,8,0	Rahman,A/A,36,0,32,9,9,0	2592100,A/A,40,0,35,9,9,0	PVBM08B,A/A,43,0,33,12,12,0	PVBM08F,A/A,36,0,37,8,8,0	IULA:1092:1,A/A,37,0,31,8,8,0	HK-9,A/A,37,0,27,8,8,0	MS84-1373,A/A,52,0,34,22,22,0	MS27-5030,A/G,20,22,29,5,4,1
DS571148	87669	EHI_012270	HM-1A,T/T,131,0,36,82,82,0	HM-1B,T/T,71,0,35,34,34,0	Rahman,T/T,160,0,36,105,105,0	2592100,T/T,87,0,35,47,47,0	PVBM08B,T/A,34,34,25,5,0,5	PVBM08F,T/A,25,25,23,2,1,1	IULA:1092:1,T/T,93,0,36,52,52,0	HK-9,T/T,170,0,36,113,113,0	MS84-1373,T/T,165,0,36,127,126,1	MS27-5030,T/T,180,0,36,122,122,0
DS571148	87675	EHI_012270	HM-1A,G/G,142,0,36,91,91,0	HM-1B,G/G,77,0,36,39,39,0	Rahman,G/G,166,0,36,110,110,0	2592100,G/G,76,0,35,38,38,0	PVBM08B,G/A,57,57,33,23,0,23	PVBM08F,G/A,34,34,35,5,0,5	IULA:1092:1,G/G,101,0,36,58,58,0	HK-9,G/G,177,0,36,119,119,0	MS84-1373,G/G,188,0,36,128,128,0	MS27-5030,G/G,187,0,36,127,127,0
DS571148	92377	EHI_012280	HM-1A,A/A,40,0,31,11,11,0	HM-1B,A/A,15,0,37,4,3,1	Rahman,A/A,14,0,35,6,5,1	2592100,A/A,36,0,35,9,9,0	PVBM08B,A/A,46,0,32,20,20,0	PVBM08F,A/A,34,0,29,7,7,0	IULA:1092:1,A/A,34,0,34,31,30,1	HK-9,A/A,18,0,34,12,11,1	MS84-1373,A/A,36,0,32,14,14,0	MS27-5030,A/G,27,27,35,9,8,1
DS571148	9324	EHI_011780	HM-1A,C/C,68,0,37,33,33,0	HM-1B,C/C,87,0,36,47,47,0	Rahman,C/T,68,68,37,32,0,32	2592100,C/C,72,0,36,35,35,0	PVBM08B,C/C,92,0,36,51,51,0	PVBM08F,C/C,56,0,36,22,22,0	IULA:1092:1,C/T,61,61,35,28,2,26	HK-9,C/T,80,80,37,43,2,41	MS84-1373,C/C,117,0,36,71,71,0	MS27-5030,C/C,122,0,36,75,75,0
DS571149	100527	EHI_050730	HM-1A,G/G,122,0,36,75,75,0	HM-1B,G/G,100,0,36,57,57,0	Rahman,G/G,106,0,36,62,62,0	2592100,G/G,95,0,36,53,53,0	PVBM08B,G/G,84,0,37,63,62,1	PVBM08F,G/G,66,0,36,30,30,0	IULA:1092:1,G/G,130,0,36,81,81,0	HK-9,G/T,110,110,35,67,2,65	MS84-1373,G/G,126,0,35,79,79,0	MS27-5030,G/G,125,0,35,79,79,0
DS571149	100794	EHI_050730	HM-1A,A/A,117,0,37,71,71,0	HM-1B,A/A,112,0,37,67,67,0	Rahman,A/A,193,0,37,132,132,0	2592100,A/A,117,0,37,71,71,0	PVBM08B,A/G,78,78,28,40,0,40	PVBM08F,A/G,47,47,27,15,0,15	IULA:1092:1,A/A,157,0,37,103,103,0	HK-9,A/G,151,151,36,98,0,98	MS84-1373,A/G,70,70,27,33,0,33	MS27-5030,A/G,81,81,31,43,1,42
DS571149	100800	EHI_050730	HM-1A,G/G,121,0,37,75,75,0	HM-1B,G/G,111,0,37,66,66,0	Rahman,G/G,193,0,37,132,132,0	2592100,G/G,110,0,37,65,65,0	PVBM08B,G/A,52,83,29,46,2,46	PVBM08F,G/A,53,53,30,20,0,20	IULA:1092:1,G/G,168,0,37,112,112,0	HK-9,G/G,156,0,35,102,102,0	MS84-1373,G/A,85,85,30,46,1,45	MS27-5030,G/A,45,76,30,42,4,40
DS571149	100842	EHI_050730	HM-1A,C/C,103,0,36,61,61,0	HM-1B,C/C,97,0,37,55,55,0	Rahman,C/C,95,0,37,53,53,0	2592100,C/C,81,0,37,42,42,0	PVBM08B,C/C,126,0,37,79,79,0	PVBM08F,C/C,61,0,37,26,26,0	IULA:1092:1,C/C,172,0,37,115,115,0	HK-9,C/T,110,110,35,66,0,65	MS84-1373,C/C,212,0,37,148,148,0	MS27-5030,C/C,182,0,37,123,123,0
DS571149	104421	EHI_050750	HM-1A,A/A,67,0,36,31,31,0	HM-1B,A/A,57,0,36,23,23,0	Rahman,A/A,47,0,37,15,15,0	2592100,A/T,42,42,36,11,0,11	PVBM08B,A/T,58,58,35,24,0,24	PVBM08F,A/T,33,33,34,4,0,4	IULA:1092:1,A/A,123,0,36,76,76,0	HK-9,A/A,95,0,36,53,53,0	MS84-1373,A/A,116,0,36,70,70,0	MS27-5030,A/A,48,0,36,16,16,0
DS571149	107446	EHI_050760	HM-1A,T/T,36,0,33,6,6,0	HM-1B,T/T,26,0,33,9,8,1	Rahman,T/T,42,0,35,13,13,0	2592100,T/T,45,0,36,13,13,0	PVBM08B,T/C,23,41,33,17,7,10	PVBM08F,T/C,43,43,32,13,1,12	IULA:1092:1,T/T,57,0,34,39,38,1	HK-9,T/C,63,63,33,29,1,28	MS84-1373,T/T,39,0,35,27,25,2	MS27-5030,T/T,37,0,34,7,7,0
DS571149	108719	EHI_050770	HM-1A,G/G,78,0,36,40,40,0	HM-1B,G/G,66,0,37,30,30,0	Rahman,G/G,75,0,37,37,37,0	2592100,G/G,66,0,37,30,30,0	PVBM08B,G/G,86,0,37,46,46,0	PVBM08F,G/G,53,0,35,20,20,0	IULA:1092:1,G/G,140,0,36,89,89,0	HK-9,G/A,83,83,33,44,0,44	MS84-1373,G/G,100,0,36,57,57,0	MS27-5030,G/G,77,0,36,39,39,0
DS571149	108866	EHI_050770	HM-1A,A/A,61,0,36,26,26,0	HM-1B,A/A,67,0,36,31,31,0	Rahman,A/A,53,0,37,20,20,0	2592100,A/A,60,0,36,25,25,0	PVBM08B,A/A,72,0,36,35,35,0	PVBM08F,A/A,55,0,36,21,21,0	IULA:1092:1,A/A,115,0,36,69,69,0	HK-9,A/G,48,87,36,78,31,47	MS84-1373,A/A,98,0,36,56,56,0	MS27-5030,A/A,66,0,36,30,30,0
DS571149	109374	EHI_050780	HM-1A,C/C,92,0,35,51,51,0	HM-1B,C/C,75,0,36,37,37,0	Rahman,C/C,98,0,36,56,56,0	2592100,C/C,83,0,35,44,44,0	PVBM08B,C/C,92,0,35,51,51,0	PVBM08F,C/C,50,0,36,17,17,0	IULA:1092:1,C/C,98,0,35,56,56,0	HK-9,C/T,63,63,35,30,2,28	MS84-1373,C/C,115,0,36,69,69,0	MS27-5030,C/C,126,0,36,78,78,0
DS571149	109482	EHI_050780	HM-1A,C/C,98,0,37,56,56,0	HM-1B,C/C,82,0,37,43,43,0	Rahman,C/C,66,0,37,30,30,0	2592100,C/C,82,0,37,43,43,0	PVBM08B,C/C,85,0,37,45,45,0	PVBM08F,C/C,73,0,36,36,36,0	IULA:1092:1,C/C,133,0,37,84,84,0	HK-9,C/T,91,91,35,50,0,50	MS84-1373,C/C,175,0,36,117,117,0	MS27-5030,C/C,120,0,37,73,73,0
DS571149	110564	EHI_050790	HM-1A,A/A,74,0,36,52,51,1	HM-1B,A/A,88,0,36,48,48,0	Rahman,A/A,147,0,36,95,95,0	2592100,A/A,115,0,37,70,70,0	PVBM08B,A/A,120,0,36,73,73,0	PVBM08F,A/A,66,0,37,30,30,0	IULA:1092:1,A/A,141,0,36,91,91,0	HK-9,A/G,141,141,35,92,2,90	MS84-1373,A/A,146,0,36,94,94,0	MS27-5030,A/A,171,0,36,115,115,0
DS571149	113462	EHI_050790	HM-1A,G/G,176,0,37,118,118,0	HM-1B,G/G,110,0,37,65,65,0	Rahman,G/G,211,0,37,173,172,1	2592100,G/T,147,147,36,95,0,95	PVBM08B,G/T,135,135,36,85,0,85	PVBM08F,G/T,77,77,36,39,0,39	IULA:1092:1,G/G,163,0,37,108,108,0	HK-9,G/G,255,0,37,197,197,0	MS84-1373,G/G,233,0,37,164,164,0	MS27-5030,G/G,246,0,36,174,174,0
DS571149	139368	EHI_050910	HM-1A,T/T,16,0,34,14,12,2	HM-1B,T/T,36,0,36,7,7,0	Rahman,T/T,37,0,37,7,7,0	2592100,T/T,34,0,37,5,5,0	PVBM08B,T/T,40,0,35,9,9,0	PVBM08F,T/T,29,0,35,6,6,0	IULA:1092:1,T/T,16,0,36,16,13,3	HK-9,T/T,23,0,32,9,8,1	MS84-1373,T/A,24,30,31,7,5,2	MS27-5030,T/T,34,0,33,6,6,0
DS571149	142131	EHI_050920	HM-1A,T/T,91,0,36,50,50,0	HM-1B,T/T,83,0,36,44,44,0	Rahman,T/A,106,106,37,62,0,62	2592100,T/A,91,91,36,51,1,50	PVBM08B,T/A,55,86,36,48,2,46	PVBM08F,T/A,29,57,36,25,2,23	IULA:1092:1,T/A,160,160,36,106,1,105	HK-9,T/A,112,112,36,67,0,67	MS84-1373,T/A,130,130,36,82,1,81	MS27-5030,T/A,61,92,36,52,1,51
DS571149	149530	EHI_050950	HM-1A,T/T,86,0,36,46,46,0	HM-1B,T/T,82,0,36,43,43,0	Rahman,T/C,122,122,35,76,1,75	2592100,T/C,81,81,36,42,0,42	PVBM08B,T/C,62,62,35,28,1,27	PVBM08F,T/C,52,52,35,19,0,19	IULA:1092:1,T/C,77,77,34,39,0,39	HK-9,T/C,28,56,34,26,4,22	MS84-1373,T/C,70,70,34,34,1,33	MS27-5030,T/C,48,48,35,17,1,16
DS571149	168273	EHI_051020	HM-1A,A/A,60,0,35,25,25,0	HM-1B,A/A,45,0,33,13,13,0	Rahman,A/A,48,0,32,16,16,0	2592100,A/A,50,0,36,17,17,0	PVBM08B,A/G,46,46,28,14,0,14	PVBM08F,A/G,25,25,25,2,1,1	IULA:1092:1,A/A,63,0,33,28,28,0	HK-9,A/A,97,0,33,55,55,0	MS84-1373,A/G,38,38,28,8,0,8	MS27-5030,A/A,75,0,33,37,37,0
DS571149	17434	EHI_050310	HM-1A,C/C,17,0,32,2,2,0	HM-1B,C/C,11,0,25,1,1,0	Rahman,C/C,10,0,28,4,4,0	2592100,C/C,13,0,25,2,2,0	PVBM08B,C/C,24,0,37,3,3,0	PVBM08F,C/C,33,0,33,5,5,0	IULA:1092:1,C/C,31,0,32,6,6,0	HK-9,C/C,11,0,34,4,4,0	MS84-1373,C/G,26,31,33,5,2,3	MS27-5030,C/C,24,0,32,2,2,0
DS571149	180542	EHI_051080	HM-1A,C/C,92,0,35,51,51,0	HM-1B,C/C,77,0,36,39,39,0	Rahman,C/C,145,0,35,93,93,0	2592100,C/C,105,0,36,61,61,0	PVBM08B,C/T,58,58,31,24,0,24	PVBM08F,C/T,31,31,30,3,0,3	IULA:1092:1,C/C,106,0,35,62,62,0	HK-9,C/C,128,0,35,80,80,0	MS84-1373,C/C,102,0,34,59,59,0	MS27-5030,C/C,135,0,35,85,85,0
DS571149	182648	EHI_051090	HM-1A,A/A,36,0,32,6,6,0	HM-1B,A/A,38,0,36,8,8,0	Rahman,A/G,38,38,32,8,0,8	2592100,A/G,40,40,36,10,1,9	PVBM08B,A/G,34,34,30,5,0,5	PVBM08F,A/G,31,31,33,3,0,3	IULA:1092:1,A/G,38,38,36,8,0,8	HK-9,A/G,27,27,37,1,0,1	MS84-1373,A/G,34,34,30,5,0,5	MS27-5030,A/G,25,25,25,1,0,1
DS571149	46945	EHI_050480	HM-1A,T/T,28,0,37,3,3,0	HM-1B,T/T,4,0,32,4,4,0	Rahman,T/T,1,0,35,17,14,3	2592100,T/T,20,0,36,11,10,2	PVBM08B,T/T,32,0,34,16,15,1	PVBM08F,T/T,38,0,33,10,10,0	IULA:1092:1,T/T,37,0,34,8,8,0	HK-9,T/T,34,0,36,7,7,0	MS84-1373,T/T,34,0,35,9,9,0	MS27-5030,T/G,29,29,33,5,3,2
DS571149	60102	EHI_050540	HM-1A,G/G,100,0,36,57,57,0	HM-1B,G/G,82,0,37,43,43,0	Rahman,G/A,116,116,36,71,1,70	2592100,G/A,106,106,36,63,1,62	PVBM08B,G/A,95,95,37,53,0,53	PVBM08F,G/A,62,62,36,27,0,27	IULA:1092:1,G/A,128,128,36,80,0,80	HK-9,G/A,126,126,36,79,1,78	MS84-1373,G/G,158,0,37,104,104,0	MS27-5030,G/G,168,0,37,112,112,0
DS571149	81258	EHI_050650	HM-1A,T/T,91,0,37,50,50,0	HM-1B,T/T,80,0,37,41,41,0	Rahman,T/T,121,0,36,74,74,0	2592100,T/T,101,0,36,59,59,0	PVBM08B,T/T,107,0,36,64,64,0	PVBM08F,T/T,52,0,35,19,19,0	IULA:1092:1,T/T,122,0,36,75,75,0	HK-9,T/C,173,173,35,118,2,116	MS84-1373,T/C,153,173,36,118,1,117	MS27-5030,T/C,119,153,36,105,5,100
DS571149	83164	EHI_050650	HM-1A,C/C,181,0,37,124,124,0	HM-1B,C/C,146,0,37,94,94,0	Rahman,C/C,255,0,37,206,206,0	2592100,C/C,192,0,37,131,131,0	PVBM08B,C/C,226,0,36,159,159,0	PVBM08F,C/C,90,0,37,49,49,0	IULA:1092:1,C/C,162,0,37,107,107,0	HK-9,C/C,255,0,37,250,250,0	MS84-1373,C/T,200,200,36,146,9,137	MS27-5030,C/T,242,242,36,176,5,171
DS571149	83963	EHI_050650	HM-1A,T/T,117,0,36,71,71,0	HM-1B,T/T,103,0,37,61,61,0	Rahman,T/T,156,0,36,102,102,0	2592100,T/T,135,0,36,85,85,0	PVBM08B,T/T,101,0,36,58,58,0	PVBM08F,T/T,67,0,36,32,32,0	IULA:1092:1,T/T,116,0,36,71,71,0	HK-9,T/G,198,235,36,167,2,165	MS84-1373,T/T,178,0,36,121,121,0	MS27-5030,T/T,192,0,37,132,132,0
DS571149	84799	EHI_050650	HM-1A,G/G,180,0,36,121,121,0	HM-1B,G/G,97,0,37,55,55,0	Rahman,G/G,255,0,37,190,190,0	2592100,G/T,121,138,36,91,3,88	PVBM08B,G/G,170,0,37,113,113,0	PVBM08F,G/G,88,0,36,48,48,0	IULA:1092:1,G/G,148,0,36,96,96,0	HK-9,G/T,246,246,36,174,0,174	MS84-1373,G/T,221,221,36,154,0,154	MS27-5030,G/T,206,235,35,166,1,165
DS571149	84902	EHI_050650	HM-1A,C/C,160,0,37,105,105,0	HM-1B,C/C,110,0,36,65,65,0	Rahman,C/C,255,0,37,207,206,1	2592100,C/T,130,161,36,111,5,106	PVBM08B,C/C,172,0,37,116,116,0	PVBM08F,C/C,82,0,37,43,43,0	IULA:1092:1,C/C,182,0,37,123,123,0	HK-9,C/T,255,255,36,212,12,200	MS84-1373,C/T,191,191,36,135,5,130	MS27-5030,C/T,255,255,36,185,0,185
DS571149	84964	EHI_050650	HM-1A,T/T,102,0,36,59,59,0	HM-1B,T/T,120,0,36,73,73,0	Rahman,T/T,165,0,36,109,109,0	2592100,T/A,95,130,34,84,3,81	PVBM08B,T/T,131,0,37,82,82,0	PVBM08F,T/T,75,0,35,37,37,0	IULA:1092:1,T/T,133,0,36,84,84,0	HK-9,T/A,122,156,35,104,2,102	MS84-1373,T/A,142,177,35,123,4,119	MS27-5030,T/A,165,165,35,114,5,109
DS571149	85006	EHI_050650	HM-1A,G/G,148,0,37,98,98,0	HM-1B,G/G,136,0,37,86,86,0	Rahman,G/G,172,0,37,115,115,0	2592100,G/A,132,132,35,89,6,83	PVBM08B,G/G,180,0,36,123,123,0	PVBM08F,G/G,87,0,37,47,47,0	IULA:1092:1,G/G,173,0,37,116,116,0	HK-9,G/A,150,197,35,146,11,135	MS84-1373,G/A,202,202,35,152,13,139	MS27-5030,G/A,185,185,35,135,10,125
DS571149	85379	EHI_050650	HM-1A,A/A,148,0,37,96,96,0	HM-1B,A/A,108,0,37,64,64,0	Rahman,A/A,225,0,37,183,182,1	2592100,A/G,160,160,36,107,2,105	PVBM08B,A/A,187,0,36,128,128,0	PVBM08F,A/A,71,0,37,34,34,0	IULA:1092:1,A/A,167,0,36,111,111,0	HK-9,A/G,225,225,35,158,1,157	MS84-1373,A/G,128,128,36,82,2,80	MS27-5030,A/G,222,222,36,156,1,155
DS571149	86014	EHI_050660	HM-1A,T/T,85,0,36,45,45,0	HM-1B,T/T,75,0,36,37,37,0	Rahman,T/T,117,0,36,71,71,0	2592100,T/C,100,100,36,57,0,57	PVBM08B,T/T,101,0,36,58,58,0	PVBM08F,T/T,57,0,36,23,23,0	IULA:1092:1,T/T,103,0,36,60,60,0	HK-9,T/C,118,118,36,72,0,72	MS84-1373,T/C,106,106,36,63,1,62	MS27-5030,T/C,110,110,36,65,0,65
DS571149	86410	EHI_050660	HM-1A,C/C,165,0,36,109,109,0	HM-1B,C/C,116,0,37,70,70,0	Rahman,C/C,233,0,37,164,164,0	2592100,C/T,126,126,34,78,0,78	PVBM08B,C/C,141,0,36,90,90,0	PVBM08F,C/C,110,0,37,65,65,0	IULA:1092:1,C/C,156,0,37,102,102,0	HK-9,C/T,165,165,34,109,0,109	MS84-1373,C/T,176,176,34,118,0,118	MS27-5030,C/T,157,157,35,104,1,103
DS571149	86436	EHI_050660	HM-1A,T/T,132,0,36,83,83,0	HM-1B,T/T,115,0,37,69,69,0	Rahman,T/T,193,0,37,132,132,0	2592100,T/C,101,101,33,60,2,58	PVBM08B,T/T,143,0,36,92,92,0	PVBM08F,T/T,85,0,36,45,45,1	IULA:1092:1,T/T,133,0,37,84,84,0	HK-9,T/C,113,132,34,88,5,83	MS84-1373,T/C,135,135,33,87,2,85	MS27-5030,T/C,137,137,34,88,1,87
DS571149	86777	EHI_050660	HM-1A,G/G,82,0,37,43,43,0	HM-1B,G/G,62,0,37,27,27,0	Rahman,G/G,45,0,37,13,13,0	2592100,G/A,40,40,37,9,0,9	PVBM08B,G/G,73,0,37,36,36,0	PVBM08F,G/G,87,0,37,47,47,0	IULA:1092:1,G/G,93,0,36,52,52,0	HK-9,G/A,80,80,36,41,0,41	MS84-1373,G/A,97,97,36,55,0,55	MS27-5030,G/A,87,87,36,48,1,47
DS571149	87748	EHI_050660	HM-1A,T/T,48,0,37,16,16,0	HM-1B,T/T,56,0,37,23,23,0	Rahman,T/T,56,0,36,22,22,0	2592100,T/C,72,72,36,37,2,35	PVBM08B,T/T,60,0,37,25,25,0	PVBM08F,T/T,63,0,37,28,28,0	IULA:1092:1,T/T,110,0,37,65,65,0	HK-9,T/C,85,85,36,47,2,45	MS84-1373,T/C,96,96,36,58,4,54	MS27-5030,T/C,87,87,36,47,0,47
DS571149	87871	EHI_050660	HM-1A,C/C,110,0,36,65,65,0	HM-1B,C/C,81,0,36,42,42,0	Rahman,C/C,121,0,36,74,74,0	2592100,C/T,60,60,37,26,1,25	PVBM08B,C/C,105,0,36,61,61,0	PVBM08F,C/C,67,0,37,31,31,0	IULA:1092:1,C/C,142,0,36,91,91,0	HK-9,C/T,93,116,36,71,1,70	MS84-1373,C/T,106,126,36,79,1,78	MS27-5030,C/T,115,115,37,69,0,69
DS571149	88258	EHI_050660	HM-1A,C/C,107,0,37,63,63,0	HM-1B,C/C,105,0,37,61,61,0	Rahman,C/C,222,0,37,155,155,0	2592100,C/C,163,0,37,108,108,0	PVBM08B,C/C,157,0,37,103,103,0	PVBM08F,C/C,81,0,37,42,42,0	IULA:1092:1,C/C,170,0,37,113,113,0	HK-9,C/C,207,0,37,144,144,0	MS84-1373,C/T,133,151,36,99,1,98	MS27-5030,C/T,135,177,36,124,5,119
DS571149	88886	EHI_050660	HM-1A,C/C,138,0,37,88,88,0	HM-1B,C/C,111,0,37,66,66,0	Rahman,C/C,220,0,36,153,153,0	2592100,C/T,105,105,36,61,0,61	PVBM08B,C/C,141,0,37,91,91,0	PVBM08F,C/C,71,0,36,34,34,0	IULA:1092:1,C/C,156,0,37,102,102,0	HK-9,C/T,118,118,36,75,3,72	MS84-1373,C/T,133,133,36,87,3,84	MS27-5030,C/T,134,153,35,101,1,100
DS571149	88927	EHI_050660	HM-1A,G/G,97,0,36,57,57,0	HM-1B,G/G,76,0,36,38,38,0	Rahman,G/G,172,0,36,116,116,0	2592100,G/A,18,36,29,16,4,12	PVBM08B,G/G,116,0,37,71,71,0	PVBM08F,G/G,43,0,37,13,13,0	IULA:1092:1,G/G,103,0,36,60,60,0	HK-9,G/A,31,31,25,4,1,3	MS84-1373,G/A,23,37,28,9,2,7	MS27-5030,G/A,45,45,27,14,1,13
DS571149	88932	EHI_050660	HM-1A,T/T,77,0,37,42,42,0	HM-1B,T/T,62,0,36,32,32,0	Rahman,T/T,127,0,36,81,81,0	2592100,T/T,7,0,31,14,12,2	PVBM08B,T/T,74,0,37,61,60,1	PVBM08F,T/T,41,0,37,12,12,0	IULA:1092:1,T/T,52,0,35,53,50,2	HK-9,T/G,24,25,28,5,4,1	MS84-1373,T/T,4,0,32,16,13,3	MS27-5030,T/T,22,0,33,12,11,1
DS571149	89463	EHI_050660	HM-1A,C/C,113,0,37,69,69,0	HM-1B,C/C,103,0,36,60,60,0	Rahman,C/C,225,0,37,159,159,0	2592100,C/A,102,136,36,88,2,86	PVBM08B,C/C,155,0,37,102,102,0	PVBM08F,C/C,85,0,37,45,45,0	IULA:1092:1,C/C,152,0,36,99,99,0	HK-9,C/A,136,136,36,88,2,86	MS84-1373,C/A,150,150,36,99,2,97	MS27-5030,C/A,147,178,37,121,1,120
DS571149	90663	EHI_050660	HM-1A,T/T,142,0,36,91,91,0	HM-1B,T/T,133,0,37,84,84,0	Rahman,T/T,206,0,37,163,162,1	2592100,T/A,130,130,36,83,2,81	PVBM08B,T/T,153,0,36,100,100,0	PVBM08F,T/T,73,0,36,37,37,0	IULA:1092:1,T/T,156,0,36,102,102,0	HK-9,T/A,106,117,35,101,13,87	MS84-1373,T/A,132,132,36,87,4,83	MS27-5030,T/A,118,133,35,105,14,91
DS571149	90729	EHI_050660	HM-1A,G/G,96,0,37,54,54,0	HM-1B,G/G,73,0,36,36,36,0	Rahman,G/G,166,0,36,110,110,0	2592100,G/A,78,78,37,42,2,40	PVBM08B,G/G,85,0,36,45,45,0	PVBM08F,G/G,48,0,35,16,16,0	IULA:1092:1,G/G,100,0,37,57,57,0	HK-9,G/A,102,102,36,61,2,59	MS84-1373,G/A,54,85,35,49,3,45	MS27-5030,G/A,43,96,35,58,4,54
DS571149	92527	EHI_050670	HM-1A,C/C,50,0,36,17,17,0	HM-1B,C/C,65,0,36,29,29,0	Rahman,C/C,52,0,36,19,19,0	2592100,C/C,72,0,36,36,36,0	PVBM08B,C/C,72,0,36,35,35,0	PVBM08F,C/C,57,0,36,23,23,0	IULA:1092:1,C/C,83,0,35,44,44,0	HK-9,C/C,72,0,35,36,36,0	MS84-1373,C/T,43,43,34,13,1,12	MS27-5030,C/T,34,34,32,6,1,5
DS571149	93309	EHI_050670	HM-1A,C/C,128,0,36,80,80,0	HM-1B,C/C,97,0,37,55,55,0	Rahman,C/C,171,0,36,140,139,1	2592100,C/T,117,117,36,72,1,71	PVBM08B,C/C,137,0,37,88,88,0	PVBM08F,C/C,71,0,36,34,34,0	IULA:1092:1,C/C,143,0,36,93,93,0	HK-9,C/T,106,106,32,62,0,62	MS84-1373,C/T,110,110,33,65,0,65	MS27-5030,C/T,143,143,33,92,0,92
DS571149	93346	EHI_050670	HM-1A,C/C,113,0,36,68,68,0	HM-1B,C/C,112,0,36,67,67,0	Rahman,C/C,181,0,36,122,122,0	2592100,C/C,132,0,36,83,83,0	PVBM08B,C/C,103,0,35,61,61,0	PVBM08F,C/C,68,0,36,32,32,0	IULA:1092:1,C/C,153,0,36,100,100,0	HK-9,C/T,115,115,34,69,0,69	MS84-1373,C/T,98,98,34,56,0,56	MS27-5030,C/T,108,108,35,67,3,64
DS571149	93763	EHI_050680	HM-1A,A/A,62,0,36,27,27,0	HM-1B,A/A,76,0,36,38,38,0	Rahman,A/A,56,0,36,22,22,0	2592100,A/G,47,47,35,16,1,15	PVBM08B,A/A,62,0,37,28,28,0	PVBM08F,A/A,48,0,37,16,16,0	IULA:1092:1,A/A,107,0,36,63,63,0	HK-9,A/G,78,78,35,43,3,40	MS84-1373,A/G,87,87,35,48,1,47	MS27-5030,A/G,77,77,35,39,0,39
DS571149	98069	EHI_050710	HM-1A,C/C,73,0,37,37,37,0	HM-1B,C/C,56,0,36,22,22,0	Rahman,C/C,90,0,36,49,49,0	2592100,C/A,55,55,34,23,2,21	PVBM08B,C/A,60,82,35,47,4,43	PVBM08F,C/A,48,48,34,16,0,16	IULA:1092:1,C/C,66,0,36,31,31,0	HK-9,C/C,77,0,37,40,40,0	MS84-1373,C/C,67,0,35,32,32,0	MS27-5030,C/C,96,0,36,54,54,0
DS571150	102502	EHI_068340	HM-1A,G/G,125,0,37,77,77,0	HM-1B,G/G,97,0,36,55,55,0	Rahman,G/G,133,0,36,85,85,0	2592100,G/A,38,67,36,32,1,31	PVBM08B,G/G,115,0,36,70,70,0	PVBM08F,G/G,62,0,36,27,27,0	IULA:1092:1,G/G,115,0,36,69,69,0	HK-9,G/G,133,0,36,84,84,0	MS84-1373,G/A,147,182,36,128,5,123	MS27-5030,G/A,100,100,36,62,5,57
DS571150	103150	EHI_068340	HM-1A,T/T,51,0,34,62,59,3	HM-1B,T/T,77,0,35,60,59,2	Rahman,T/T,128,0,36,98,97,1	2592100,T/G,106,106,36,63,1,62	PVBM08B,T/G,190,190,36,129,0,129	PVBM08F,T/G,73,73,34,36,0,36	IULA:1092:1,T/T,113,0,36,71,71,0	HK-9,T/T,86,0,35,75,74,3	MS84-1373,T/G,207,207,36,145,2,143	MS27-5030,T/G,205,205,35,143,2,141
DS571150	122834	EHI_068440	HM-1A,T/T,161,0,37,110,110,0	HM-1B,T/T,156,0,37,107,107,0	Rahman,T/T,255,0,37,234,234,0	2592100,T/T,148,0,37,97,97,0	PVBM08B,T/C,99,132,35,112,29,83	PVBM08F,T/C,65,65,35,36,7,29	IULA:1092:1,T/T,120,0,36,120,117,3	HK-9,T/T,219,0,37,185,184,1	MS84-1373,T/T,252,0,36,218,216,2	MS27-5030,T/T,255,0,37,234,233,1
DS571150	122928	EHI_068440	HM-1A,G/G,166,0,36,110,110,0	HM-1B,G/G,130,0,36,81,81,0	Rahman,G/A,255,255,36,257,3,254	2592100,G/A,177,177,37,119,0,119	PVBM08B,G/A,234,255,37,195,1,194	PVBM08F,G/A,110,110,36,66,1,65	IULA:1092:1,G/A,150,150,37,97,0,97	HK-9,G/G,255,0,36,240,240,0	MS84-1373,G/A,224,255,36,190,4,186	MS27-5030,G/A,255,255,36,226,1,225
DS571150	123146	EHI_068440	HM-1A,A/A,148,0,37,96,96,0	HM-1B,A/A,135,0,36,85,85,0	Rahman,A/G,205,205,35,143,2,141	2592100,A/G,122,122,35,75,0,75	PVBM08B,A/A,197,0,37,135,135,0	PVBM08F,A/A,83,0,37,44,44,0	IULA:1092:1,A/G,108,108,34,64,0,64	HK-9,A/A,210,0,36,146,146,0	MS84-1373,A/G,147,182,35,128,5,123	MS27-5030,A/G,175,175,35,119,2,117
DS571150	123261	EHI_068440	HM-1A,T/T,98,0,36,57,57,0	HM-1B,T/T,77,0,36,42,42,0	Rahman,T/C,103,103,35,60,0,60	2592100,T/C,70,70,36,35,2,33	PVBM08B,T/C,93,93,35,52,0,52	PVBM08F,T/C,48,48,35,16,0,16	IULA:1092:1,T/C,87,87,36,49,2,47	HK-9,T/T,145,0,36,93,93,0	MS84-1373,T/C,123,123,35,76,0,76	MS27-5030,T/C,111,111,36,67,1,66
DS571150	124446	EHI_068450	HM-1A,C/C,110,0,37,65,65,0	HM-1B,C/C,78,0,37,41,41,0	Rahman,C/C,113,0,36,86,85,1	2592100,C/C,98,0,37,57,57,0	PVBM08B,C/T,26,53,31,23,3,20	PVBM08F,C/T,43,43,35,13,1,12	IULA:1092:1,C/C,162,0,37,111,111,0	HK-9,C/C,111,0,37,66,66,0	MS84-1373,C/C,176,0,36,120,120,0	MS27-5030,C/C,119,0,37,94,92,2
DS571150	124669	EHI_068450	HM-1A,G/G,112,0,36,67,67,0	HM-1B,G/G,121,0,36,74,74,0	Rahman,G/G,133,0,36,84,84,0	2592100,G/G,117,0,37,71,71,0	PVBM08B,G/C,91,91,35,50,0,50	PVBM08F,G/C,28,53,33,22,2,20	IULA:1092:1,G/G,138,0,36,88,88,0	HK-9,G/G,152,0,36,99,99,0	MS84-1373,G/G,155,0,36,101,101,0	MS27-5030,G/G,153,0,35,100,100,0
DS571150	124912	EHI_068450	HM-1A,A/A,115,0,37,69,69,0	HM-1B,A/A,91,0,36,50,50,0	Rahman,A/A,140,0,37,90,90,0	2592100,A/A,107,0,37,63,63,0	PVBM08B,A/T,86,86,36,48,2,46	PVBM08F,A/T,60,60,35,28,3,25	IULA:1092:1,A/A,130,0,36,81,81,0	HK-9,A/A,102,0,37,59,59,0	MS84-1373,A/A,150,0,37,97,97,0	MS27-5030,A/A,138,0,36,88,88,0
DS571150	135249	EHI_068520	HM-1A,G/G,65,0,35,29,29,0	HM-1B,G/G,78,0,36,40,40,0	Rahman,G/G,128,0,36,80,80,0	2592100,G/G,61,0,37,26,26,0	PVBM08B,G/A,43,43,33,12,0,12	PVBM08F,G/A,38,38,33,8,0,8	IULA:1092:1,G/G,208,0,36,144,144,0	HK-9,G/G,100,0,36,57,57,0	MS84-1373,G/G,111,0,36,67,67,0	MS27-5030,G/G,63,0,34,29,29,0
DS571150	135258	EHI_068520	HM-1A,C/C,53,0,33,22,22,0	HM-1B,C/C,71,0,35,34,34,0	Rahman,C/C,95,0,36,54,54,0	2592100,C/C,53,0,36,20,20,0	PVBM08B,C/T,34,34,31,7,2,5	PVBM08F,C/T,31,31,25,5,2,3	IULA:1092:1,C/C,171,0,36,114,114,0	HK-9,C/C,81,0,36,42,42,0	MS84-1373,C/C,95,0,36,53,53,0	MS27-5030,C/C,62,0,34,27,27,0
DS571150	144612	EHI_068540	HM-1A,C/C,102,0,36,59,59,0	HM-1B,C/C,75,0,36,37,37,0	Rahman,C/T,48,78,36,43,3,40	2592100,C/T,48,61,36,28,2,26	PVBM08B,C/C,110,0,36,65,65,0	PVBM08F,C/C,70,0,34,33,33,0	IULA:1092:1,C/T,90,90,37,50,1,49	HK-9,C/C,108,0,35,64,64,0	MS84-1373,C/T,97,97,37,56,1,55	MS27-5030,C/T,120,120,36,74,1,73
DS571150	144660	EHI_068540	HM-1A,T/T,75,0,36,37,37,0	HM-1B,T/T,67,0,36,31,31,0	Rahman,T/G,110,110,35,66,1,65	2592100,T/G,61,61,34,28,2,26	PVBM08B,T/G,85,85,35,45,0,45	PVBM08F,T/G,40,40,36,9,0,9	IULA:1092:1,T/G,62,81,35,43,1,42	HK-9,T/G,70,70,35,33,0,33	MS84-1373,T/G,77,77,34,40,1,39	MS27-5030,T/G,67,67,33,32,1,31
DS571150	144837	EHI_068540	HM-1A,T/T,36,0,37,6,6,0	HM-1B,T/T,34,0,35,5,5,0	Rahman,T/T,36,0,37,6,6,0	2592100,T/T,40,0,37,9,9,0	PVBM08B,T/C,20,35,33,6,1,5	PVBM08F,T/C,45,45,35,13,0,13	IULA:1092:1,T/T,98,0,36,56,56,0	HK-9,T/C,55,55,35,21,0,21	MS84-1373,T/T,41,0,35,10,10,0	MS27-5030,T/T,27,0,37,1,1,0
DS571150	145128	EHI_068540	HM-1A,G/G,57,0,37,23,23,0	HM-1B,G/G,31,0,37,3,3,0	Rahman,G/G,41,0,34,10,10,0	2592100,G/G,37,0,37,7,7,0	PVBM08B,G/A,31,31,33,3,0,3	PVBM08F,G/A,29,29,32,2,0,2	IULA:1092:1,G/G,93,0,36,52,52,0	HK-9,G/A,45,45,35,13,0,13	MS84-1373,G/G,65,0,36,29,29,0	MS27-5030,G/G,36,0,35,6,6,0
DS571150	145416	EHI_068540	HM-1A,T/T,88,0,34,49,49,0	HM-1B,T/T,70,0,36,33,33,0	Rahman,T/C,71,71,35,35,1,34	2592100,T/C,58,58,35,24,0,24	PVBM08B,T/C,82,82,36,46,3,43	PVBM08F,T/C,56,56,35,22,0,22	IULA:1092:1,T/C,102,102,35,63,4,59	HK-9,T/C,71,71,34,36,2,34	MS84-1373,T/C,100,101,35,65,4,61	MS27-5030,T/C,45,65,34,31,1,30
DS571150	147075	EHI_068550	HM-1A,T/T,45,0,35,13,13,0	HM-1B,T/T,42,0,32,12,12,0	Rahman,T/C,45,45,36,14,1,13	2592100,T/C,34,34,34,8,3,5	PVBM08B,T/C,25,33,33,6,2,4	PVBM08F,T/C,30,40,35,11,2,9	IULA:1092:1,T/C,30,43,33,15,2,13	HK-9,T/C,37,37,35,9,2,7	MS84-1373,T/C,25,33,33,6,2,4	MS27-5030,T/C,36,36,33,9,3,6
DS571150	161031	EHI_068640	HM-1A,G/G,118,0,36,72,72,0	HM-1B,G/G,130,0,37,81,81,0	Rahman,G/G,198,0,37,136,136,0	2592100,G/T,120,120,37,74,1,73	PVBM08B,G/G,167,0,37,111,111,0	PVBM08F,G/G,75,0,36,37,37,0	IULA:1092:1,G/G,146,0,36,94,94,0	HK-9,G/T,105,138,36,89,1,88	MS84-1373,G/G,193,0,36,152,151,1	MS27-5030,G/T,92,125,36,82,5,77
DS571150	161304	EHI_068640	HM-1A,G/G,171,0,36,116,116,0	HM-1B,G/G,127,0,36,80,80,0	Rahman,G/G,255,0,36,227,226,1	2592100,G/G,170,0,37,114,114,0	PVBM08B,G/G,213,0,36,154,154,0	PVBM08F,G/G,95,0,36,54,54,0	IULA:1092:1,G/G,180,0,36,121,121,0	HK-9,G/A,153,153,34,104,4,100	MS84-1373,G/G,255,0,36,212,212,0	MS27-5030,G/G,205,0,36,146,146,0
DS571150	162526	EHI_068650	HM-1A,G/G,212,0,37,148,148,0	HM-1B,G/G,121,0,37,74,74,0	Rahman,G/G,255,0,36,277,277,0	2592100,G/A,87,87,34,49,2,47	PVBM08B,G/G,255,0,36,218,218,0	PVBM08F,G/G,112,0,36,68,68,0	IULA:1092:1,G/G,166,0,37,110,110,0	HK-9,G/A,123,123,32,76,0,76	MS84-1373,G/G,239,0,36,194,193,1	MS27-5030,G/A,88,88,32,48,0,48
DS571150	162537	EHI_068650	HM-1A,G/G,193,0,37,132,132,0	HM-1B,G/G,117,0,37,71,71,0	Rahman,G/G,255,0,36,253,253,0	2592100,G/A,31,43,25,14,2,12	PVBM08B,G/G,255,0,36,221,221,0	PVBM08F,G/G,108,0,36,65,65,0	IULA:1092:1,G/G,175,0,37,117,117,0	HK-9,G/A,38,63,25,32,4,28	MS84-1373,G/G,255,0,36,201,201,0	MS27-5030,G/A,42,42,25,11,0,11
DS571150	162556	EHI_068650	HM-1A,G/G,192,0,36,131,131,0	HM-1B,G/G,121,0,36,74,74,0	Rahman,G/G,255,0,36,259,259,0	2592100,G/A,35,92,36,53,2,51	PVBM08B,G/G,255,0,36,192,192,0	PVBM08F,G/G,101,0,36,58,58,0	IULA:1092:1,G/G,195,0,37,133,133,0	HK-9,G/A,91,91,34,52,2,50	MS84-1373,G/G,255,0,36,186,186,0	MS27-5030,G/A,87,87,35,47,0,47
DS571150	163324	EHI_068660	HM-1A,G/G,168,0,37,112,112,0	HM-1B,G/G,137,0,37,87,87,0	Rahman,G/G,231,0,37,188,187,1	2592100,G/A,146,146,35,97,3,94	PVBM08B,G/A,115,115,35,74,5,69	PVBM08F,G/A,67,67,36,32,1,31	IULA:1092:1,G/G,171,0,37,114,114,0	HK-9,G/G,172,0,37,115,115,0	MS84-1373,G/G,207,0,37,143,143,0	MS27-5030,G/A,140,140,35,92,3,89
DS571150	164029	EHI_068660	HM-1A,T/T,122,0,36,75,75,0	HM-1B,T/T,100,0,35,57,57,0	Rahman,T/T,196,0,36,134,134,0	2592100,T/C,117,117,35,71,0,71	PVBM08B,T/C,137,137,35,87,0,87	PVBM08F,T/C,62,62,34,27,0,27	IULA:1092:1,T/T,112,0,36,67,67,0	HK-9,T/T,183,0,35,124,124,0	MS84-1373,T/T,198,0,35,136,136,0	MS27-5030,T/C,101,101,34,58,0,58
DS571150	164774	EHI_068670	HM-1A,T/T,80,0,37,41,41,0	HM-1B,T/T,87,0,37,47,47,0	Rahman,T/T,96,0,37,54,54,0	2592100,T/C,68,68,36,33,1,32	PVBM08B,T/T,107,0,37,64,64,0	PVBM08F,T/T,72,0,36,35,35,0	IULA:1092:1,T/T,166,0,36,111,111,0	HK-9,T/T,126,0,36,78,78,0	MS84-1373,T/T,151,0,36,98,98,0	MS27-5030,T/C,61,81,36,46,4,42
DS571150	165830	EHI_068690	HM-1A,G/G,58,0,36,24,24,0	HM-1B,G/G,48,0,36,16,16,0	Rahman,G/G,70,0,36,33,33,0	2592100,G/A,37,37,37,7,0,7	PVBM08B,G/G,73,0,37,36,36,0	PVBM08F,G/G,55,0,35,21,21,0	IULA:1092:1,G/G,91,0,36,50,50,0	HK-9,G/G,65,0,36,29,29,0	MS84-1373,G/G,63,0,35,28,28,0	MS27-5030,G/A,29,29,32,2,0,2
DS571150	178774	EHI_068750	HM-1A,T/T,113,0,36,68,68,0	HM-1B,T/T,108,0,37,65,65,0	Rahman,T/C,126,126,36,78,0,78	2592100,T/C,86,86,37,48,2,46	PVBM08B,T/C,112,112,36,70,3,67	PVBM08F,T/C,45,63,36,32,4,28	IULA:1092:1,T/C,136,136,35,91,5,86	HK-9,T/T,163,0,36,125,124,1	MS84-1373,T/C,143,143,36,94,2,92	MS27-5030,T/C,156,156,35,104,2,102
DS571150	22336	EHI_067910	HM-1A,T/T,165,0,37,109,109,0	HM-1B,T/T,115,0,37,69,69,0	Rahman,T/T,245,0,37,173,173,0	2592100,T/T,113,0,37,68,68,0	PVBM08B,T/T,188,0,36,128,128,0	PVBM08F,T/T,93,0,36,52,52,0	IULA:1092:1,T/T,130,0,36,81,81,0	HK-9,T/C,142,142,36,94,3,91	MS84-1373,T/T,228,0,37,160,160,0	MS27-5030,T/T,223,0,36,156,156,0
DS571150	26272	EHI_067940	HM-1A,T/T,85,0,35,45,45,0	HM-1B,T/T,95,0,35,53,53,0	Rahman,T/C,77,77,36,41,1,39	2592100,T/C,53,53,35,21,1,20	PVBM08B,T/C,37,66,33,33,2,30	PVBM08F,T/C,47,47,34,15,0,15	IULA:1092:1,T/C,68,68,34,37,4,32	HK-9,T/C,81,81,34,46,3,42	MS84-1373,T/C,55,86,35,52,6,46	MS27-5030,T/C,52,80,34,47,6,41
DS571150	26956	EHI_067950	HM-1A,T/T,130,0,36,81,81,0	HM-1B,T/T,108,0,36,64,64,0	Rahman,T/C,88,88,35,49,1,48	2592100,T/C,77,77,36,39,0,39	PVBM08B,T/C,71,71,33,35,1,34	PVBM08F,T/C,57,57,34,23,0,23	IULA:1092:1,T/C,82,82,35,43,0,43	HK-9,T/T,150,0,36,97,97,0	MS84-1373,T/C,105,105,35,61,0,61	MS27-5030,T/C,98,98,34,59,3,56
DS571150	3568	EHI_067830	HM-1A,A/A,185,0,36,125,125,0	HM-1B,A/A,107,0,36,63,63,0	Rahman,A/T,228,228,35,160,0,160	2592100,A/A,163,0,37,108,108,0	PVBM08B,A/A,201,0,36,138,138,0	PVBM08F,A/A,80,0,36,41,41,0	IULA:1092:1,A/T,130,130,36,82,1,81	HK-9,A/T,227,227,36,160,1,159	MS84-1373,A/A,255,0,36,214,214,0	MS27-5030,A/A,255,0,36,186,186,0
DS571150	36915	EHI_067970	HM-1A,A/A,60,0,35,25,25,0	HM-1B,A/A,52,0,36,19,19,0	Rahman,A/G,68,68,35,33,1,32	2592100,A/G,72,72,35,36,1,35	PVBM08B,A/G,61,61,34,26,0,26	PVBM08F,A/G,46,46,36,14,0,14	IULA:1092:1,A/G,66,66,35,32,2,30	HK-9,A/A,68,0,36,32,32,0	MS84-1373,A/G,68,68,34,33,1,32	MS27-5030,A/G,42,42,35,11,0,11
DS571150	3885	EHI_067830	HM-1A,A/A,136,0,37,86,86,0	HM-1B,A/A,145,0,36,93,93,0	Rahman,A/A,175,0,37,117,117,0	2592100,A/G,130,130,36,81,0,81	PVBM08B,A/G,186,186,35,128,2,126	PVBM08F,A/G,75,75,36,37,0,37	IULA:1092:1,A/A,198,0,36,137,137,0	HK-9,A/A,227,0,36,159,159,0	MS84-1373,A/G,170,170,35,118,5,113	MS27-5030,A/G,161,161,35,106,0,106
DS571150	48589	EHI_068010	HM-1A,T/T,55,0,36,21,21,0	HM-1B,T/T,68,0,36,32,32,0	Rahman,T/C,52,52,33,19,0,19	2592100,T/T,47,0,36,15,15,0	PVBM08B,T/T,66,0,35,30,30,0	PVBM08F,T/T,68,0,35,32,32,0	IULA:1092:1,T/C,85,85,33,45,0,45	HK-9,T/T,83,0,36,44,44,0	MS84-1373,T/T,102,0,35,59,59,0	MS27-5030,T/T,33,0,37,4,4,0
DS571150	4931	EHI_067830	HM-1A,G/G,135,0,36,85,85,0	HM-1B,G/G,97,0,36,55,55,0	Rahman,G/A,113,113,35,70,2,68	2592100,G/A,95,95,36,53,0,53	PVBM08B,G/A,102,102,35,59,0,59	PVBM08F,G/A,68,68,36,32,0,32	IULA:1092:1,G/A,103,103,35,61,1,60	HK-9,G/A,69,98,34,57,1,56	MS84-1373,G/A,115,115,35,72,3,69	MS27-5030,G/A,106,106,35,64,2,62
DS571150	50134	EHI_068010	HM-1A,T/T,56,0,32,22,22,0	HM-1B,T/T,60,0,33,26,25,0	Rahman,T/T,103,0,35,60,60,0	2592100,T/T,55,0,35,22,21,0	PVBM08B,T/C,51,51,31,18,0,18	PVBM08F,T/C,40,40,32,9,0,9	IULA:1092:1,T/T,116,0,34,70,70,0	HK-9,T/T,138,0,35,88,88,0	MS84-1373,T/T,75,0,34,37,37,0	MS27-5030,T/T,68,0,35,32,32,0
DS571150	50573	EHI_068010	HM-1A,A/A,41,0,37,10,10,0	HM-1B,A/A,52,0,37,19,19,0	Rahman,A/A,53,0,36,20,20,0	2592100,A/G,46,46,34,15,1,14	PVBM08B,A/G,50,50,33,18,1,17	PVBM08F,A/G,48,48,31,16,0,16	IULA:1092:1,A/A,101,0,35,58,58,0	HK-9,A/A,73,0,36,36,36,0	MS84-1373,A/G,60,60,32,25,0,25	MS27-5030,A/G,36,36,34,7,1,6
DS571150	57038	EHI_068060	HM-1A,C/C,102,0,34,60,60,0	HM-1B,C/C,81,0,33,42,42,0	Rahman,C/T,47,47,28,18,3,15	2592100,C/C,90,0,36,50,50,0	PVBM08B,C/C,105,0,35,61,61,0	PVBM08F,C/C,63,0,36,28,28,0	IULA:1092:1,C/T,36,36,32,13,7,6	HK-9,C/C,80,0,33,41,41,0	MS84-1373,C/C,95,0,35,71,70,1	MS27-5030,C/C,87,0,35,47,47,0
DS571150	6030	EHI_067840	HM-1A,T/T,63,0,37,28,28,0	HM-1B,T/T,42,0,36,11,11,0	Rahman,T/T,61,0,37,26,26,0	2592100,T/G,66,66,36,30,0,30	PVBM08B,T/T,61,0,37,26,26,0	PVBM08F,T/T,45,0,36,13,13,0	IULA:1092:1,T/T,108,0,36,64,64,0	HK-9,T/T,87,0,36,47,47,0	MS84-1373,T/G,122,122,36,78,3,75	MS27-5030,T/G,57,57,36,23,0,23
DS571150	7657	EHI_067860	HM-1A,T/T,128,0,36,81,81,0	HM-1B,T/T,138,0,37,89,89,0	Rahman,T/T,255,0,37,206,206,0	2592100,T/C,136,136,35,87,1,86	PVBM08B,T/C,165,165,35,111,2,109	PVBM08F,T/C,50,70,35,34,1,33	IULA:1092:1,T/T,150,0,36,99,99,0	HK-9,T/T,232,0,36,182,181,1	MS84-1373,T/C,155,155,35,101,0,101	MS27-5030,T/C,187,187,35,127,0,127
DS571150	77541	EHI_068160	HM-1A,G/G,110,0,35,65,65,0	HM-1B,G/G,97,0,36,55,55,0	Rahman,G/A,77,77,34,39,0,39	2592100,G/A,62,62,36,27,0,27	PVBM08B,G/A,101,101,36,59,1,58	PVBM08F,G/A,58,58,33,25,1,24	IULA:1092:1,G/A,112,112,34,68,1,67	HK-9,G/G,138,0,36,88,88,0	MS84-1373,G/A,96,96,34,56,2,54	MS27-5030,G/A,52,52,33,20,1,19
DS571150	8127	EHI_067860	HM-1A,G/G,173,0,36,116,116,0	HM-1B,G/G,127,0,36,79,79,0	Rahman,G/G,255,0,36,213,213,0	2592100,G/G,156,0,37,102,102,0	PVBM08B,G/A,140,140,35,89,0,89	PVBM08F,G/A,53,53,34,20,0,20	IULA:1092:1,G/G,128,0,36,80,80,0	HK-9,G/G,230,0,36,161,161,0	MS84-1373,G/G,171,0,35,114,114,0	MS27-5030,G/G,241,0,35,170,170,0
DS571150	8230	EHI_067860	HM-1A,T/T,138,0,36,88,88,0	HM-1B,T/T,137,0,36,87,87,0	Rahman,T/T,233,0,35,164,164,0	2592100,T/C,35,63,34,29,1,28	PVBM08B,T/C,73,73,31,37,1,36	PVBM08F,T/C,47,47,35,16,1,15	IULA:1092:1,T/T,92,0,35,51,51,0	HK-9,T/T,172,0,35,116,116,0	MS84-1373,T/C,63,63,32,30,2,28	MS27-5030,T/C,62,62,32,32,5,27
DS571150	8307	EHI_067860	HM-1A,G/G,212,0,37,148,148,0	HM-1B,G/G,132,0,37,83,83,0	Rahman,G/G,255,0,37,235,235,0	2592100,G/A,166,166,37,110,0,110	PVBM08B,G/A,210,210,36,146,1,145	PVBM08F,G/A,55,86,36,50,4,46	IULA:1092:1,G/G,207,0,36,143,143,0	HK-9,G/G,255,0,37,210,210,0	MS84-1373,G/A,255,255,37,223,1,222	MS27-5030,G/A,233,233,36,167,3,164
DS571150	83265	EHI_068220	HM-1A,T/T,137,0,36,87,87,0	HM-1B,T/T,126,0,36,78,78,0	Rahman,T/C,177,177,36,120,1,119	2592100,T/C,99,132,36,84,0,84	PVBM08B,T/C,162,162,36,111,4,107	PVBM08F,T/C,73,73,35,36,0,36	IULA:1092:1,T/C,131,131,35,82,0,82	HK-9,T/C,184,205,34,146,4,142	MS84-1373,T/C,202,202,35,139,0,139	MS27-5030,T/C,196,196,35,135,1,134
DS571151	102482	EHI_110560	HM-1A,G/G,153,0,36,100,100,0	HM-1B,G/G,106,0,36,62,62,0	Rahman,G/G,153,0,37,100,100,0	2592100,G/G,122,0,37,75,75,0	PVBM08B,G/T,108,108,35,65,1,64	PVBM08F,G/T,48,48,33,17,1,16	IULA:1092:1,G/G,150,0,36,97,97,0	HK-9,G/T,161,161,33,106,0,106	MS84-1373,G/G,226,0,36,158,158,0	MS27-5030,G/G,211,0,36,147,147,0
DS571151	105710	EHI_110570	HM-1A,T/T,71,0,34,34,34,0	HM-1B,T/T,53,0,36,20,20,0	Rahman,T/T,73,0,36,36,36,0	2592100,T/T,80,0,36,41,41,0	PVBM08B,T/G,20,39,32,11,1,12	PVBM08F,T/G,25,25,25,1,0,1	IULA:1092:1,T/T,88,0,35,48,48,0	HK-9,T/G,26,42,30,12,1,12	MS84-1373,T/T,98,0,36,56,56,0	MS27-5030,T/T,90,0,34,49,49,0
DS571151	109552	EHI_110590	HM-1A,C/C,88,0,37,48,48,0	HM-1B,C/C,61,0,37,27,27,0	Rahman,C/C,50,0,37,17,17,0	2592100,C/C,55,0,36,21,21,0	PVBM08B,C/T,51,51,36,18,0,18	PVBM08F,C/T,33,33,34,4,0,4	IULA:1092:1,C/C,103,0,36,60,60,0	HK-9,C/C,102,0,37,59,59,0	MS84-1373,C/C,117,0,36,71,71,0	MS27-5030,C/C,91,0,37,50,50,0
DS571151	110055	EHI_110590	HM-1A,T/T,111,0,36,67,67,0	HM-1B,T/T,85,0,37,45,45,0	Rahman,T/T,76,0,36,38,38,0	2592100,T/T,71,0,37,34,34,0	PVBM08B,T/A,71,71,35,34,0,34	PVBM08F,T/A,46,46,36,15,1,14	IULA:1092:1,T/T,107,0,36,80,79,1	HK-9,T/T,220,0,36,155,155,0	MS84-1373,T/T,137,0,36,88,88,0	MS27-5030,T/T,166,0,36,110,110,0
DS571151	112272	EHI_110600	HM-1A,G/A,22,22,35,5,4,1	HM-1B,G/G,6,0,34,4,3,1	Rahman,G/G,29,0,33,3,3,0	2592100,G/A,0,0,37,2,2,0	PVBM08B,G/G,38,0,34,11,11,0	PVBM08F,G/G,27,0,33,3,3,0	IULA:1092:1,G/G,31,0,25,4,4,0	HK-9,G/G,33,0,33,5,5,0	MS84-1373,G/A,12,12,33,3,2,1	MS27-5030,G/G,31,0,30,5,5,0
DS571151	112949	EHI_110610	HM-1A,C/C,138,0,35,88,88,0	HM-1B,C/C,87,0,36,47,47,0	Rahman,C/C,196,0,36,134,134,0	2592100,C/C,123,0,36,76,76,0	PVBM08B,C/T,103,103,36,61,1,60	PVBM08F,C/T,55,55,35,21,0,21	IULA:1092:1,C/C,103,0,35,60,60,0	HK-9,C/C,255,0,35,188,188,0	MS84-1373,C/C,191,0,36,130,130,0	MS27-5030,C/C,220,0,36,154,154,0
DS571151	123996	EHI_110650	HM-1A,T/T,165,0,36,109,109,0	HM-1B,T/T,78,0,37,41,41,0	Rahman,T/T,165,0,36,109,109,0	2592100,T/T,121,0,36,74,74,0	PVBM08B,T/G,96,96,33,62,7,54	PVBM08F,T/G,53,53,34,20,0,20	IULA:1092:1,T/T,157,0,36,103,103,0	HK-9,T/G,111,173,34,125,9,116	MS84-1373,T/G,90,123,32,83,7,76	MS27-5030,T/T,247,0,36,176,176,0
DS571151	125597	EHI_110650	HM-1A,A/A,132,0,36,83,83,0	HM-1B,A/A,86,0,37,46,46,0	Rahman,A/A,148,0,36,96,96,0	2592100,A/A,100,0,36,57,57,0	PVBM08B,A/G,125,125,36,78,1,77	PVBM08F,A/G,62,62,35,28,1,27	IULA:1092:1,A/A,148,0,36,96,96,0	HK-9,A/A,255,0,36,192,192,0	MS84-1373,A/A,201,0,37,138,138,0	MS27-5030,A/A,195,0,36,133,133,0
DS571151	13910	EHI_110170	HM-1A,G/G,34,0,33,5,5,0	HM-1B,G/G,33,0,37,4,4,0	Rahman,G/G,40,0,35,10,10,0	2592100,G/G,40,0,35,9,9,0	PVBM08B,G/G,48,0,35,17,17,0	PVBM08F,G/G,50,0,36,17,17,0	IULA:1092:1,G/G,42,0,35,11,11,0	HK-9,G/G,40,0,37,9,9,0	MS84-1373,G/A,38,38,30,8,0,8	MS27-5030,G/G,36,0,33,6,6,0
DS571151	141635	EHI_110740	HM-1A,G/G,161,0,36,107,107,0	HM-1B,G/G,84,0,37,59,58,1	Rahman,G/G,225,0,37,157,157,0	2592100,G/T,74,117,36,82,11,71	PVBM08B,G/G,198,0,36,136,136,0	PVBM08F,G/G,80,0,36,41,41,0	IULA:1092:1,G/G,151,0,36,98,98,0	HK-9,G/G,255,0,36,255,255,0	MS84-1373,G/G,255,0,36,205,205,0	MS27-5030,G/T,48,107,34,108,45,63
DS571151	157558	EHI_110810	HM-1A,A/A,107,0,35,63,63,0	HM-1B,A/A,68,0,35,32,32,0	Rahman,A/A,68,0,34,32,32,0	2592100,A/A,106,0,35,62,62,0	PVBM08B,A/A,96,0,35,55,55,0	PVBM08F,A/A,57,0,36,23,23,0	IULA:1092:1,A/A,125,0,36,77,77,0	HK-9,A/C,173,173,35,116,0,116	MS84-1373,A/A,146,0,35,94,94,0	MS27-5030,A/A,91,0,35,50,50,0
DS571151	159837	EHI_110820	HM-1A,T/T,156,0,36,102,102,0	HM-1B,T/T,96,0,35,54,54,0	Rahman,T/T,28,0,36,86,78,8	2592100,T/T,51,0,36,61,58,3	PVBM08B,T/T,151,0,36,99,99,0	PVBM08F,T/T,71,0,36,34,34,0	IULA:1092:1,T/T,44,0,35,76,71,5	HK-9,T/T,240,0,36,170,170,0	MS84-1373,T/C,43,43,25,12,0,12	MS27-5030,T/T,133,0,36,161,155,6
DS571151	27693	EHI_110220	HM-1A,T/T,86,0,36,46,46,0	HM-1B,T/T,51,0,36,18,18,0	Rahman,T/T,136,0,36,86,86,0	2592100,T/T,93,0,36,52,52,0	PVBM08B,T/T,113,0,36,69,69,0	PVBM08F,T/T,71,0,36,35,35,0	IULA:1092:1,T/T,102,0,36,61,61,0	HK-9,T/C,91,122,35,80,5,75	MS84-1373,T/T,77,0,37,39,39,0	MS27-5030,T/T,105,0,36,61,61,0
DS571151	28575	EHI_110230	HM-1A,T/T,50,0,32,18,18,0	HM-1B,T/T,42,0,35,11,11,0	Rahman,T/T,42,0,36,11,11,0	2592100,T/T,34,0,35,5,5,0	PVBM08B,T/A,34,34,35,6,1,5	PVBM08F,T/A,34,34,37,5,0,5	IULA:1092:1,T/T,55,0,37,21,21,0	HK-9,T/T,73,0,34,36,36,0	MS84-1373,T/T,53,0,35,20,20,0	MS27-5030,T/T,52,0,34,19,19,0
DS571151	29420	EHI_110230	HM-1A,A/A,90,0,36,51,51,0	HM-1B,A/A,57,0,37,25,25,0	Rahman,A/A,125,0,37,77,77,0	2592100,A/A,83,0,36,44,44,0	PVBM08B,A/C,112,112,36,71,4,67	PVBM08F,A/C,85,85,34,45,0,45	IULA:1092:1,A/A,131,0,36,85,85,0	HK-9,A/A,156,0,36,104,104,0	MS84-1373,A/A,72,0,36,52,51,1	MS27-5030,A/A,107,0,36,69,69,0
DS571151	30768	EHI_110240	HM-1A,T/T,56,0,37,22,22,0	HM-1B,T/T,46,0,37,14,14,0	Rahman,T/T,43,0,36,12,12,0	2592100,T/T,43,0,36,12,12,0	PVBM08B,T/T,56,0,35,22,22,0	PVBM08F,T/T,52,0,35,19,19,0	IULA:1092:1,T/T,92,0,36,51,51,0	HK-9,T/G,48,48,33,17,1,16	MS84-1373,T/T,106,0,36,62,62,0	MS27-5030,T/T,31,0,37,3,3,0
DS571151	41837	EHI_110290	HM-1A,A/C,31,31,25,6,3,3	HM-1B,A/A,4,0,25,1,1,0	Rahman,A/A,37,0,34,7,7,0	2592100,A/A,37,0,32,7,7,0	PVBM08B,A/A,29,0,37,2,2,0	PVBM08F,A/A,29,0,25,2,2,0	IULA:1092:1,A/A,38,0,35,9,9,0	HK-9,A/A,31,0,34,4,4,0	MS84-1373,A/A,25,0,25,1,1,0	MS27-5030,A/A,21,0,25,1,1,0
DS571151	4978	EHI_110130	HM-1A,C/C,50,0,36,17,17,0	HM-1B,C/C,47,0,37,16,16,0	Rahman,C/C,46,0,34,14,14,0	2592100,C/C,51,0,36,18,18,0	PVBM08B,C/T,31,31,33,3,0,3	PVBM08F,C/T,46,46,34,15,1,14	IULA:1092:1,C/C,86,0,35,47,47,0	HK-9,C/T,58,58,35,24,0,24	MS84-1373,C/T,55,55,35,22,1,21	MS27-5030,C/C,61,0,36,26,26,0
DS571151	56884	EHI_110380	HM-1A,T/T,63,0,37,28,28,0	HM-1B,T/T,43,0,36,12,12,0	Rahman,T/T,65,0,36,29,29,0	2592100,T/T,57,0,37,23,23,0	PVBM08B,T/A,62,62,37,28,1,27	PVBM08F,T/A,43,43,37,12,0,12	IULA:1092:1,T/T,70,0,37,33,33,0	HK-9,T/A,77,77,36,39,0,39	MS84-1373,T/T,92,0,36,51,51,0	MS27-5030,T/T,82,0,36,43,43,0
DS571151	62154	EHI_110430	HM-1A,C/C,68,0,37,33,33,0	HM-1B,C/C,62,0,37,27,27,0	Rahman,C/C,102,0,36,59,59,0	2592100,C/C,73,0,37,36,36,0	PVBM08B,C/T,70,70,35,33,0,33	PVBM08F,C/T,61,61,35,26,0,26	IULA:1092:1,C/C,123,0,37,76,76,0	HK-9,C/C,170,0,37,113,113,0	MS84-1373,C/C,67,0,36,31,31,0	MS27-5030,C/C,66,0,36,30,30,0
DS571151	64153	EHI_110430	HM-1A,T/T,151,0,36,98,98,0	HM-1B,T/T,105,0,36,61,61,0	Rahman,T/T,168,0,35,112,112,0	2592100,T/T,102,0,35,59,59,0	PVBM08B,T/T,167,0,36,113,113,0	PVBM08F,T/T,78,0,36,40,40,0	IULA:1092:1,T/T,147,0,36,95,95,0	HK-9,T/T,255,0,36,221,221,0	MS84-1373,T/G,153,173,35,121,5,116	MS27-5030,T/T,231,0,36,162,162,0
DS571151	71334	EHI_110440	HM-1A,T/T,76,0,36,38,38,0	HM-1B,T/T,58,0,36,24,24,0	Rahman,T/T,62,0,37,27,27,0	2592100,T/T,52,0,36,19,19,0	PVBM08B,T/A,43,43,35,12,0,12	PVBM08F,T/A,37,37,32,7,0,7	IULA:1092:1,T/T,67,0,35,31,31,0	HK-9,T/T,103,0,36,60,60,0	MS84-1373,T/T,81,0,36,42,42,0	MS27-5030,T/T,73,0,36,36,36,0
DS571151	79919	EHI_110480	HM-1A,C/C,83,0,35,44,44,0	HM-1B,C/C,71,0,35,34,34,0	Rahman,C/C,98,0,36,56,56,0	2592100,C/C,65,0,36,29,29,0	PVBM08B,C/T,88,88,35,49,1,48	PVBM08F,C/T,48,48,34,16,0,16	IULA:1092:1,C/C,83,0,36,44,44,0	HK-9,C/C,190,0,35,129,129,0	MS84-1373,C/C,121,0,35,74,74,0	MS27-5030,C/C,151,0,35,98,98,0
DS571151	93996	EHI_110550	HM-1A,C/C,125,0,37,78,78,0	HM-1B,C/C,80,0,37,41,41,0	Rahman,C/C,98,0,37,56,56,0	2592100,C/C,88,0,37,48,48,0	PVBM08B,C/T,78,78,36,41,1,40	PVBM08F,C/T,46,46,35,14,0,14	IULA:1092:1,C/C,123,0,36,76,76,0	HK-9,C/C,167,0,36,112,112,0	MS84-1373,C/C,170,0,37,113,113,0	MS27-5030,C/C,155,0,37,101,101,1
DS571152	108634	EHI_049750	HM-1A,A/A,31,0,31,4,4,0	HM-1B,A/A,23,0,29,3,3,0	Rahman,A/A,40,0,34,9,9,0	2592100,A/A,29,0,32,2,2,0	PVBM08B,A/G,24,24,33,5,4,1	PVBM08F,A/A,20,0,29,11,10,1	IULA:1092:1,A/A,34,0,24,8,5,0	HK-9,A/A,31,0,30,5,5,0	MS84-1373,A/A,34,0,32,11,8,0	MS27-5030,A/A,34,0,35,6,6,0
DS571152	113496	EHI_049770	HM-1A,T/T,163,0,36,108,108,0	HM-1B,T/T,143,0,36,93,93,0	Rahman,T/T,155,0,37,102,102,0	2592100,T/T,135,0,37,85,85,0	PVBM08B,T/T,168,0,37,114,114,0	PVBM08F,T/T,90,0,37,49,49,0	IULA:1092:1,T/T,147,0,37,112,111,1	HK-9,T/C,150,150,35,105,8,97	MS84-1373,T/T,227,0,36,161,161,0	MS27-5030,T/T,218,0,36,154,154,0
DS571152	119903	EHI_049790	HM-1A,T/T,81,0,35,42,42,0	HM-1B,T/T,62,0,35,27,27,0	Rahman,T/T,58,0,37,24,24,0	2592100,T/T,66,0,36,30,30,0	PVBM08B,T/C,37,66,35,36,6,30	PVBM08F,T/C,50,50,34,18,1,17	IULA:1092:1,T/T,115,0,35,69,69,0	HK-9,T/C,67,67,35,33,2,31	MS84-1373,T/T,116,0,36,70,70,0	MS27-5030,T/T,45,0,33,14,14,0
DS571152	12223	EHI_049340	HM-1A,G/G,131,0,36,83,83,0	HM-1B,G/G,137,0,37,88,88,0	Rahman,G/A,83,83,35,52,8,44	2592100,G/A,81,81,36,50,8,42	PVBM08B,G/A,66,97,35,66,11,55	PVBM08F,G/A,55,55,36,24,3,21	IULA:1092:1,G/A,67,98,35,68,12,56	HK-9,G/A,60,95,35,68,13,55	MS84-1373,G/A,147,147,35,110,15,95	MS27-5030,G/A,91,91,34,64,14,50
DS571152	126532	EHI_049820	HM-1A,C/C,157,0,36,103,103,0	HM-1B,C/C,133,0,36,84,84,0	Rahman,C/A,105,105,36,63,2,61	2592100,C/C,115,0,36,69,69,0	PVBM08B,C/C,167,0,36,111,111,0	PVBM08F,C/C,71,0,36,34,34,0	IULA:1092:1,C/A,92,92,36,56,5,51	HK-9,C/C,177,0,36,120,120,0	MS84-1373,C/C,192,0,36,132,132,0	MS27-5030,C/C,172,0,36,119,119,0
DS571152	128547	EHI_049830	HM-1A,C/C,111,0,36,84,83,1	HM-1B,C/C,64,0,36,55,53,2	Rahman,C/T,34,34,34,10,5,5	2592100,C/T,23,34,33,10,4,6	PVBM08B,C/T,38,41,33,17,6,11	PVBM08F,C/T,31,31,30,5,2,3	IULA:1092:1,C/T,29,29,33,3,1,2	HK-9,C/C,106,0,36,91,90,1	MS84-1373,C/T,18,31,34,10,6,4	MS27-5030,C/T,26,40,32,16,7,9
DS571152	128700	EHI_049830	HM-1A,A/A,48,0,34,16,16,0	HM-1B,A/A,47,0,35,15,15,0	Rahman,A/G,38,38,33,9,1,8	2592100,A/G,37,37,36,8,1,7	PVBM08B,A/G,38,38,32,14,6,8	PVBM08F,A/G,40,40,33,12,3,9	IULA:1092:1,A/G,27,55,33,24,3,21	HK-9,A/A,60,0,33,25,25,0	MS84-1373,A/G,33,68,32,38,6,32	MS27-5030,A/G,34,34,30,12,7,5
DS571152	131673	EHI_049860	HM-1A,G/G,52,0,33,20,20,0	HM-1B,G/G,43,0,32,12,12,0	Rahman,G/G,56,0,35,22,22,0	2592100,G/G,50,0,36,17,17,0	PVBM08B,G/G,57,0,35,26,26,0	PVBM08F,G/G,55,0,35,21,21,0	IULA:1092:1,G/G,68,0,35,34,34,0	HK-9,G/C,75,75,33,39,2,37	MS84-1373,G/G,73,0,34,37,37,0	MS27-5030,G/G,53,0,35,20,20,0
DS571152	135985	EHI_049900	HM-1A,T/T,136,0,37,86,86,0	HM-1B,T/T,108,0,37,64,64,0	Rahman,T/G,56,87,36,48,0,48	2592100,T/G,71,71,36,35,1,34	PVBM08B,T/G,96,96,36,54,0,54	PVBM08F,T/G,55,55,37,21,0,21	IULA:1092:1,T/G,96,96,36,54,0,54	HK-9,T/G,97,115,36,72,2,70	MS84-1373,T/G,73,100,36,59,2,57	MS27-5030,T/G,98,98,36,57,1,56
DS571152	14326	EHI_049350	HM-1A,T/T,165,0,37,109,109,0	HM-1B,T/T,130,0,37,81,81,0	Rahman,T/A,201,201,35,145,7,138	2592100,T/A,116,116,36,71,1,70	PVBM08B,T/A,149,172,36,119,3,116	PVBM08F,T/A,76,76,36,40,1,38	IULA:1092:1,T/A,77,91,35,72,7,65	HK-9,T/A,123,123,36,81,5,76	MS84-1373,T/A,157,157,34,108,5,103	MS27-5030,T/A,165,165,35,113,4,109
DS571152	145669	EHI_049950	HM-1A,A/A,96,0,34,55,55,0	HM-1B,A/A,88,0,34,48,48,0	Rahman,A/T,47,47,36,15,0,15	2592100,A/T,56,56,34,23,1,22	PVBM08B,A/T,62,62,34,27,0,27	PVBM08F,A/T,45,45,36,13,0,13	IULA:1092:1,A/T,65,96,33,56,2,54	HK-9,A/T,68,68,34,34,2,32	MS84-1373,A/T,108,108,33,68,4,64	MS27-5030,A/T,38,38,34,8,0,8
DS571152	149731	EHI_049960	HM-1A,C/C,52,0,36,19,19,0	HM-1B,C/C,47,0,37,15,15,0	Rahman,C/A,40,40,37,9,0,9	2592100,C/C,51,0,37,18,18,0	PVBM08B,C/C,63,0,35,28,28,0	PVBM08F,C/C,55,0,37,21,21,0	IULA:1092:1,C/A,70,70,34,33,0,33	HK-9,C/A,28,43,33,13,1,12	MS84-1373,C/C,55,0,37,21,21,0	MS27-5030,C/C,34,0,35,5,5,0
DS571152	150031	EHI_049960	HM-1A,A/A,90,0,36,49,49,0	HM-1B,A/A,71,0,36,34,34,0	Rahman,A/A,65,0,37,29,29,0	2592100,A/G,60,60,37,25,0,25	PVBM08B,A/A,78,0,36,40,40,0	PVBM08F,A/A,65,0,36,29,29,0	IULA:1092:1,A/A,110,0,36,65,65,0	HK-9,A/A,81,0,36,42,42,0	MS84-1373,A/G,105,105,35,62,1,61	MS27-5030,A/G,82,82,35,44,1,43
DS571152	151027	EHI_049960	HM-1A,G/G,100,0,35,57,57,0	HM-1B,G/G,81,0,36,42,42,0	Rahman,G/A,36,36,34,7,1,6	2592100,G/G,63,0,36,28,28,0	PVBM08B,G/G,78,0,35,40,40,0	PVBM08F,G/G,52,0,35,19,19,0	IULA:1092:1,G/A,35,51,33,22,4,18	HK-9,G/A,37,37,32,7,0,7	MS84-1373,G/G,112,0,35,67,67,0	MS27-5030,G/G,71,0,35,34,34,0
DS571152	151117	EHI_049960	HM-1A,T/T,67,0,35,31,31,0	HM-1B,T/T,52,0,36,19,19,0	Rahman,T/G,38,38,36,8,0,8	2592100,T/T,46,0,37,14,14,0	PVBM08B,T/T,52,0,34,19,19,0	PVBM08F,T/T,55,0,36,21,21,0	IULA:1092:1,T/G,92,92,33,51,0,51	HK-9,T/G,48,48,35,17,1,16	MS84-1373,T/T,80,0,37,41,41,0	MS27-5030,T/T,38,0,37,8,8,0
DS571152	151499	EHI_049960	HM-1A,G/G,78,0,36,40,40,0	HM-1B,G/G,72,0,36,35,35,0	Rahman,G/A,68,68,35,32,0,32	2592100,G/G,101,0,36,58,58,0	PVBM08B,G/G,101,0,35,58,58,0	PVBM08F,G/G,62,0,36,27,27,0	IULA:1092:1,G/A,87,87,35,48,1,47	HK-9,G/A,60,60,35,26,1,25	MS84-1373,G/G,103,0,36,60,60,0	MS27-5030,G/G,39,0,36,34,33,1
DS571152	151681	EHI_049960	HM-1A,C/C,51,0,35,18,18,0	HM-1B,C/C,56,0,37,22,22,0	Rahman,C/T,31,31,30,3,0,3	2592100,C/C,47,0,35,15,15,0	PVBM08B,C/C,52,0,35,19,19,0	PVBM08F,C/C,37,0,34,7,7,0	IULA:1092:1,C/T,45,45,35,13,0,13	HK-9,C/T,41,41,34,11,1,10	MS84-1373,C/C,66,0,36,30,30,0	MS27-5030,C/C,56,0,37,22,22,0
DS571152	152560	EHI_049970	HM-1A,A/A,62,0,34,27,27,0	HM-1B,A/A,65,0,35,29,29,0	Rahman,A/G,115,115,35,70,1,69	2592100,A/A,82,0,36,43,43,0	PVBM08B,A/A,80,0,36,41,41,0	PVBM08F,A/A,61,0,35,26,26,0	IULA:1092:1,A/G,73,73,35,37,1,36	HK-9,A/G,55,86,35,52,6,46	MS84-1373,A/A,81,0,36,42,42,0	MS27-5030,A/A,85,0,36,46,46,0
DS571152	152949	EHI_049970	HM-1A,T/T,130,0,36,81,81,0	HM-1B,T/T,125,0,36,77,77,0	Rahman,T/C,123,123,35,76,0,76	2592100,T/T,141,0,36,90,90,0	PVBM08B,T/T,156,0,35,102,102,0	PVBM08F,T/T,62,0,35,27,27,0	IULA:1092:1,T/C,62,93,35,55,3,52	HK-9,T/C,108,108,35,64,0,64	MS84-1373,T/T,176,0,36,118,118,0	MS27-5030,T/T,137,0,35,104,103,1
DS571152	153174	EHI_049970	HM-1A,C/C,136,0,36,88,88,0	HM-1B,C/C,95,0,35,53,53,0	Rahman,C/T,87,162,35,129,22,107	2592100,C/C,197,0,36,153,151,2	PVBM08B,C/C,185,0,35,125,125,0	PVBM08F,C/C,71,0,36,34,34,0	IULA:1092:1,C/T,55,87,35,59,12,47	HK-9,C/T,56,116,36,80,10,70	MS84-1373,C/C,193,0,35,134,134,0	MS27-5030,C/C,187,0,35,130,130,0
DS571152	45380	EHI_049480	HM-1A,G/G,63,0,37,28,28,0	HM-1B,G/G,61,0,37,26,26,0	Rahman,G/G,80,0,37,41,41,0	2592100,G/G,57,0,37,23,23,0	PVBM08B,G/G,61,0,36,27,27,0	PVBM08F,G/G,40,0,36,9,9,0	IULA:1092:1,G/G,71,0,37,34,34,0	HK-9,G/A,47,47,36,16,1,15	MS84-1373,G/G,107,0,37,63,63,0	MS27-5030,G/G,101,0,37,59,59,0
DS571152	51088	EHI_049510	HM-1A,T/T,57,0,35,23,23,0	HM-1B,T/T,42,0,34,11,11,0	Rahman,T/C,46,46,30,15,0,14	2592100,T/T,43,0,34,12,12,0	PVBM08B,T/T,62,0,34,27,27,0	PVBM08F,T/T,43,0,33,13,13,0	IULA:1092:1,T/C,41,41,33,10,0,10	HK-9,T/T,63,0,35,28,28,0	MS84-1373,T/T,75,0,34,37,37,0	MS27-5030,T/T,46,0,36,14,14,0
DS571152	5284	EHI_049300	HM-1A,C/C,117,0,36,71,71,0	HM-1B,C/C,95,0,37,53,53,0	Rahman,C/C,140,0,36,90,90,0	2592100,C/C,96,0,36,54,54,0	PVBM08B,C/C,250,0,36,181,181,0	PVBM08F,C/C,100,0,36,57,57,0	IULA:1092:1,C/C,112,0,36,68,68,0	HK-9,C/G,142,173,36,118,2,116	MS84-1373,C/C,158,0,36,104,104,0	MS27-5030,C/C,170,0,35,113,113,0
DS571152	57547	EHI_049570	HM-1A,T/T,70,0,34,33,33,0	HM-1B,T/T,70,0,35,33,33,0	Rahman,T/G,106,106,36,62,0,62	2592100,T/G,95,95,36,53,0,53	PVBM08B,T/G,89,106,34,65,3,62	PVBM08F,T/G,53,53,35,21,1,20	IULA:1092:1,T/G,96,96,35,57,3,54	HK-9,T/T,82,0,34,43,43,0	MS84-1373,T/G,96,96,35,54,0,54	MS27-5030,T/G,86,106,35,65,2,63
DS571152	58169	EHI_049570	HM-1A,G/G,106,0,36,62,62,0	HM-1B,G/G,80,0,36,43,43,0	Rahman,G/G,138,0,36,88,88,0	2592100,G/A,76,76,36,39,1,38	PVBM08B,G/A,78,78,36,42,2,40	PVBM08F,G/A,57,57,35,25,2,23	IULA:1092:1,G/G,113,0,36,68,68,0	HK-9,G/G,120,0,35,74,74,0	MS84-1373,G/A,100,100,35,60,3,57	MS27-5030,G/A,91,91,35,54,4,50
DS571152	70866	EHI_049630	HM-1A,G/G,81,0,37,42,42,0	HM-1B,G/G,71,0,36,34,34,0	Rahman,G/A,57,57,36,24,1,23	2592100,G/A,61,61,35,27,1,26	PVBM08B,G/A,55,55,33,22,1,21	PVBM08F,G/A,40,40,36,10,1,9	IULA:1092:1,G/A,67,67,34,33,2,31	HK-9,G/G,82,0,37,43,43,0	MS84-1373,G/A,51,71,34,37,3,34	MS27-5030,G/A,50,50,35,17,0,17
DS571152	74962	EHI_049640	HM-1A,A/A,1,0,33,10,8,2	HM-1B,A/G,3,3,30,5,4,1	Rahman,A/A,34,0,33,5,5,0	2592100,A/A,34,0,32,7,7,0	PVBM08B,A/A,7,0,34,16,14,2	PVBM08F,A/G,25,25,30,3,2,1	IULA:1092:1,A/A,0,0,32,4,4,0	HK-9,A/A,15,0,37,2,2,0	MS84-1373,A/G,23,23,32,7,6,1	MS27-5030,A/G,12,12,32,4,3,1
DS571152	78741	EHI_049650	HM-1A,A/A,138,0,37,105,104,1	HM-1B,A/A,141,0,36,90,90,0	Rahman,A/A,166,0,37,110,110,0	2592100,A/T,93,93,37,52,0,52	PVBM08B,A/A,190,0,36,129,129,0	PVBM08F,A/A,83,0,36,45,45,0	IULA:1092:1,A/A,181,0,36,122,122,0	HK-9,A/A,255,0,36,189,189,0	MS84-1373,A/T,246,246,35,175,1,174	MS27-5030,A/T,195,195,35,133,0,133
DS571152	80268	EHI_049650	HM-1A,T/T,85,0,36,48,48,0	HM-1B,T/T,71,0,35,35,35,0	Rahman,T/T,108,0,35,64,64,0	2592100,T/T,60,0,37,25,25,0	PVBM08B,T/C,130,130,36,83,2,81	PVBM08F,T/C,65,65,36,30,1,29	IULA:1092:1,T/T,126,0,36,83,83,0	HK-9,T/T,97,0,35,69,68,1	MS84-1373,T/T,127,0,36,80,80,0	MS27-5030,T/T,77,0,34,55,54,1
DS571152	83504	EHI_049660	HM-1A,A/A,97,0,36,60,60,0	HM-1B,A/A,95,0,36,54,54,0	Rahman,A/G,106,106,35,64,2,62	2592100,A/G,73,73,36,37,1,36	PVBM08B,A/A,98,0,35,58,58,0	PVBM08F,A/A,67,0,37,32,32,0	IULA:1092:1,A/G,71,71,35,35,1,34	HK-9,A/G,105,127,35,87,8,79	MS84-1373,A/G,116,118,35,94,6,88	MS27-5030,A/G,85,85,35,47,2,45
DS571152	8422	EHI_049320	HM-1A,T/T,90,0,36,49,49,0	HM-1B,T/T,93,0,36,52,52,0	Rahman,T/C,48,48,34,16,0,16	2592100,T/C,46,46,33,15,1,14	PVBM08B,T/T,107,0,36,63,63,0	PVBM08F,T/T,56,0,36,22,22,0	IULA:1092:1,T/C,57,57,34,23,0,23	HK-9,T/T,120,0,35,73,73,0	MS84-1373,T/C,61,61,35,28,2,26	MS27-5030,T/C,53,53,34,22,2,20
DS571152	85242	EHI_049670	HM-1A,T/T,70,0,33,33,33,0	HM-1B,T/T,62,0,35,27,27,0	Rahman,T/T,73,0,34,36,36,0	2592100,T/T,48,0,34,16,16,0	PVBM08B,T/T,105,0,34,61,61,0	PVBM08F,T/T,51,0,35,18,18,0	IULA:1092:1,T/T,66,0,34,30,30,0	HK-9,T/G,62,62,30,28,1,27	MS84-1373,T/T,96,0,32,54,54,0	MS27-5030,T/T,77,0,32,40,40,0
DS571152	85277	EHI_049670	HM-1A,T/T,121,0,36,75,75,0	HM-1B,T/T,110,0,36,65,65,0	Rahman,T/T,170,0,36,113,113,0	2592100,T/T,97,0,36,55,55,0	PVBM08B,T/T,173,0,36,116,116,0	PVBM08F,T/T,92,0,36,51,51,0	IULA:1092:1,T/T,108,0,36,64,64,0	HK-9,T/C,101,101,33,60,1,58	MS84-1373,T/T,181,0,36,122,122,0	MS27-5030,T/T,106,0,36,88,87,1
DS571153	100108	EHI_023260	HM-1A,A/A,17,0,35,17,16,1	HM-1B,A/A,52,0,32,19,19,0	Rahman,A/A,72,0,35,39,38,0	2592100,A/A,52,0,35,20,20,0	PVBM08B,A/G,42,42,31,11,0,11	PVBM08F,A/G,36,36,31,7,1,6	IULA:1092:1,A/A,37,0,36,7,7,0	HK-9,A/G,48,48,34,18,2,16	MS84-1373,A/G,43,43,32,13,1,12	MS27-5030,A/A,36,0,32,6,6,0
DS571153	100265	EHI_023260	HM-1A,T/T,232,0,37,163,163,0	HM-1B,T/T,185,0,37,125,125,0	Rahman,T/T,255,0,37,189,189,0	2592100,T/T,160,0,37,105,105,0	PVBM08B,T/T,251,0,37,178,178,0	PVBM08F,T/T,95,0,37,53,53,0	IULA:1092:1,T/T,183,0,37,150,149,1	HK-9,T/T,255,0,37,193,193,0	MS84-1373,T/C,255,255,36,187,5,181	MS27-5030,T/T,245,0,37,173,173,0
DS571153	108382	EHI_023310	HM-1A,G/G,81,0,36,42,42,0	HM-1B,G/G,55,0,37,21,21,0	Rahman,G/G,78,0,37,40,40,0	2592100,G/G,63,0,36,29,29,0	PVBM08B,G/G,85,0,36,45,45,0	PVBM08F,G/G,75,0,37,37,37,0	IULA:1092:1,G/G,126,0,37,78,78,0	HK-9,G/G,98,0,36,56,56,0	MS84-1373,G/A,52,52,35,19,0,19	MS27-5030,G/G,72,0,36,35,35,0
DS571153	110112	EHI_023310	HM-1A,T/T,98,0,36,56,56,0	HM-1B,T/T,77,0,36,39,39,0	Rahman,T/C,113,113,36,68,0,68	2592100,T/T,73,0,37,36,36,0	PVBM08B,T/C,122,122,35,76,1,75	PVBM08F,T/C,67,67,35,32,1,31	IULA:1092:1,T/C,135,135,35,85,0,85	HK-9,T/T,133,0,36,84,84,0	MS84-1373,T/T,106,0,36,62,62,0	MS27-5030,T/T,73,0,36,36,36,0
DS571153	110342	EHI_023320	HM-1A,A/A,143,0,37,92,92,0	HM-1B,A/A,110,0,36,65,65,0	Rahman,A/T,40,40,30,9,0,9	2592100,A/A,96,0,37,54,54,0	PVBM08B,A/T,40,40,32,10,1,9	PVBM08F,A/T,34,34,30,5,0,5	IULA:1092:1,A/T,37,37,29,7,0,7	HK-9,A/A,115,0,36,69,69,0	MS84-1373,A/A,168,0,36,112,112,0	MS27-5030,A/A,117,0,37,71,71,0
DS571153	110420	EHI_023320	HM-1A,C/C,138,0,36,88,88,0	HM-1B,C/C,148,0,37,96,96,0	Rahman,C/A,54,68,36,36,4,32	2592100,C/C,102,0,37,59,59,0	PVBM08B,C/A,38,67,35,37,6,31	PVBM08F,C/A,14,50,36,21,4,17	IULA:1092:1,C/A,40,72,35,42,7,35	HK-9,C/C,141,0,37,90,90,0	MS84-1373,C/C,171,0,36,115,115,0	MS27-5030,C/C,160,0,37,105,105,0
DS571153	110442	EHI_023320	HM-1A,G/G,148,0,37,97,97,0	HM-1B,G/G,102,0,37,60,60,0	Rahman,G/A,37,37,31,7,0,7	2592100,G/G,90,0,37,49,49,0	PVBM08B,G/A,29,29,32,2,0,2	PVBM08F,G/A,24,24,25,1,0,1	IULA:1092:1,G/A,43,43,31,13,1,12	HK-9,G/G,137,0,37,87,87,0	MS84-1373,G/G,141,0,36,91,91,0	MS27-5030,G/G,98,0,37,56,56,0
DS571153	110500	EHI_023320	HM-1A,T/T,86,0,36,46,46,0	HM-1B,T/T,63,0,35,28,28,0	Rahman,T/C,34,34,37,5,0,5	2592100,T/T,63,0,36,28,28,0	PVBM08B,T/C,40,40,32,9,0,9	PVBM08F,T/C,37,37,36,7,0,7	IULA:1092:1,T/C,40,40,35,9,0,9	HK-9,T/T,92,0,37,51,51,0	MS84-1373,T/T,117,0,36,72,72,0	MS27-5030,T/T,66,0,36,30,30,0
DS571153	110692	EHI_023320	HM-1A,T/T,93,0,35,52,52,0	HM-1B,T/T,67,0,35,32,32,0	Rahman,T/C,34,34,33,6,1,5	2592100,T/T,55,0,35,21,21,0	PVBM08B,T/C,31,31,33,3,0,3	PVBM08F,T/C,27,27,37,1,0,1	IULA:1092:1,T/C,33,33,32,4,0,4	HK-9,T/T,116,0,34,70,70,0	MS84-1373,T/T,112,0,35,68,68,0	MS27-5030,T/T,70,0,33,33,33,0
DS571153	110754	EHI_023320	HM-1A,G/G,161,0,37,106,106,0	HM-1B,G/G,130,0,36,81,81,0	Rahman,G/A,90,90,34,49,0,49	2592100,G/G,98,0,36,56,56,0	PVBM08B,G/A,98,98,33,56,0,56	PVBM08F,G/A,43,43,33,12,0,12	IULA:1092:1,G/A,66,66,36,30,0,30	HK-9,G/G,166,0,35,110,110,0	MS84-1373,G/A,100,100,34,57,0,57	MS27-5030,G/G,177,0,36,120,120,0
DS571153	110797	EHI_023320	HM-1A,G/G,186,0,37,126,126,0	HM-1B,G/G,147,0,37,95,95,0	Rahman,G/C,38,38,36,8,0,8	2592100,G/G,112,0,36,67,67,0	PVBM08B,G/C,31,31,37,3,0,3	PVBM08F,G/C,27,27,37,1,0,1	IULA:1092:1,G/C,36,36,33,6,0,6	HK-9,G/G,255,0,36,201,201,0	MS84-1373,G/G,218,0,37,152,152,0	MS27-5030,G/G,200,0,36,137,137,0
DS571153	110931	EHI_023320	HM-1A,G/G,48,0,37,16,16,0	HM-1B,G/G,46,0,37,14,14,0	Rahman,G/T,34,34,35,5,0,5	2592100,G/G,38,0,37,8,8,0	PVBM08B,G/T,29,29,37,2,0,2	PVBM08F,G/T,27,27,37,1,0,1	IULA:1092:1,G/T,25,25,25,1,0,1	HK-9,G/G,48,0,36,16,16,0	MS84-1373,G/G,48,0,34,16,16,0	MS27-5030,G/G,43,0,35,12,12,0
DS571153	110982	EHI_023320	HM-1A,A/A,110,0,37,65,65,0	HM-1B,A/A,100,0,36,58,58,0	Rahman,A/G,46,46,35,14,0,14	2592100,A/A,65,0,37,29,29,0	PVBM08B,A/G,48,48,34,16,0,16	PVBM08F,A/G,36,36,32,6,0,6	IULA:1092:1,A/G,42,42,35,11,0,11	HK-9,A/A,116,0,36,71,71,0	MS84-1373,A/A,162,0,37,107,107,0	MS27-5030,A/A,117,0,36,71,71,0
DS571153	111052	EHI_023320	HM-1A,T/T,128,0,36,80,80,0	HM-1B,T/T,111,0,37,66,66,0	Rahman,T/C,120,120,36,73,0,73	2592100,T/T,73,0,37,36,36,0	PVBM08B,T/C,136,136,36,86,0,86	PVBM08F,T/C,81,81,36,44,2,42	IULA:1092:1,T/C,137,137,35,88,1,87	HK-9,T/T,123,0,36,76,76,0	MS84-1373,T/T,210,0,36,146,146,0	MS27-5030,T/T,123,0,36,76,76,0
DS571153	111105	EHI_023320	HM-1A,T/T,106,0,36,62,62,0	HM-1B,T/T,85,0,36,45,45,0	Rahman,T/A,41,41,32,10,0,10	2592100,T/T,72,0,36,35,35,0	PVBM08B,T/A,45,45,32,13,0,13	PVBM08F,T/A,26,31,32,4,1,3	IULA:1092:1,T/A,33,45,32,15,2,13	HK-9,T/T,83,0,35,44,44,0	MS84-1373,T/T,118,0,36,87,86,1	MS27-5030,T/T,80,0,35,41,41,0
DS571153	111111	EHI_023320	HM-1A,C/C,90,0,36,69,68,1	HM-1B,C/C,80,0,36,42,42,0	Rahman,C/G,36,36,25,7,1,6	2592100,C/C,73,0,36,36,36,0	PVBM08B,C/G,34,34,25,5,0,5	PVBM08F,C/G,29,29,25,2,0,2	IULA:1092:1,C/G,43,43,27,12,0,12	HK-9,C/C,82,0,35,43,43,0	MS84-1373,C/C,121,0,36,74,74,0	MS27-5030,C/C,85,0,36,45,45,0
DS571153	111125	EHI_023320	HM-1A,T/T,112,0,36,67,67,0	HM-1B,T/T,92,0,36,51,51,0	Rahman,T/C,42,42,35,11,0,11	2592100,T/T,85,0,36,45,45,0	PVBM08B,T/C,40,40,32,10,1,9	PVBM08F,T/C,7,13,34,4,2,2	IULA:1092:1,T/C,37,37,29,11,4,7	HK-9,T/T,86,0,35,46,46,0	MS84-1373,T/T,98,0,36,56,56,0	MS27-5030,T/T,82,0,36,44,44,0
DS571153	111214	EHI_023320	HM-1A,A/A,58,0,35,24,24,0	HM-1B,A/A,61,0,36,26,26,0	Rahman,A/G,46,46,32,14,0,14	2592100,A/A,40,0,36,9,9,0	PVBM08B,A/G,67,67,35,32,1,31	PVBM08F,A/G,53,53,35,20,0,20	IULA:1092:1,A/G,101,101,35,60,2,58	HK-9,A/A,71,0,36,34,34,0	MS84-1373,A/A,76,0,35,38,38,0	MS27-5030,A/A,57,0,34,23,23,0
DS571153	111688	EHI_023320	HM-1A,A/A,106,0,37,63,63,0	HM-1B,A/A,75,0,36,39,39,0	Rahman,A/G,147,147,36,98,3,95	2592100,A/A,93,0,36,52,52,0	PVBM08B,A/G,121,121,36,76,2,74	PVBM08F,A/G,65,65,36,30,1,29	IULA:1092:1,A/G,123,123,36,77,1,76	HK-9,A/A,91,0,36,50,50,0	MS84-1373,A/G,113,113,36,69,1,68	MS27-5030,A/A,90,0,37,49,49,0
DS571153	111852	EHI_023320	HM-1A,A/A,155,0,36,109,109,0	HM-1B,A/A,121,0,36,78,78,0	Rahman,A/G,95,113,35,71,3,68	2592100,A/A,87,0,37,68,67,1	PVBM08B,A/G,127,127,35,84,5,79	PVBM08F,A/G,58,58,34,25,1,24	IULA:1092:1,A/G,118,118,36,75,3,72	HK-9,A/A,196,0,36,140,140,0	MS84-1373,A/A,161,0,37,113,113,0	MS27-5030,A/A,152,0,36,107,107,0
DS571153	111940	EHI_023320	HM-1A,T/T,61,0,35,26,26,2	HM-1B,T/T,58,0,36,24,24,0	Rahman,T/C,56,56,31,22,0,22	2592100,T/T,56,0,35,22,22,0	PVBM08B,T/C,51,51,32,19,1,18	PVBM08F,T/C,38,38,32,8,0,8	IULA:1092:1,T/C,51,51,34,19,1,18	HK-9,T/T,76,0,35,40,40,0	MS84-1373,T/T,85,0,34,45,45,0	MS27-5030,T/T,52,0,34,19,19,0
DS571153	112125	EHI_023320	HM-1A,A/A,103,0,36,61,61,0	HM-1B,A/A,83,0,37,44,44,0	Rahman,A/G,40,40,30,10,1,9	2592100,A/A,81,0,37,42,42,0	PVBM08B,A/G,41,41,32,11,1,10	PVBM08F,A/G,36,36,35,6,0,6	IULA:1092:1,A/G,61,61,33,28,2,26	HK-9,A/A,90,0,37,49,49,0	MS84-1373,A/A,106,0,36,62,62,0	MS27-5030,A/A,80,0,36,41,41,0
DS571153	112180	EHI_023320	HM-1A,T/T,48,0,35,18,18,0	HM-1B,T/T,65,0,34,29,29,0	Rahman,T/G,9,34,30,6,0,6	2592100,T/T,46,0,36,14,14,0	PVBM08B,T/G,31,31,25,4,1,3	PVBM08F,T/A,0,0,25,1,1,0	IULA:1092:1,T/G,31,31,25,3,0,3	HK-9,T/T,51,0,35,19,19,0	MS84-1373,T/T,62,0,34,28,28,0	MS27-5030,T/T,45,0,36,13,13,0
DS571153	112342	EHI_023320	HM-1A,C/C,151,0,37,98,98,0	HM-1B,C/C,102,0,36,60,60,0	Rahman,C/T,46,46,25,14,0,14	2592100,C/C,83,0,37,44,44,0	PVBM08B,C/T,45,45,25,13,0,13	PVBM08F,C/T,33,33,25,4,0,4	IULA:1092:1,C/T,36,36,25,6,0,6	HK-9,C/C,130,0,36,84,84,0	MS84-1373,C/C,158,0,36,105,105,0	MS27-5030,C/C,128,0,36,80,80,0
DS571153	112352	EHI_023320	HM-1A,T/T,168,0,37,112,112,0	HM-1B,T/T,102,0,37,59,59,0	Rahman,T/A,76,76,33,38,0,38	2592100,T/T,92,0,36,51,51,0	PVBM08B,T/A,63,63,31,29,1,28	PVBM08F,T/A,36,36,30,6,0,6	IULA:1092:1,T/A,53,53,32,20,0,20	HK-9,T/T,153,0,36,100,100,0	MS84-1373,T/T,140,0,36,89,89,0	MS27-5030,T/T,120,0,36,73,73,0
DS571153	112475	EHI_023320	HM-1A,A/A,34,0,35,5,5,0	HM-1B,A/A,38,0,34,8,8,0	Rahman,A/C,29,29,33,3,1,2	2592100,A/A,31,0,30,3,3,0	PVBM08B,A/C,34,34,35,5,0,5	PVBM08F,A/C,31,31,37,3,0,3	IULA:1092:1,A/C,43,43,33,12,0,12	HK-9,A/A,34,0,35,5,5,0	MS84-1373,A/A,50,0,34,17,17,0	MS27-5030,A/A,25,0,25,1,1,0
DS571153	112558	EHI_023320	HM-1A,A/A,91,0,37,50,50,0	HM-1B,A/A,87,0,35,47,47,0	Rahman,A/C,134,153,36,106,5,101	2592100,A/A,95,0,37,53,53,0	PVBM08B,A/C,76,107,36,76,13,63	PVBM08F,A/C,58,58,34,33,9,25	IULA:1092:1,A/C,90,90,36,57,8,49	HK-9,A/A,127,0,37,80,80,0	MS84-1373,A/A,112,0,37,67,67,0	MS27-5030,A/A,103,0,37,62,62,0
DS571153	112814	EHI_023320	HM-1A,T/T,37,0,34,8,8,0	HM-1B,T/T,42,0,37,11,11,0	Rahman,T/C,36,36,34,7,1,6	2592100,T/T,29,0,37,2,2,0	PVBM08B,T/C,29,29,32,2,0,2	PVBM08F,T/C,31,31,30,3,0,3	IULA:1092:1,T/C,25,29,33,3,1,2	HK-9,T/T,33,0,37,4,4,0	MS84-1373,T/T,38,0,36,8,8,0	MS27-5030,T/T,33,0,37,4,4,0
DS571153	112868	EHI_023320	HM-1A,G/G,102,0,37,60,60,0	HM-1B,G/G,98,0,37,56,56,0	Rahman,G/A,87,87,34,47,0,47	2592100,G/G,92,0,37,51,51,0	PVBM08B,G/A,107,107,34,65,2,63	PVBM08F,G/A,67,67,35,31,0,31	IULA:1092:1,G/A,118,118,34,73,1,72	HK-9,G/G,105,0,36,61,61,0	MS84-1373,G/G,131,0,36,83,83,0	MS27-5030,G/G,86,0,36,46,46,0
DS571153	112900	EHI_023320	HM-1A,A/A,76,0,35,39,39,0	HM-1B,A/A,76,0,37,38,38,0	Rahman,A/C,43,43,25,12,0,12	2592100,A/A,65,0,37,29,29,0	PVBM08B,A/C,53,53,26,20,0,20	PVBM08F,A/C,40,40,25,10,1,9	IULA:1092:1,A/C,50,50,25,17,0,17	HK-9,A/A,83,0,36,45,45,0	MS84-1373,A/A,78,0,36,41,41,0	MS27-5030,A/A,57,0,35,24,24,0
DS571153	113035	EHI_023320	HM-1A,T/T,105,0,36,61,61,0	HM-1B,T/T,98,0,36,56,56,0	Rahman,T/G,90,90,36,52,3,49	2592100,T/T,62,0,37,27,27,0	PVBM08B,T/G,91,91,35,53,3,50	PVBM08F,T/G,56,56,37,22,0,22	IULA:1092:1,T/G,72,72,36,38,3,35	HK-9,T/T,110,0,36,65,65,0	MS84-1373,T/T,111,0,36,66,66,0	MS27-5030,T/T,78,0,36,40,40,0
DS571153	113740	EHI_023330	HM-1A,G/G,182,0,36,123,123,0	HM-1B,G/G,130,0,37,82,82,0	Rahman,G/A,165,165,35,109,0,109	2592100,G/G,132,0,37,83,83,0	PVBM08B,G/A,150,150,36,97,0,97	PVBM08F,G/A,70,70,34,33,0,33	IULA:1092:1,G/A,120,120,36,74,1,73	HK-9,G/G,191,0,36,130,130,0	MS84-1373,G/G,212,0,36,147,147,0	MS27-5030,G/G,153,0,36,126,125,1
DS571153	113784	EHI_023330	HM-1A,C/C,113,0,35,68,68,0	HM-1B,C/C,81,0,35,43,43,0	Rahman,C/C,83,0,35,44,44,0	2592100,C/C,67,0,36,31,31,0	PVBM08B,C/C,72,0,35,35,35,0	PVBM08F,C/C,47,0,33,15,15,0	IULA:1092:1,C/C,73,0,34,36,36,0	HK-9,C/T,46,65,36,36,7,30	MS84-1373,C/C,112,0,36,67,67,0	MS27-5030,C/C,97,0,35,55,55,0
DS571153	113795	EHI_023330	HM-1A,A/A,70,0,35,33,33,0	HM-1B,A/A,62,0,34,28,28,0	Rahman,A/T,50,50,31,17,0,17	2592100,A/A,40,0,35,9,9,0	PVBM08B,A/T,42,42,32,11,0,11	PVBM08F,A/T,36,36,27,6,0,6	IULA:1092:1,A/T,46,46,32,14,0,14	HK-9,A/A,61,0,35,27,27,0	MS84-1373,A/A,83,0,36,44,44,0	MS27-5030,A/A,65,0,35,30,30,0
DS571153	113800	EHI_023330	HM-1A,T/T,61,0,34,27,27,0	HM-1B,T/T,55,0,33,21,21,0	Rahman,T/G,41,41,27,13,3,10	2592100,T/T,40,0,35,9,9,0	PVBM08B,T/G,37,37,25,7,0,7	PVBM08F,T/G,36,36,25,6,0,6	IULA:1092:1,T/G,36,36,27,7,1,6	HK-9,T/T,53,0,35,20,20,0	MS84-1373,T/T,66,0,34,32,32,0	MS27-5030,T/T,56,0,36,22,22,0
DS571153	113823	EHI_023330	HM-1A,G/G,56,0,35,22,22,0	HM-1B,G/G,55,0,33,21,21,0	Rahman,G/A,45,45,31,13,0,13	2592100,G/G,37,0,37,7,7,0	PVBM08B,G/A,50,50,32,17,0,17	PVBM08F,G/A,50,50,32,17,0,17	IULA:1092:1,G/A,50,50,31,17,0,17	HK-9,G/G,57,0,34,23,23,0	MS84-1373,G/G,83,0,34,44,44,0	MS27-5030,G/G,63,0,34,28,28,0
DS571153	113857	EHI_023330	HM-1A,T/T,66,0,37,30,30,0	HM-1B,T/T,47,0,37,15,15,0	Rahman,T/C,42,42,33,12,1,11	2592100,T/T,50,0,37,17,17,0	PVBM08B,T/C,50,50,32,18,1,17	PVBM08F,T/C,42,42,30,11,0,11	IULA:1092:1,T/C,58,58,33,24,0,24	HK-9,T/T,76,0,35,38,38,0	MS84-1373,T/T,103,0,36,60,60,0	MS27-5030,T/T,55,0,36,21,21,0
DS571153	114181	EHI_023330	HM-1A,T/T,46,0,35,14,14,0	HM-1B,T/T,7,0,35,9,8,1	Rahman,T/G,37,37,34,7,0,7	2592100,T/T,34,0,35,5,5,0	PVBM08B,T/G,43,43,34,12,0,12	PVBM08F,T/G,38,38,36,8,0,8	IULA:1092:1,T/G,42,42,30,12,1,11	HK-9,T/T,68,0,33,32,32,0	MS84-1373,T/G,45,45,36,13,0,13	MS27-5030,T/T,42,0,35,11,11,0
DS571153	115067	EHI_023330	HM-1A,C/C,173,0,37,117,117,0	HM-1B,C/C,126,0,36,78,78,0	Rahman,C/T,82,112,35,82,15,67	2592100,C/C,90,0,36,49,49,0	PVBM08B,C/T,77,101,34,71,12,59	PVBM08F,C/T,38,57,35,34,10,24	IULA:1092:1,C/T,45,93,35,78,26,52	HK-9,C/C,176,0,36,121,121,0	MS84-1373,C/T,96,96,36,86,32,54	MS27-5030,C/C,152,0,36,100,100,0
DS571153	118767	EHI_023340	HM-1A,A/A,147,0,37,95,95,0	HM-1B,A/A,126,0,36,78,78,0	Rahman,A/T,192,223,36,158,1,156	2592100,A/A,155,0,37,101,101,0	PVBM08B,A/A,226,0,36,158,158,0	PVBM08F,A/A,111,0,36,66,66,0	IULA:1092:1,A/T,96,112,36,75,4,70	HK-9,A/A,192,0,36,131,131,0	MS84-1373,A/T,143,143,36,93,1,92	MS27-5030,A/A,173,0,36,116,116,0
DS571153	123980	EHI_023370	HM-1A,G/G,131,0,36,82,82,0	HM-1B,G/G,96,0,36,54,54,0	Rahman,G/G,172,0,36,115,115,0	2592100,G/G,106,0,37,62,62,0	PVBM08B,G/G,138,0,36,114,113,1	PVBM08F,G/G,67,0,37,31,31,0	IULA:1092:1,G/G,137,0,36,87,87,0	HK-9,G/A,102,102,35,59,0,59	MS84-1373,G/G,158,0,37,104,104,0	MS27-5030,G/G,135,0,36,85,85,0
DS571153	124028	EHI_023370	HM-1A,G/G,147,0,35,95,95,0	HM-1B,G/G,101,0,36,59,59,0	Rahman,G/G,180,0,36,121,121,0	2592100,G/G,78,0,36,40,40,0	PVBM08B,G/G,175,0,36,117,117,0	PVBM08F,G/G,83,0,36,44,44,0	IULA:1092:1,G/G,153,0,36,100,100,0	HK-9,G/A,86,102,33,60,1,59	MS84-1373,G/G,167,0,36,111,111,0	MS27-5030,G/G,150,0,35,97,97,0
DS571153	124422	EHI_023370	HM-1A,A/A,150,0,37,97,97,0	HM-1B,A/A,106,0,37,62,62,0	Rahman,A/A,111,0,37,67,67,0	2592100,A/A,77,0,37,39,39,0	PVBM08B,A/A,137,0,37,87,87,0	PVBM08F,A/A,81,0,37,42,42,0	IULA:1092:1,A/A,150,0,36,97,97,0	HK-9,A/G,138,138,37,91,3,88	MS84-1373,A/A,163,0,37,109,109,0	MS27-5030,A/A,141,0,37,90,90,0
DS571153	141878	EHI_023430	HM-1A,G/G,162,0,37,108,108,0	HM-1B,G/G,128,0,37,80,80,0	Rahman,G/G,166,0,37,131,130,1	2592100,G/G,92,0,36,51,51,0	PVBM08B,G/G,190,0,37,129,129,0	PVBM08F,G/G,80,0,37,41,41,0	IULA:1092:1,G/G,167,0,37,111,111,0	HK-9,G/A,162,162,36,110,3,107	MS84-1373,G/A,87,137,35,98,11,87	MS27-5030,G/G,147,0,37,95,95,0
DS571153	142017	EHI_023430	HM-1A,A/A,88,0,35,48,48,0	HM-1B,A/A,77,0,36,39,39,0	Rahman,A/A,52,0,37,19,19,0	2592100,A/A,78,0,35,40,40,0	PVBM08B,A/A,71,0,35,34,34,0	PVBM08F,A/A,45,0,35,13,13,0	IULA:1092:1,A/A,93,0,35,52,52,0	HK-9,A/G,34,34,28,5,0,5	MS84-1373,A/G,50,50,27,17,0,17	MS27-5030,A/A,66,0,35,30,30,0
DS571153	142033	EHI_023430	HM-1A,G/G,93,0,35,52,52,0	HM-1B,G/G,72,0,36,36,36,0	Rahman,G/G,43,0,36,12,12,0	2592100,G/G,66,0,36,30,30,0	PVBM08B,G/G,56,0,36,22,22,0	PVBM08F,G/G,41,0,34,11,11,0	IULA:1092:1,G/G,100,0,36,57,57,0	HK-9,G/C,33,33,31,11,7,4	MS84-1373,G/C,41,41,28,16,6,10	MS27-5030,G/G,60,0,35,26,26,0
DS571153	142127	EHI_023430	HM-1A,A/A,51,0,36,30,29,1	HM-1B,A/A,66,0,36,30,30,0	Rahman,A/A,81,0,37,42,42,0	2592100,A/A,58,0,36,24,24,0	PVBM08B,A/A,82,0,35,43,43,0	PVBM08F,A/A,57,0,36,26,26,0	IULA:1092:1,A/A,61,0,35,48,46,2	HK-9,A/G,72,96,35,59,5,54	MS84-1373,A/G,77,105,35,65,4,61	MS27-5030,A/A,71,0,34,37,37,0
DS571153	142179	EHI_023430	HM-1A,A/A,212,0,37,147,147,0	HM-1B,A/A,122,0,36,75,75,0	Rahman,A/A,255,0,37,187,187,0	2592100,A/A,131,0,37,83,83,0	PVBM08B,A/A,221,0,37,155,155,0	PVBM08F,A/A,81,0,37,43,43,0	IULA:1092:1,A/A,135,0,36,85,85,0	HK-9,A/C,158,158,34,106,2,104	MS84-1373,A/C,114,132,34,87,4,83	MS27-5030,A/A,212,0,36,147,147,0
DS571153	142221	EHI_023430	HM-1A,A/A,150,0,36,97,97,0	HM-1B,A/A,102,0,35,60,60,0	Rahman,A/A,163,0,36,108,108,0	2592100,A/A,92,0,36,51,51,0	PVBM08B,A/A,177,0,36,119,119,0	PVBM08F,A/A,60,0,35,26,26,0	IULA:1092:1,A/A,115,0,36,70,70,0	HK-9,A/T,45,87,33,64,17,47	MS84-1373,A/T,37,66,32,44,14,30	MS27-5030,A/A,126,0,36,80,80,0
DS571153	142480	EHI_023430	HM-1A,G/G,207,0,36,143,143,0	HM-1B,G/G,146,0,36,94,94,0	Rahman,G/G,202,0,36,139,139,0	2592100,G/G,107,0,36,63,63,0	PVBM08B,G/G,200,0,36,137,137,0	PVBM08F,G/G,87,0,36,47,47,0	IULA:1092:1,G/G,163,0,37,108,108,0	HK-9,G/T,111,145,35,100,7,93	MS84-1373,G/G,246,0,36,174,174,0	MS27-5030,G/G,230,0,37,161,161,0
DS571153	143811	EHI_023430	HM-1A,G/G,177,0,36,119,119,0	HM-1B,G/G,125,0,36,77,77,0	Rahman,G/G,211,0,37,146,146,0	2592100,G/G,128,0,37,80,80,0	PVBM08B,G/G,176,0,36,118,118,0	PVBM08F,G/G,76,0,37,38,38,0	IULA:1092:1,G/G,158,0,36,105,105,0	HK-9,G/A,87,131,35,89,7,82	MS84-1373,G/A,102,131,36,88,6,82	MS27-5030,G/G,200,0,36,137,137,0
DS571153	151340	EHI_023460	HM-1A,C/C,118,0,36,72,72,0	HM-1B,C/C,92,0,35,51,51,0	Rahman,C/C,178,0,36,120,120,0	2592100,C/C,97,0,36,55,55,0	PVBM08B,C/C,143,0,35,92,92,0	PVBM08F,C/C,67,0,35,31,31,0	IULA:1092:1,C/C,116,0,36,70,70,0	HK-9,C/G,76,76,35,40,2,38	MS84-1373,C/G,48,48,34,19,3,16	MS27-5030,C/C,107,0,36,63,63,0
DS571153	152179	EHI_023460	HM-1A,C/C,137,0,36,88,88,0	HM-1B,C/C,107,0,36,63,63,0	Rahman,C/C,103,0,37,60,60,0	2592100,C/C,80,0,37,41,41,0	PVBM08B,C/C,108,0,37,65,65,0	PVBM08F,C/C,58,0,36,24,24,0	IULA:1092:1,C/C,168,0,36,113,113,0	HK-9,C/T,73,73,36,36,0,36	MS84-1373,C/T,95,95,35,53,0,53	MS27-5030,C/C,126,0,36,78,78,0
DS571153	154787	EHI_023480	HM-1A,C/C,118,0,35,72,72,0	HM-1B,C/C,98,0,36,56,56,0	Rahman,C/C,146,0,35,94,94,0	2592100,C/C,87,0,36,47,47,0	PVBM08B,C/C,127,0,36,79,79,0	PVBM08F,C/C,58,0,36,24,24,0	IULA:1092:1,C/C,147,0,36,95,95,0	HK-9,C/T,86,86,34,46,0,46	MS84-1373,C/C,108,0,36,65,65,0	MS27-5030,C/C,103,0,36,60,60,0
DS571153	155155	EHI_023480	HM-1A,A/A,128,0,36,80,80,0	HM-1B,A/A,93,0,36,52,52,0	Rahman,A/A,111,0,36,66,66,0	2592100,A/A,78,0,36,40,40,0	PVBM08B,A/A,140,0,36,89,89,0	PVBM08F,A/A,66,0,36,31,31,0	IULA:1092:1,A/A,111,0,36,66,66,0	HK-9,A/G,35,63,33,33,5,28	MS84-1373,A/A,136,0,35,87,87,0	MS27-5030,A/A,121,0,35,74,74,0
DS571153	159707	EHI_023490	HM-1A,C/C,90,0,36,49,49,0	HM-1B,C/C,90,0,35,49,49,0	Rahman,C/C,106,0,37,62,62,0	2592100,C/C,58,0,36,24,24,0	PVBM08B,C/C,82,0,35,43,43,0	PVBM08F,C/C,43,0,36,12,12,0	IULA:1092:1,C/C,77,0,35,39,39,0	HK-9,C/C,92,0,34,51,51,0	MS84-1373,C/T,146,146,35,97,3,94	MS27-5030,C/C,83,0,35,44,44,0
DS571153	31036	EHI_022890	HM-1A,T/T,72,0,35,35,35,0	HM-1B,T/T,53,0,35,20,20,0	Rahman,T/G,93,93,36,52,0,52	2592100,T/T,50,0,35,29,28,1	PVBM08B,T/T,63,0,36,29,29,0	PVBM08F,T/T,43,0,35,12,12,0	IULA:1092:1,T/G,82,82,35,43,0,43	HK-9,T/T,102,0,35,59,59,0	MS84-1373,T/T,87,0,36,48,48,0	MS27-5030,T/T,92,0,35,52,52,0
DS571153	31602	EHI_022910	HM-1A,C/C,50,0,35,17,17,0	HM-1B,C/C,40,0,36,9,9,0	Rahman,C/T,36,36,35,6,0,6	2592100,C/C,46,0,37,14,14,0	PVBM08B,C/C,68,0,37,32,32,0	PVBM08F,C/C,48,0,37,16,16,0	IULA:1092:1,C/T,33,33,33,5,1,4	HK-9,C/C,76,0,36,38,38,0	MS84-1373,C/C,68,0,35,33,33,0	MS27-5030,C/C,29,0,37,2,2,0
DS571153	32549	EHI_022920	HM-1A,A/A,31,0,30,3,3,0	HM-1B,A/A,36,0,30,6,6,0	Rahman,A/A,37,0,34,8,8,0	2592100,A/A,33,0,37,4,4,0	PVBM08B,A/A,40,0,30,9,9,0	PVBM08F,A/A,31,0,37,3,3,0	IULA:1092:1,A/A,31,0,33,3,3,0	HK-9,A/A,31,0,33,3,3,0	MS84-1373,A/A,29,0,32,2,2,0	MS27-5030,A/C,34,34,33,5,0,5
DS571153	32637	EHI_022920	HM-1A,T/T,40,0,33,10,10,0	HM-1B,T/T,40,0,37,9,9,0	Rahman,T/C,29,29,37,2,0,2	2592100,T/T,33,0,37,4,4,0	PVBM08B,T/T,34,0,37,5,5,0	PVBM08F,T/T,45,0,36,13,13,0	IULA:1092:1,T/C,55,55,35,21,0,21	HK-9,T/T,51,0,35,18,18,0	MS84-1373,T/T,50,0,36,17,17,0	MS27-5030,T/C,31,31,37,3,0,3
DS571153	34424	EHI_022940	HM-1A,G/G,173,0,37,116,116,0	HM-1B,G/G,123,0,37,76,76,0	Rahman,G/A,122,122,35,75,0,75	2592100,G/G,125,0,37,77,77,0	PVBM08B,G/G,217,0,37,151,151,0	PVBM08F,G/G,88,0,37,48,48,0	IULA:1092:1,G/A,88,88,35,49,1,48	HK-9,G/G,191,0,36,130,130,0	MS84-1373,G/G,217,0,37,151,151,0	MS27-5030,G/G,212,0,36,147,147,0
DS571153	34808	EHI_022940	HM-1A,T/T,180,0,36,121,121,0	HM-1B,T/T,120,0,37,73,73,0	Rahman,T/C,191,191,36,131,1,130	2592100,T/T,127,0,37,79,79,0	PVBM08B,T/T,175,0,37,117,117,0	PVBM08F,T/T,75,0,37,37,37,0	IULA:1092:1,T/C,110,110,36,65,0,65	HK-9,T/T,203,0,36,140,140,0	MS84-1373,T/T,183,0,37,124,124,0	MS27-5030,T/T,188,0,36,129,129,0
DS571153	35339	EHI_022940	HM-1A,A/A,147,0,36,96,96,0	HM-1B,A/A,106,0,37,62,62,0	Rahman,A/T,151,151,36,102,4,98	2592100,A/A,111,0,37,66,66,0	PVBM08B,A/A,186,0,37,126,126,0	PVBM08F,A/A,73,0,36,36,36,0	IULA:1092:1,A/T,77,77,36,39,0,39	HK-9,A/A,166,0,36,110,110,0	MS84-1373,A/A,176,0,36,118,118,0	MS27-5030,A/A,145,0,37,93,93,0
DS571153	36431	EHI_022940	HM-1A,T/T,107,0,36,63,63,0	HM-1B,T/T,77,0,36,39,39,0	Rahman,T/T,88,0,36,48,48,0	2592100,T/C,61,61,37,26,0,26	PVBM08B,T/T,86,0,36,46,46,0	PVBM08F,T/T,62,0,37,27,27,0	IULA:1092:1,T/T,87,0,36,47,47,0	HK-9,T/T,116,0,36,70,70,0	MS84-1373,T/C,66,86,34,47,1,46	MS27-5030,T/T,122,0,36,76,76,0
DS571153	40145	EHI_022960	HM-1A,C/C,113,0,36,68,68,0	HM-1B,C/C,83,0,36,45,45,0	Rahman,C/T,112,112,35,69,2,67	2592100,C/C,92,0,37,51,51,0	PVBM08B,C/C,131,0,36,82,82,0	PVBM08F,C/C,52,0,36,19,19,0	IULA:1092:1,C/T,46,46,34,16,2,14	HK-9,C/C,130,0,36,81,81,0	MS84-1373,C/C,126,0,35,79,79,0	MS27-5030,C/C,122,0,36,75,75,0
DS571153	41053	EHI_022960	HM-1A,G/G,178,0,37,121,121,0	HM-1B,G/G,117,0,36,72,72,0	Rahman,G/A,57,57,35,23,0,23	2592100,G/G,124,0,37,93,92,1	PVBM08B,G/G,188,0,37,128,128,0	PVBM08F,G/G,65,0,37,29,29,0	IULA:1092:1,G/A,43,43,33,12,0,12	HK-9,G/G,255,0,36,220,220,0	MS84-1373,G/G,241,0,36,175,175,0	MS27-5030,G/G,232,0,36,183,182,1
DS571153	41101	EHI_022960	HM-1A,G/G,156,0,36,102,102,0	HM-1B,G/G,130,0,37,81,81,0	Rahman,G/A,40,40,33,9,0,9	2592100,G/G,148,0,37,96,96,0	PVBM08B,G/G,190,0,36,156,155,1	PVBM08F,G/G,75,0,36,37,37,0	IULA:1092:1,G/A,31,31,25,3,0,3	HK-9,G/G,255,0,36,190,190,0	MS84-1373,G/G,213,0,36,149,149,0	MS27-5030,G/G,255,0,37,188,188,0
DS571153	41255	EHI_022960	HM-1A,G/G,96,0,36,54,54,0	HM-1B,G/G,70,0,35,34,34,0	Rahman,G/A,41,41,35,11,1,10	2592100,G/G,83,0,37,44,44,0	PVBM08B,G/G,112,0,35,67,67,0	PVBM08F,G/G,60,0,36,27,27,0	IULA:1092:1,G/A,33,33,33,5,1,4	HK-9,G/G,110,0,35,65,65,0	MS84-1373,G/G,102,0,35,59,59,0	MS27-5030,G/G,112,0,35,84,83,1
DS571153	45748	EHI_022990	HM-1A,T/T,38,0,36,8,8,0	HM-1B,T/T,42,0,36,11,11,0	Rahman,T/C,33,33,33,6,2,4	2592100,T/T,37,0,37,7,7,0	PVBM08B,T/T,34,0,37,5,5,0	PVBM08F,T/T,34,0,37,5,5,0	IULA:1092:1,T/C,53,53,33,20,0,20	HK-9,T/T,55,0,36,23,23,0	MS84-1373,T/T,56,0,34,22,22,0	MS27-5030,T/C,36,36,35,6,0,6
DS571153	46135	EHI_022990	HM-1A,A/A,33,0,32,4,4,0	HM-1B,A/A,37,0,36,8,8,0	Rahman,A/G,25,34,34,7,2,5	2592100,A/A,29,0,32,2,2,0	PVBM08B,A/A,38,0,36,8,8,0	PVBM08F,A/A,25,0,25,1,1,0	IULA:1092:1,A/G,48,48,35,16,0,16	HK-9,A/A,38,0,35,9,9,0	MS84-1373,A/A,37,0,36,8,8,0	MS27-5030,A/G,27,27,37,1,0,1
DS571153	47225	EHI_022990	HM-1A,C/C,56,0,37,22,22,0	HM-1B,C/C,48,0,36,17,17,0	Rahman,C/T,38,38,37,8,0,8	2592100,C/C,34,0,37,5,5,0	PVBM08B,C/C,76,0,36,38,38,0	PVBM08F,C/C,53,0,37,20,20,0	IULA:1092:1,C/T,53,53,36,20,0,20	HK-9,C/C,60,0,36,25,25,0	MS84-1373,C/C,47,0,37,15,15,0	MS27-5030,C/T,29,29,37,2,0,2
DS571153	47921	EHI_022990	HM-1A,G/G,34,0,35,5,5,0	HM-1B,G/G,37,0,36,7,7,0	Rahman,G/C,43,43,33,12,0,12	2592100,G/G,50,0,37,17,17,0	PVBM08B,G/G,62,0,37,27,27,0	PVBM08F,G/G,37,0,37,7,7,0	IULA:1092:1,G/C,67,67,36,32,1,31	HK-9,G/G,60,0,36,25,25,0	MS84-1373,G/G,46,0,36,14,14,0	MS27-5030,G/C,29,29,32,2,0,2
DS571153	47954	EHI_022990	HM-1A,A/A,33,0,32,4,4,0	HM-1B,A/A,33,0,34,4,4,0	Rahman,A/T,42,42,31,11,0,11	2592100,A/A,43,0,37,12,12,0	PVBM08B,A/A,53,0,36,20,20,0	PVBM08F,A/A,38,0,36,8,8,0	IULA:1092:1,A/T,42,42,33,11,0,11	HK-9,A/A,37,0,32,7,7,0	MS84-1373,A/A,40,0,33,9,9,0	MS27-5030,A/T,25,25,25,1,0,1
DS571153	53275	EHI_023010	HM-1A,T/T,58,0,35,24,24,0	HM-1B,T/T,47,0,31,15,15,0	Rahman,T/A,42,42,33,12,1,11	2592100,T/T,47,0,34,15,15,0	PVBM08B,T/A,41,41,32,11,1,10	PVBM08F,T/A,36,36,29,6,0,6	IULA:1092:1,T/A,36,36,30,6,0,6	HK-9,T/T,61,0,34,26,26,0	MS84-1373,T/T,53,0,35,20,20,0	MS27-5030,T/A,38,38,28,8,0,8
DS571153	56706	EHI_023030	HM-1A,T/T,31,0,30,3,3,0	HM-1B,T/T,29,0,32,2,2,0	Rahman,T/C,27,27,37,1,0,1	2592100,T/T,33,0,28,4,4,0	PVBM08B,T/T,25,0,25,1,1,0	PVBM08F,T/T,27,0,37,1,1,0	IULA:1092:1,T/C,34,34,35,5,0,5	HK-9,T/T,33,0,34,4,4,0	MS84-1373,T/T,36,0,35,6,6,0	MS27-5030,T/C,25,25,25,1,0,1
DS571153	57720	EHI_023030	HM-1A,T/T,51,0,37,18,18,0	HM-1B,T/T,42,0,37,11,11,0	Rahman,T/T,46,0,37,14,14,0	2592100,T/T,34,0,37,5,5,0	PVBM08B,T/T,42,0,36,11,11,0	PVBM08F,T/T,36,0,35,6,6,0	IULA:1092:1,T/T,78,0,36,40,40,0	HK-9,T/T,67,0,35,31,31,0	MS84-1373,T/T,68,0,35,32,32,0	MS27-5030,T/C,36,36,27,6,0,6
DS571153	60008	EHI_023050	HM-1A,G/G,145,0,37,93,93,0	HM-1B,G/G,100,0,37,57,57,0	Rahman,G/A,39,70,31,36,3,33	2592100,G/G,98,0,37,56,56,0	PVBM08B,G/G,155,0,36,101,101,0	PVBM08F,G/G,63,0,37,28,28,0	IULA:1092:1,G/A,62,62,27,28,1,27	HK-9,G/G,187,0,37,127,127,0	MS84-1373,G/G,138,0,37,88,88,0	MS27-5030,G/G,150,0,36,97,97,0
DS571153	60015	EHI_023050	HM-1A,G/G,146,0,37,94,94,0	HM-1B,G/G,80,0,37,55,54,1	Rahman,G/A,56,56,27,22,0,22	2592100,G/G,97,0,37,55,55,0	PVBM08B,G/G,117,0,36,99,98,1	PVBM08F,G/G,61,0,37,27,27,0	IULA:1092:1,G/A,61,61,28,26,0,26	HK-9,G/G,195,0,37,134,134,0	MS84-1373,G/G,138,0,37,88,88,0	MS27-5030,G/A,138,138,36,89,1,88
DS571153	60063	EHI_023050	HM-1A,T/T,34,0,35,5,5,0	HM-1B,T/T,46,0,36,14,14,0	Rahman,T/C,43,43,36,12,0,12	2592100,T/T,43,0,35,12,12,0	PVBM08B,T/T,43,0,33,12,12,0	PVBM08F,T/T,34,0,33,5,5,0	IULA:1092:1,T/C,61,61,34,26,0,26	HK-9,T/T,73,0,36,36,36,0	MS84-1373,T/T,56,0,34,22,22,0	MS27-5030,T/C,33,33,37,5,1,4
DS571153	61359	EHI_023050	HM-1A,T/T,155,0,36,101,101,0	HM-1B,T/T,133,0,37,84,84,0	Rahman,T/T,182,0,37,123,123,0	2592100,T/T,117,0,37,71,71,0	PVBM08B,T/T,168,0,37,112,112,0	PVBM08F,T/T,65,0,36,29,29,0	IULA:1092:1,T/T,108,0,37,64,64,0	HK-9,T/T,227,0,36,159,159,0	MS84-1373,T/T,245,0,36,173,173,0	MS27-5030,T/C,195,195,36,134,1,133
DS571153	62114	EHI_023050	HM-1A,C/C,108,0,37,64,64,0	HM-1B,C/C,97,0,36,55,55,0	Rahman,C/T,90,120,35,79,6,73	2592100,C/C,116,0,37,70,70,0	PVBM08B,C/C,165,0,37,109,109,0	PVBM08F,C/C,66,0,37,30,30,0	IULA:1092:1,C/T,72,72,35,36,1,35	HK-9,C/C,181,0,36,141,140,1	MS84-1373,C/C,130,0,36,81,81,0	MS27-5030,C/T,64,96,33,60,6,54
DS571153	62576	EHI_023050	HM-1A,G/G,156,0,36,103,103,0	HM-1B,G/G,116,0,36,70,70,0	Rahman,G/A,157,157,33,103,0,103	2592100,G/G,115,0,37,69,69,0	PVBM08B,G/G,218,0,36,152,152,0	PVBM08F,G/G,65,0,37,29,29,0	IULA:1092:1,G/A,83,83,33,44,0,44	HK-9,G/G,208,0,36,170,169,1	MS84-1373,G/G,227,0,36,159,159,0	MS27-5030,G/A,160,160,32,105,0,105
DS571153	62610	EHI_023050	HM-1A,G/G,203,0,37,140,140,0	HM-1B,G/G,135,0,37,85,85,0	Rahman,G/A,195,195,35,134,1,133	2592100,G/G,117,0,37,71,71,0	PVBM08B,G/G,240,0,37,169,169,0	PVBM08F,G/G,71,0,37,34,34,0	IULA:1092:1,G/A,103,103,34,60,0,60	HK-9,G/G,255,0,37,250,250,0	MS84-1373,G/G,255,0,37,186,186,0	MS27-5030,G/A,243,243,35,175,3,172
DS571153	62737	EHI_023050	HM-1A,A/A,42,0,36,11,11,0	HM-1B,A/A,36,0,32,6,6,0	Rahman,A/G,48,48,36,16,0,16	2592100,A/A,33,0,34,4,4,0	PVBM08B,A/A,36,0,37,6,6,0	PVBM08F,A/A,29,0,32,2,2,0	IULA:1092:1,A/G,36,36,35,6,0,6	HK-9,A/A,45,0,36,14,14,0	MS84-1373,A/A,46,0,37,14,14,0	MS27-5030,A/G,52,52,35,20,1,19
DS571153	68445	EHI_023090	HM-1A,T/T,142,0,36,91,91,0	HM-1B,T/T,106,0,36,62,62,0	Rahman,T/C,137,137,36,87,0,87	2592100,T/T,118,0,37,72,72,0	PVBM08B,T/C,150,150,36,99,2,97	PVBM08F,T/C,55,55,35,21,0,21	IULA:1092:1,T/C,85,85,35,45,0,45	HK-9,T/C,151,151,35,98,0,98	MS84-1373,T/T,126,0,36,78,78,0	MS27-5030,T/C,142,142,35,91,0,91
DS571153	89768	EHI_023200	HM-1A,G/G,200,0,37,137,137,0	HM-1B,G/G,147,0,37,95,95,0	Rahman,G/G,255,0,37,184,184,0	2592100,G/G,130,0,37,81,81,0	PVBM08B,G/A,173,173,36,117,1,116	PVBM08F,G/A,77,77,37,41,2,39	IULA:1092:1,G/G,200,0,37,138,138,0	HK-9,G/G,255,0,37,186,186,0	MS84-1373,G/G,247,0,37,175,175,0	MS27-5030,G/G,250,0,37,177,177,0
DS571154	10500	EHI_178450	HM-1A,A/A,123,0,36,76,76,0	HM-1B,A/A,55,0,37,21,21,0	Rahman,A/A,127,0,31,79,79,0	2592100,A/A,73,0,32,36,36,0	PVBM08B,A/G,178,178,36,121,1,120	PVBM08F,A/G,93,93,37,52,0,52	IULA:1092:1,A/A,70,0,30,33,33,0	HK-9,A/A,155,0,37,101,101,0	MS84-1373,A/A,101,0,29,58,58,0	MS27-5030,A/A,108,0,29,64,64,0
DS571154	10508	EHI_178450	HM-1A,T/T,145,0,36,100,100,0	HM-1B,T/T,55,0,36,37,36,1	Rahman,T/A,107,107,28,67,4,63	2592100,T/A,63,63,30,29,1,28	PVBM08B,T/T,182,0,36,123,123,0	PVBM08F,T/T,91,0,37,50,50,0	IULA:1092:1,T/A,56,56,27,25,3,22	HK-9,T/T,180,0,36,129,129,1	MS84-1373,T/A,68,80,27,51,9,42	MS27-5030,T/A,53,82,26,51,8,43
DS571154	10517	EHI_178450	HM-1A,T/T,167,0,36,113,113,0	HM-1B,T/T,83,0,36,44,44,0	Rahman,T/C,128,128,31,84,4,80	2592100,T/C,78,78,32,40,0,40	PVBM08B,T/T,187,0,37,127,127,0	PVBM08F,T/T,88,0,37,48,48,0	IULA:1092:1,T/C,55,86,33,47,1,46	HK-9,T/T,237,0,36,167,167,0	MS84-1373,T/C,116,116,30,72,2,70	MS27-5030,T/C,142,142,31,91,0,91
DS571154	1074	EHI_178440	HM-1A,T/T,53,0,36,20,20,0	HM-1B,T/T,58,0,37,24,24,0	Rahman,T/T,56,0,37,22,22,0	2592100,T/A,40,40,36,9,0,9	PVBM08B,T/T,50,0,37,17,17,0	PVBM08F,T/T,41,0,36,10,10,0	IULA:1092:1,T/T,118,0,36,72,72,0	HK-9,T/T,87,0,36,47,47,0	MS84-1373,T/T,82,0,37,43,43,0	MS27-5030,T/A,38,38,36,9,1,8
DS571154	128945	EHI_179020	HM-1A,T/T,52,0,37,19,19,0	HM-1B,T/T,45,0,36,13,13,0	Rahman,T/A,42,42,35,11,0,11	2592100,T/A,62,62,37,29,2,27	PVBM08B,T/A,46,46,36,14,0,14	PVBM08F,T/A,21,52,34,20,1,19	IULA:1092:1,T/A,110,110,36,68,3,65	HK-9,T/A,97,97,36,56,1,55	MS84-1373,T/A,102,102,36,60,1,59	MS27-5030,T/A,34,34,37,5,0,5
DS571154	130367	EHI_179030	HM-1A,T/T,68,0,37,32,32,0	HM-1B,T/T,57,0,36,23,23,0	Rahman,T/T,60,0,37,25,25,0	2592100,T/T,57,0,37,23,23,0	PVBM08B,T/T,61,0,37,26,26,0	PVBM08F,T/T,60,0,37,25,25,0	IULA:1092:1,T/T,108,0,37,64,64,0	HK-9,T/T,136,0,37,86,86,0	MS84-1373,T/C,118,118,35,74,2,72	MS27-5030,T/T,68,0,36,32,32,0
DS571154	130730	EHI_179030	HM-1A,G/G,83,0,36,58,57,1	HM-1B,G/G,95,0,35,53,53,0	Rahman,G/G,128,0,35,81,81,0	2592100,G/G,141,0,36,90,90,0	PVBM08B,G/G,135,0,36,85,85,0	PVBM08F,G/G,65,0,35,30,30,0	IULA:1092:1,G/G,110,0,35,66,66,0	HK-9,G/G,207,0,35,145,145,0	MS84-1373,G/A,68,68,34,43,11,32	MS27-5030,G/G,175,0,35,119,119,0
DS571154	152820	EHI_179100	HM-1A,A/A,71,0,34,34,34,0	HM-1B,A/A,50,0,35,17,17,0	Rahman,A/A,55,0,36,21,21,0	2592100,A/A,68,0,36,32,32,0	PVBM08B,A/A,61,0,35,26,26,0	PVBM08F,A/A,55,0,36,21,21,0	IULA:1092:1,A/A,110,0,36,65,65,0	HK-9,A/A,111,0,36,66,66,0	MS84-1373,A/G,80,80,35,53,12,41	MS27-5030,A/A,60,0,35,25,25,0
DS571154	153549	EHI_179100	HM-1A,A/A,34,0,27,7,5,0	HM-1B,A/A,6,0,32,2,2,0	Rahman,A/A,27,0,37,1,1,0	2592100,A/C,4,4,33,3,2,1	PVBM08B,A/A,14,0,25,1,1,0	PVBM08F,A/A,3,0,33,3,2,1	IULA:1092:1,A/A,9,0,25,1,1,0	HK-9,A/T,24,24,30,5,4,1	MS84-1373,A/A,37,0,33,8,8,0	MS27-5030,A/A,4,0,32,2,2,0
DS571154	153917	EHI_179100	HM-1A,G/G,103,0,36,60,60,0	HM-1B,G/G,71,0,35,34,34,0	Rahman,G/G,168,0,36,112,112,0	2592100,G/G,135,0,37,85,85,0	PVBM08B,G/G,161,0,36,106,106,0	PVBM08F,G/G,81,0,37,43,43,0	IULA:1092:1,G/G,138,0,36,88,88,0	HK-9,G/G,162,0,36,107,107,0	MS84-1373,G/A,95,112,35,68,1,67	MS27-5030,G/G,208,0,36,144,144,0
DS571154	154203	EHI_179100	HM-1A,G/G,73,0,36,38,38,0	HM-1B,G/G,76,0,36,39,39,0	Rahman,G/A,107,107,36,64,1,63	2592100,G/A,67,67,35,32,1,31	PVBM08B,G/G,100,0,36,59,59,0	PVBM08F,G/G,62,0,35,30,30,0	IULA:1092:1,G/A,60,91,35,52,2,50	HK-9,G/G,95,0,35,72,71,1	MS84-1373,G/G,137,0,36,88,88,0	MS27-5030,G/A,123,123,35,81,5,76
DS571154	21338	EHI_178480	HM-1A,T/A,27,27,36,7,6,1	HM-1B,T/A,27,27,34,4,3,1	Rahman,T/A,13,17,32,5,2,2	2592100,T/T,33,0,32,4,4,0	PVBM08B,T/A,0,0,37,1,1,0	PVBM08F,T/T,29,0,37,3,3,3	IULA:1092:1,T/T,13,0,32,10,10,0	HK-9,T/T,18,0,35,11,11,0	MS84-1373,T/T,36,0,30,10,10,3	MS27-5030,T/T,33,0,31,9,9,0
DS571154	27064	EHI_178510	HM-1A,C/C,110,0,37,65,65,0	HM-1B,C/C,78,0,36,42,42,0	Rahman,C/C,120,0,37,73,73,0	2592100,C/C,86,0,37,46,46,0	PVBM08B,C/C,72,0,36,36,36,0	PVBM08F,C/C,57,0,36,24,24,0	IULA:1092:1,C/C,126,0,36,80,80,0	HK-9,C/C,102,0,37,59,59,0	MS84-1373,C/A,123,123,36,78,2,76	MS27-5030,C/C,105,0,36,61,61,0
DS571154	27213	EHI_178510	HM-1A,C/C,143,0,37,92,92,0	HM-1B,C/C,91,0,36,50,50,0	Rahman,C/C,177,0,37,119,119,0	2592100,C/C,111,0,36,66,66,0	PVBM08B,C/C,115,0,36,69,69,0	PVBM08F,C/C,72,0,36,35,35,0	IULA:1092:1,C/C,181,0,36,122,122,0	HK-9,C/T,110,110,36,66,1,65	MS84-1373,C/C,163,0,36,108,108,0	MS27-5030,C/C,187,0,36,127,127,0
DS571154	30165	EHI_178520	HM-1A,T/T,140,0,36,89,89,0	HM-1B,T/T,93,0,36,52,52,0	Rahman,T/T,226,0,36,158,158,0	2592100,T/G,40,40,36,9,0,9	PVBM08B,T/G,40,40,35,9,0,9	PVBM08F,T/G,33,33,37,4,0,4	IULA:1092:1,T/T,147,0,35,96,96,0	HK-9,T/T,168,0,35,112,112,0	MS84-1373,T/T,208,0,36,144,144,0	MS27-5030,T/G,14,45,36,14,1,13
DS571154	31197	EHI_178520	HM-1A,A/A,57,0,34,23,23,0	HM-1B,A/A,53,0,35,21,21,0	Rahman,A/A,58,0,35,24,24,0	2592100,A/C,57,57,35,23,0,23	PVBM08B,A/A,41,0,36,10,10,0	PVBM08F,A/A,40,0,35,9,9,0	IULA:1092:1,A/A,65,0,35,30,30,0	HK-9,A/A,57,0,35,23,23,0	MS84-1373,A/A,81,0,35,42,42,0	MS27-5030,A/C,32,45,30,14,1,13
DS571154	5724	EHI_178440	HM-1A,T/T,36,0,37,6,6,0	HM-1B,T/T,29,0,32,2,2,0	Rahman,T/T,50,0,36,17,17,0	2592100,T/T,42,0,35,11,11,0	PVBM08B,T/T,37,0,36,7,7,0	PVBM08F,T/T,41,0,37,10,10,0	IULA:1092:1,T/T,78,0,36,40,40,0	HK-9,T/C,41,41,35,10,0,10	MS84-1373,T/T,38,0,37,8,8,0	MS27-5030,T/T,29,0,37,2,2,0
DS571154	58343	EHI_178650	HM-1A,T/T,55,0,36,21,21,0	HM-1B,T/T,45,0,36,13,13,0	Rahman,T/A,50,50,35,19,2,17	2592100,T/A,52,52,36,20,1,19	PVBM08B,T/T,63,0,36,29,29,0	PVBM08F,T/T,50,0,35,17,17,0	IULA:1092:1,T/A,55,55,34,26,5,21	HK-9,T/A,57,57,34,23,0,23	MS84-1373,T/A,3,39,36,11,3,8	MS27-5030,T/A,56,56,32,22,0,22
DS571154	59125	EHI_178650	HM-1A,T/T,88,0,36,48,48,0	HM-1B,T/T,71,0,37,34,34,0	Rahman,T/T,88,0,36,48,48,0	2592100,T/T,125,0,36,77,77,0	PVBM08B,T/T,92,0,36,51,51,0	PVBM08F,T/T,72,0,37,35,35,0	IULA:1092:1,T/T,138,0,37,88,88,0	HK-9,T/T,130,0,36,81,81,0	MS84-1373,T/A,111,111,35,67,1,66	MS27-5030,T/T,81,0,36,42,42,0
DS571154	60019	EHI_178660	HM-1A,A/A,131,0,36,82,82,0	HM-1B,A/A,115,0,35,69,69,0	Rahman,A/G,56,56,34,23,1,22	2592100,A/G,20,46,35,15,1,14	PVBM08B,A/A,186,0,36,126,126,0	PVBM08F,A/A,70,0,35,33,33,0	IULA:1092:1,A/G,42,42,34,15,4,11	HK-9,A/G,37,66,32,33,3,30	MS84-1373,A/A,247,0,36,175,175,0	MS27-5030,A/G,52,82,32,49,6,43
DS571154	60039	EHI_178660	HM-1A,G/G,123,0,36,76,76,0	HM-1B,G/G,107,0,35,63,63,0	Rahman,G/A,110,110,34,66,1,65	2592100,G/A,72,72,36,35,0,35	PVBM08B,G/G,185,0,36,126,126,0	PVBM08F,G/G,86,0,36,46,46,0	IULA:1092:1,G/A,66,66,34,31,1,30	HK-9,G/A,101,101,34,62,4,58	MS84-1373,G/G,255,0,36,190,190,0	MS27-5030,G/A,87,87,35,47,0,47
DS571154	60135	EHI_178660	HM-1A,C/C,135,0,37,85,85,0	HM-1B,C/C,135,0,37,85,85,0	Rahman,C/T,128,128,36,82,2,80	2592100,C/T,123,123,35,78,2,76	PVBM08B,C/C,251,0,36,178,178,0	PVBM08F,C/C,102,0,36,60,60,0	IULA:1092:1,C/T,107,141,36,94,4,90	HK-9,C/T,181,218,35,168,16,152	MS84-1373,C/C,248,0,36,195,194,1	MS27-5030,C/T,128,162,34,119,12,107
DS571154	60418	EHI_178660	HM-1A,C/C,85,0,36,45,45,0	HM-1B,C/C,76,0,36,38,38,0	Rahman,C/T,40,71,35,45,11,34	2592100,C/T,41,71,34,37,3,34	PVBM08B,C/C,190,0,36,129,129,0	PVBM08F,C/C,70,0,36,33,33,0	IULA:1092:1,C/T,13,48,34,20,4,16	HK-9,C/T,28,61,32,37,11,26	MS84-1373,C/C,133,0,35,84,84,0	MS27-5030,C/T,28,57,32,30,7,23
DS571154	60930	EHI_178670	HM-1A,G/G,78,0,36,40,40,0	HM-1B,G/G,83,0,37,45,45,0	Rahman,G/A,38,38,35,9,1,8	2592100,G/A,17,41,33,11,0,11	PVBM08B,G/G,117,0,36,72,72,0	PVBM08F,G/G,68,0,37,32,32,0	IULA:1092:1,G/A,47,47,35,15,0,15	HK-9,G/A,56,56,34,22,0,22	MS84-1373,G/A,56,72,33,39,3,36	MS27-5030,G/A,60,60,34,27,2,25
DS571154	6096	EHI_178440	HM-1A,C/C,131,0,37,82,82,0	HM-1B,C/C,95,0,37,53,53,0	Rahman,C/A,136,136,36,88,2,86	2592100,C/C,120,0,37,73,73,0	PVBM08B,C/A,90,90,37,49,0,49	PVBM08F,C/A,63,63,37,28,0,28	IULA:1092:1,C/A,146,165,36,113,3,110	HK-9,C/C,193,0,37,132,132,0	MS84-1373,C/C,227,0,36,159,159,0	MS27-5030,C/C,193,0,37,132,132,0
DS571154	61018	EHI_178670	HM-1A,C/C,91,0,37,50,50,0	HM-1B,C/C,66,0,37,30,30,0	Rahman,C/T,82,82,36,47,4,43	2592100,C/T,93,93,36,55,3,52	PVBM08B,C/C,116,0,36,70,70,0	PVBM08F,C/C,71,0,37,34,34,0	IULA:1092:1,C/T,92,92,37,51,0,51	HK-9,C/T,170,170,37,114,1,113	MS84-1373,C/T,109,127,36,81,1,80	MS27-5030,C/T,158,158,37,107,3,104
DS571154	61122	EHI_178670	HM-1A,G/G,87,0,34,47,47,0	HM-1B,G/G,83,0,35,44,44,0	Rahman,G/A,50,50,35,17,0,17	2592100,G/A,63,63,34,28,0,28	PVBM08B,G/G,83,0,33,44,44,0	PVBM08F,G/G,53,0,34,20,20,0	IULA:1092:1,G/A,60,60,35,27,2,27	HK-9,G/A,68,68,31,33,1,32	MS84-1373,G/A,35,63,34,31,3,28	MS27-5030,G/A,57,57,32,25,2,23
DS571154	61239	EHI_178670	HM-1A,G/G,106,0,36,62,62,0	HM-1B,G/G,77,0,35,39,39,1	Rahman,G/A,142,177,36,120,1,119	2592100,G/A,170,170,36,113,0,113	PVBM08B,G/G,203,0,36,140,140,0	PVBM08F,G/G,78,0,36,40,40,0	IULA:1092:1,G/A,95,95,35,53,0,53	HK-9,G/A,148,148,35,96,0,96	MS84-1373,G/A,151,151,34,98,0,98	MS27-5030,G/A,102,120,35,74,1,73
DS571154	61850	EHI_178680	HM-1A,A/A,108,0,35,64,64,0	HM-1B,A/A,91,0,35,51,51,0	Rahman,A/G,39,56,31,27,5,22	2592100,A/G,50,50,35,17,0,17	PVBM08B,A/A,122,0,35,75,75,0	PVBM08F,A/A,62,0,35,27,27,0	IULA:1092:1,A/G,27,46,30,15,1,14	HK-9,A/G,40,40,29,11,2,9	MS84-1373,A/A,108,0,34,64,64,0	MS27-5030,A/G,45,45,28,16,3,13
DS571154	61980	EHI_178680	HM-1A,T/T,87,0,36,47,47,0	HM-1B,T/T,96,0,36,55,55,0	Rahman,T/T,133,0,36,84,84,0	2592100,T/A,91,91,35,51,1,50	PVBM08B,T/T,113,0,35,69,69,0	PVBM08F,T/T,77,0,35,39,39,0	IULA:1092:1,T/T,108,0,36,64,64,0	HK-9,T/T,215,0,36,149,149,0	MS84-1373,T/T,172,0,36,115,115,0	MS27-5030,T/A,98,142,35,95,4,91
DS571154	6203	EHI_178440	HM-1A,A/A,153,0,37,100,100,0	HM-1B,A/A,101,0,37,59,59,0	Rahman,A/A,173,0,37,116,116,0	2592100,A/A,121,0,37,74,74,0	PVBM08B,A/T,91,118,36,75,3,72	PVBM08F,A/T,75,75,35,38,1,37	IULA:1092:1,A/A,172,0,37,116,116,0	HK-9,A/A,185,0,36,126,126,0	MS84-1373,A/A,215,0,37,149,149,0	MS27-5030,A/A,181,0,36,122,122,0
DS571154	72831	EHI_178720	HM-1A,T/T,81,0,36,42,42,0	HM-1B,T/T,71,0,36,34,34,0	Rahman,T/C,51,51,34,19,1,18	2592100,T/C,57,57,35,27,4,23	PVBM08B,T/T,98,0,36,57,57,0	PVBM08F,T/T,52,0,35,22,22,0	IULA:1092:1,T/C,44,61,34,32,5,27	HK-9,T/C,73,81,35,46,3,43	MS84-1373,T/C,72,72,34,40,5,35	MS27-5030,T/C,55,55,34,22,1,21
DS571154	73819	EHI_178720	HM-1A,A/A,62,0,36,28,28,0	HM-1B,A/A,62,0,37,27,27,0	Rahman,A/T,57,57,37,23,0,23	2592100,A/T,78,78,37,40,0,40	PVBM08B,A/A,118,0,36,72,72,0	PVBM08F,A/A,62,0,36,27,27,0	IULA:1092:1,A/T,73,73,36,36,0,36	HK-9,A/T,98,98,36,56,0,56	MS84-1373,A/T,107,107,36,63,0,63	MS27-5030,A/T,103,103,36,60,0,60
DS571154	74261	EHI_178720	HM-1A,C/C,102,0,36,59,59,0	HM-1B,C/C,92,0,36,51,51,0	Rahman,C/C,80,0,37,41,41,0	2592100,C/C,90,0,37,49,49,0	PVBM08B,C/T,67,67,36,32,1,31	PVBM08F,C/T,53,53,35,22,2,20	IULA:1092:1,C/C,132,0,37,83,83,0	HK-9,C/C,143,0,36,92,92,0	MS84-1373,C/C,216,0,36,150,150,0	MS27-5030,C/C,172,0,36,115,115,0
DS571154	80397	EHI_178750	HM-1A,C/C,168,0,37,112,112,0	HM-1B,C/C,135,0,37,86,86,0	Rahman,C/C,251,0,37,179,179,0	2592100,C/C,187,0,37,145,144,1	PVBM08B,C/C,243,0,37,172,172,0	PVBM08F,C/C,118,0,37,72,72,0	IULA:1092:1,C/C,225,0,37,157,157,0	HK-9,C/C,255,0,37,326,325,1	MS84-1373,C/A,228,228,36,162,2,160	MS27-5030,C/C,255,0,37,299,299,0
DS571154	80542	EHI_178750	HM-1A,T/T,38,0,32,8,8,0	HM-1B,T/T,42,0,32,11,11,0	Rahman,T/G,37,70,35,36,3,33	2592100,T/G,84,101,36,60,2,58	PVBM08B,T/G,41,58,36,28,4,24	PVBM08F,T/G,50,50,32,17,0,17	IULA:1092:1,T/G,66,66,34,34,4,30	HK-9,T/G,28,53,31,24,4,20	MS84-1373,T/G,56,76,34,41,3,38	MS27-5030,T/G,45,65,33,31,2,29
DS571154	8354	EHI_178440	HM-1A,T/T,128,0,36,80,80,0	HM-1B,T/T,83,0,37,44,44,0	Rahman,T/T,251,0,37,178,178,0	2592100,T/T,128,0,37,80,80,0	PVBM08B,T/T,113,0,37,68,68,0	PVBM08F,T/T,93,0,36,52,52,0	IULA:1092:1,T/T,167,0,37,111,111,0	HK-9,T/C,138,157,36,107,4,103	MS84-1373,T/T,126,0,37,79,79,0	MS27-5030,T/T,160,0,36,106,106,0
DS571154	9071	EHI_178450	HM-1A,A/A,36,0,37,6,6,0	HM-1B,A/A,33,0,37,4,4,0	Rahman,A/A,47,0,34,16,16,0	2592100,A/A,62,0,36,27,27,0	PVBM08B,A/G,40,40,32,14,5,9	PVBM08F,A/G,21,44,36,17,3,14	IULA:1092:1,A/A,65,0,36,29,29,0	HK-9,A/G,62,62,36,30,3,27	MS84-1373,A/A,43,0,36,14,14,0	MS27-5030,A/A,34,0,35,6,6,0
DS571154	92073	EHI_178810	HM-1A,T/T,78,0,36,40,40,0	HM-1B,T/T,75,0,37,37,37,0	Rahman,T/G,125,125,36,79,2,77	2592100,T/G,125,125,36,82,5,77	PVBM08B,T/G,126,126,35,79,1,78	PVBM08F,T/G,58,58,36,24,0,24	IULA:1092:1,T/G,100,100,35,58,1,57	HK-9,T/G,152,152,35,100,1,99	MS84-1373,T/T,176,0,37,119,119,0	MS27-5030,T/G,140,140,36,91,2,89
DS571154	92401	EHI_178810	HM-1A,A/A,98,0,36,56,56,0	HM-1B,A/A,81,0,36,42,42,0	Rahman,A/G,85,85,35,45,0,45	2592100,A/G,59,90,36,51,2,49	PVBM08B,A/G,78,78,36,41,1,40	PVBM08F,A/G,51,51,36,18,0,18	IULA:1092:1,A/G,83,83,35,44,0,44	HK-9,A/G,82,82,34,43,0,43	MS84-1373,A/A,176,0,36,118,118,0	MS27-5030,A/G,8,65,34,31,2,29
DS571154	95849	EHI_178820	HM-1A,A/A,196,0,37,134,134,0	HM-1B,A/A,130,0,37,81,81,0	Rahman,A/G,143,143,36,92,0,92	2592100,A/G,255,255,36,206,2,204	PVBM08B,A/G,180,213,36,151,3,149	PVBM08F,A/G,77,77,36,39,0,39	IULA:1092:1,A/G,137,137,36,87,0,87	HK-9,A/G,255,255,36,252,0,252	MS84-1373,A/G,255,255,36,190,1,189	MS27-5030,A/G,255,255,36,227,1,226
DS571154	9860	EHI_178450	HM-1A,G/G,123,0,36,76,76,0	HM-1B,G/G,107,0,36,63,63,0	Rahman,G/G,73,0,35,36,36,0	2592100,G/G,78,0,35,40,40,0	PVBM08B,G/G,87,0,36,47,47,0	PVBM08F,G/G,85,0,37,45,45,0	IULA:1092:1,G/G,126,0,34,79,79,0	HK-9,G/A,121,121,34,74,0,74	MS84-1373,G/G,107,0,36,63,63,0	MS27-5030,G/G,71,0,34,34,34,0
DS571154	9890	EHI_178450	HM-1A,C/C,122,0,36,77,77,0	HM-1B,C/C,103,0,36,61,61,0	Rahman,C/T,40,40,33,9,0,9	2592100,C/T,45,45,33,13,0,13	PVBM08B,C/C,95,0,35,56,56,0	PVBM08F,C/C,80,0,36,41,41,0	IULA:1092:1,C/T,58,58,32,24,0,24	HK-9,C/C,105,0,35,80,79,1	MS84-1373,C/T,43,43,33,12,0,12	MS27-5030,C/T,34,34,30,5,0,5
DS571154	9909	EHI_178450	HM-1A,G/G,102,0,35,59,59,0	HM-1B,G/G,91,0,35,50,50,0	Rahman,G/T,38,38,32,8,0,8	2592100,G/T,43,43,33,12,0,12	PVBM08B,G/G,93,0,34,52,52,0	PVBM08F,G/G,72,0,35,36,36,0	IULA:1092:1,G/T,50,50,33,20,3,17	HK-9,G/G,117,0,35,71,71,0	MS84-1373,G/T,35,61,34,27,1,27	MS27-5030,G/T,29,29,37,2,0,2
DS571155	111318	EHI_092490	HM-1A,G/G,136,0,37,86,86,0	HM-1B,G/G,125,0,36,77,77,0	Rahman,G/G,169,0,36,133,132,1	2592100,G/C,92,92,35,52,1,51	PVBM08B,G/C,66,86,35,50,3,47	PVBM08F,G/C,61,61,33,28,2,26	IULA:1092:1,G/G,116,0,37,71,71,0	HK-9,G/G,150,0,36,97,97,0	MS84-1373,G/C,98,98,34,59,3,56	MS27-5030,G/C,120,120,35,74,1,73
DS571155	111488	EHI_092490	HM-1A,A/A,31,0,37,6,6,0	HM-1B,A/A,16,0,35,9,8,1	Rahman,A/A,21,0,37,4,4,0	2592100,A/A,24,0,36,7,7,0	PVBM08B,A/G,21,21,35,5,4,1	PVBM08F,A/A,40,0,33,13,13,0	IULA:1092:1,A/A,17,0,34,17,16,1	HK-9,A/A,18,0,32,11,10,1	MS84-1373,A/A,42,0,35,17,17,0	MS27-5030,A/A,0,0,37,1,1,0
DS571155	119681	EHI_092520	HM-1A,T/T,171,0,37,114,114,0	HM-1B,T/T,152,0,37,99,99,0	Rahman,T/C,255,255,37,228,2,226	2592100,T/C,163,163,37,109,1,108	PVBM08B,T/C,218,218,36,153,1,152	PVBM08F,T/C,93,93,37,53,1,52	IULA:1092:1,T/C,197,197,35,135,0,135	HK-9,T/T,206,0,36,145,145,0	MS84-1373,T/C,207,207,36,147,4,143	MS27-5030,T/C,255,255,36,198,3,195
DS571155	123069	EHI_092540	HM-1A,G/G,113,0,36,68,68,0	HM-1B,G/G,78,0,37,40,40,0	Rahman,G/G,155,0,36,101,101,0	2592100,G/A,63,63,35,29,1,28	PVBM08B,G/A,75,75,33,37,0,37	PVBM08F,G/A,17,48,33,17,1,16	IULA:1092:1,G/G,160,0,37,105,105,0	HK-9,G/A,97,97,35,57,2,56	MS84-1373,G/A,88,88,35,50,2,48	MS27-5030,G/A,73,73,34,37,0,36
DS571155	18034	EHI_092090	HM-1A,C/C,46,0,36,14,14,0	HM-1B,C/C,42,0,33,15,15,0	Rahman,C/C,52,0,35,21,21,0	2592100,C/C,50,0,36,18,18,0	PVBM08B,C/A,12,31,29,7,4,3	PVBM08F,C/C,3,0,29,10,8,2	IULA:1092:1,C/C,49,0,32,32,31,1	HK-9,C/C,53,0,32,21,21,0	MS84-1373,C/C,51,0,34,19,19,0	MS27-5030,C/C,20,0,33,12,11,1
DS571155	18892	EHI_092100	HM-1A,C/C,143,0,37,92,92,0	HM-1B,C/C,92,0,37,51,51,0	Rahman,C/T,213,213,36,156,8,148	2592100,C/T,146,146,36,101,7,94	PVBM08B,C/T,150,150,36,100,3,97	PVBM08F,C/T,85,85,35,46,1,45	IULA:1092:1,C/T,152,152,36,103,4,99	HK-9,C/T,127,161,36,113,7,106	MS84-1373,C/T,165,165,36,114,5,109	MS27-5030,C/T,155,203,35,148,8,140
DS571155	2805	EHI_091950	HM-1A,G/G,56,0,37,22,22,0	HM-1B,G/G,37,0,37,7,7,0	Rahman,G/A,43,43,35,12,0,12	2592100,G/A,47,47,37,15,0,15	PVBM08B,G/A,42,42,35,12,1,11	PVBM08F,G/A,37,37,34,7,0,7	IULA:1092:1,G/A,56,56,34,28,6,22	HK-9,G/A,38,38,33,12,4,8	MS84-1373,G/A,46,46,35,14,0,14	MS27-5030,G/A,33,33,32,6,2,4
DS571155	29119	EHI_092190	HM-1A,T/T,92,0,36,51,51,0	HM-1B,T/T,60,0,37,25,25,0	Rahman,T/G,125,125,35,78,1,77	2592100,T/G,97,97,36,55,0,55	PVBM08B,T/T,113,0,36,68,68,0	PVBM08F,T/T,63,0,36,28,28,0	IULA:1092:1,T/G,91,91,34,51,1,50	HK-9,T/G,75,75,35,37,0,37	MS84-1373,T/G,90,90,36,50,1,49	MS27-5030,T/G,112,112,35,68,1,67
DS571155	29905	EHI_092200	HM-1A,C/C,132,0,37,83,83,0	HM-1B,C/T,80,80,35,41,0,41	Rahman,C/C,190,0,37,129,129,0	2592100,C/C,152,0,37,99,99,0	PVBM08B,C/C,170,0,37,113,113,0	PVBM08F,C/C,95,0,36,53,53,0	IULA:1092:1,C/C,161,0,37,106,106,0	HK-9,C/C,147,0,37,95,95,0	MS84-1373,C/C,198,0,36,136,136,0	MS27-5030,C/C,251,0,36,179,179,0
DS571155	30174	EHI_092200	HM-1A,G/G,53,0,35,20,20,0	HM-1B,G/G,45,0,35,13,13,0	Rahman,G/G,77,0,36,39,39,0	2592100,G/G,75,0,36,37,37,0	PVBM08B,G/A,20,42,33,12,1,11	PVBM08F,G/A,53,53,36,20,0,20	IULA:1092:1,G/G,116,0,35,70,70,0	HK-9,G/G,83,0,35,44,44,0	MS84-1373,G/G,105,0,35,61,61,0	MS27-5030,G/G,72,0,35,35,35,0
DS571155	31495	EHI_092210	HM-1A,T/T,72,0,36,35,35,0	HM-1B,T/T,58,0,36,24,24,0	Rahman,T/T,111,0,35,66,66,0	2592100,T/T,82,0,36,43,43,0	PVBM08B,T/C,60,60,32,25,0,25	PVBM08F,T/C,53,53,34,20,0,20	IULA:1092:1,T/T,92,0,35,51,51,0	HK-9,T/T,68,0,33,32,32,0	MS84-1373,T/T,91,0,37,51,51,0	MS27-5030,T/T,86,0,35,47,47,0
DS571155	32139	EHI_092210	HM-1A,A/A,50,0,34,17,17,0	HM-1B,A/A,45,0,36,13,13,0	Rahman,A/A,76,0,35,38,38,0	2592100,A/A,67,0,36,31,31,0	PVBM08B,A/G,33,61,35,27,1,26	PVBM08F,A/G,43,43,33,12,0,12	IULA:1092:1,A/A,77,0,36,39,39,0	HK-9,A/A,47,0,36,15,15,0	MS84-1373,A/A,58,0,35,24,24,0	MS27-5030,A/A,47,0,36,15,15,0
DS571155	33095	EHI_092220	HM-1A,G/G,91,0,37,50,50,0	HM-1B,G/G,73,0,36,36,36,0	Rahman,G/T,76,76,34,42,4,38	2592100,G/T,73,73,35,36,0,36	PVBM08B,G/G,128,0,36,80,80,0	PVBM08F,G/G,71,0,36,34,34,0	IULA:1092:1,G/T,108,108,36,65,1,64	HK-9,G/T,83,83,36,44,0,44	MS84-1373,G/T,75,75,34,37,0,37	MS27-5030,G/T,69,101,36,59,1,58
DS571155	36077	EHI_092220	HM-1A,T/T,92,0,36,51,51,0	HM-1B,T/T,66,0,37,30,30,0	Rahman,T/G,76,95,36,58,5,53	2592100,T/G,67,67,35,32,1,31	PVBM08B,T/G,66,66,36,34,4,30	PVBM08F,T/G,43,43,36,12,0,12	IULA:1092:1,T/G,37,66,37,34,4,30	HK-9,T/G,57,82,36,46,3,43	MS84-1373,T/G,70,70,35,35,2,33	MS27-5030,T/G,66,85,35,55,10,45
DS571155	38821	EHI_092250	HM-1A,T/T,60,0,37,25,25,0	HM-1B,T/T,55,0,37,21,21,0	Rahman,T/T,77,0,36,39,39,0	2592100,T/T,55,0,37,21,21,0	PVBM08B,T/C,63,63,34,28,0,28	PVBM08F,T/C,57,57,34,23,0,23	IULA:1092:1,T/T,113,0,36,68,68,0	HK-9,T/T,58,0,37,24,24,0	MS84-1373,T/T,78,0,36,40,40,0	MS27-5030,T/T,70,0,37,33,33,0
DS571155	39558	EHI_092250	HM-1A,T/T,70,0,37,33,33,0	HM-1B,T/T,50,0,36,17,17,0	Rahman,T/A,56,56,34,25,3,22	2592100,T/A,58,58,35,24,0,24	PVBM08B,T/T,66,0,36,31,31,0	PVBM08F,T/T,66,0,37,30,30,0	IULA:1092:1,T/A,102,102,35,66,7,59	HK-9,T/A,29,58,34,28,4,24	MS84-1373,T/A,55,86,36,52,6,46	MS27-5030,T/A,42,42,36,15,4,11
DS571155	39812	EHI_092250	HM-1A,C/C,48,0,37,16,16,0	HM-1B,C/C,46,0,36,14,14,0	Rahman,C/T,40,40,33,10,1,9	2592100,C/T,7,38,36,9,1,8	PVBM08B,C/C,57,0,37,23,23,0	PVBM08F,C/C,67,0,36,31,31,0	IULA:1092:1,C/T,86,86,34,47,1,46	HK-9,C/C,50,0,34,19,19,0	MS84-1373,C/T,40,40,36,10,1,9	MS27-5030,C/T,33,33,32,4,0,4
DS571155	40572	EHI_092250	HM-1A,G/G,115,0,36,69,69,0	HM-1B,G/G,65,0,37,29,29,0	Rahman,G/A,98,98,36,56,0,56	2592100,G/A,73,73,36,36,0,36	PVBM08B,G/G,116,0,36,70,70,0	PVBM08F,G/G,72,0,36,35,35,0	IULA:1092:1,G/A,98,98,35,56,0,56	HK-9,G/A,80,80,34,41,0,41	MS84-1373,G/A,107,107,35,63,0,63	MS27-5030,G/A,67,67,34,32,1,31
DS571155	41046	EHI_092250	HM-1A,C/C,75,0,37,37,37,0	HM-1B,C/C,53,0,35,20,20,0	Rahman,C/A,43,43,36,12,0,12	2592100,C/A,48,48,36,16,0,16	PVBM08B,C/A,50,50,34,17,0,17	PVBM08F,C/A,38,38,33,8,0,8	IULA:1092:1,C/A,77,77,36,39,0,39	HK-9,C/A,48,48,33,16,0,16	MS84-1373,C/A,47,47,33,15,0,15	MS27-5030,C/A,27,27,37,1,0,1
DS571155	42181	EHI_092260	HM-1A,G/G,87,0,35,47,47,0	HM-1B,G/G,62,0,36,27,27,0	Rahman,G/A,40,70,36,35,2,33	2592100,G/A,77,77,36,40,1,39	PVBM08B,G/G,100,0,36,57,57,0	PVBM08F,G/G,57,0,37,23,23,0	IULA:1092:1,G/A,72,72,35,39,4,35	HK-9,G/A,63,63,36,29,1,28	MS84-1373,G/A,62,80,36,47,6,41	MS27-5030,G/A,60,75,35,40,3,37
DS571155	4717	EHI_091950	HM-1A,C/C,60,0,37,25,25,0	HM-1B,C/C,70,0,36,35,35,0	Rahman,C/T,83,83,35,52,8,44	2592100,C/T,67,67,36,32,1,31	PVBM08B,C/C,82,0,36,44,44,0	PVBM08F,C/C,46,0,36,31,30,1	IULA:1092:1,C/T,18,75,36,42,5,37	HK-9,C/T,65,65,36,29,0,29	MS84-1373,C/T,65,65,34,31,2,29	MS27-5030,C/T,67,67,35,33,2,31
DS571155	57180	EHI_092290	HM-1A,G/G,85,0,36,45,45,0	HM-1B,G/G,52,0,35,21,21,0	Rahman,G/G,107,0,37,84,83,1	2592100,G/G,86,0,37,46,46,0	PVBM08B,G/G,82,0,36,43,43,0	PVBM08F,G/G,57,0,37,23,23,0	IULA:1092:1,G/G,93,0,36,52,52,0	HK-9,G/G,30,0,35,41,38,3	MS84-1373,G/A,55,55,36,22,1,21	MS27-5030,G/G,98,0,36,57,57,0
DS571155	57227	EHI_092290	HM-1A,T/T,50,0,33,17,17,0	HM-1B,T/T,34,0,37,5,5,0	Rahman,T/T,61,0,35,26,26,0	2592100,T/T,52,0,35,19,19,0	PVBM08B,T/T,41,0,35,10,10,0	PVBM08F,T/T,56,0,35,22,22,0	IULA:1092:1,T/T,70,0,36,33,33,0	HK-9,T/C,53,53,35,22,2,20	MS84-1373,T/T,50,0,34,17,17,0	MS27-5030,T/T,41,0,32,11,11,0
DS571155	69954	EHI_092340	HM-1A,G/G,36,0,28,7,7,0	HM-1B,G/G,31,0,33,3,3,0	Rahman,G/G,31,0,31,4,4,0	2592100,G/G,29,0,23,2,2,0	PVBM08B,G/G,34,0,26,8,8,0	PVBM08F,G/G,29,0,31,2,2,0	IULA:1092:1,G/G,31,0,30,5,5,0	HK-9,G/G,7,0,31,4,3,1	MS84-1373,G/T,24,26,26,6,4,2	MS27-5030,G/G,37,0,28,9,9,0
DS571155	7271	EHI_092080	HM-1A,A/A,132,0,37,83,83,0	HM-1B,A/A,83,0,37,44,44,0	Rahman,A/A,255,0,37,188,188,0	2592100,A/A,177,0,37,121,121,0	PVBM08B,A/G,176,176,36,122,4,118	PVBM08F,A/G,91,91,36,50,0,50	IULA:1092:1,A/A,157,0,36,107,107,0	HK-9,A/A,203,0,36,141,141,0	MS84-1373,A/A,128,0,36,97,96,1	MS27-5030,A/A,176,0,36,125,125,0
DS571155	7428	EHI_092080	HM-1A,T/T,87,0,36,47,47,0	HM-1B,T/T,60,0,37,25,25,0	Rahman,T/T,68,0,35,32,32,0	2592100,T/T,72,0,36,36,36,0	PVBM08B,T/C,52,52,34,19,0,19	PVBM08F,T/C,40,40,32,9,0,9	IULA:1092:1,T/T,90,0,36,64,63,1	HK-9,T/T,111,0,35,66,66,0	MS84-1373,T/T,116,0,35,71,71,0	MS27-5030,T/T,130,0,36,81,81,0
DS571155	7462	EHI_092080	HM-1A,C/C,86,0,37,46,46,0	HM-1B,C/C,56,0,37,22,22,0	Rahman,C/C,145,0,36,93,93,0	2592100,C/C,106,0,37,62,62,0	PVBM08B,C/T,34,100,36,61,4,57	PVBM08F,C/T,62,62,36,29,2,27	IULA:1092:1,C/C,115,0,36,69,69,0	HK-9,C/C,142,0,36,91,91,0	MS84-1373,C/C,116,0,36,70,70,0	MS27-5030,C/C,128,0,36,80,80,0
DS571155	7621	EHI_092080	HM-1A,A/A,61,0,34,27,27,0	HM-1B,A/A,56,0,37,22,22,0	Rahman,A/A,126,0,36,78,78,0	2592100,A/A,115,0,36,69,69,0	PVBM08B,A/G,88,88,35,48,0,48	PVBM08F,A/G,56,56,34,22,0,22	IULA:1092:1,A/A,88,0,36,48,48,0	HK-9,A/A,93,0,36,52,52,0	MS84-1373,A/A,92,0,37,51,51,0	MS27-5030,A/A,96,0,35,54,54,0
DS571155	76251	EHI_092360	HM-1A,T/T,33,0,32,4,4,0	HM-1B,T/T,31,0,33,3,3,0	Rahman,T/G,36,36,32,6,0,6	2592100,T/G,34,34,35,5,0,5	PVBM08B,T/G,31,31,33,3,0,3	PVBM08F,T/G,37,37,32,7,0,7	IULA:1092:1,T/G,76,76,35,39,1,38	HK-9,T/G,47,47,32,15,0,15	MS84-1373,T/G,57,57,35,23,0,23	MS27-5030,T/G,25,25,25,1,0,1
DS571155	7999	EHI_092080	HM-1A,T/T,161,0,37,106,106,0	HM-1B,T/T,101,0,37,58,58,0	Rahman,T/T,255,0,37,203,203,0	2592100,T/T,227,0,37,159,159,0	PVBM08B,T/C,177,177,37,119,0,119	PVBM08F,T/C,85,85,37,45,0,45	IULA:1092:1,T/T,177,0,37,120,120,0	HK-9,T/T,238,0,37,168,168,0	MS84-1373,T/T,255,0,36,181,181,0	MS27-5030,T/T,255,0,36,216,215,1
DS571155	943	EHI_091940	HM-1A,T/T,36,0,34,7,7,0	HM-1B,T/T,22,0,35,5,5,0	Rahman,T/T,36,0,32,9,9,0	2592100,T/T,36,0,36,8,8,0	PVBM08B,T/T,34,0,32,7,7,0	PVBM08F,T/T,36,0,33,8,8,0	IULA:1092:1,T/T,29,0,35,5,5,0	HK-9,T/A,23,24,35,9,8,1	MS84-1373,T/A,14,14,34,10,9,1	MS27-5030,T/T,37,0,35,18,18,0
DS571155	97771	EHI_092380	HM-1A,G/G,86,0,36,46,46,0	HM-1B,G/G,83,0,35,44,44,0	Rahman,G/G,141,0,35,90,90,0	2592100,G/G,95,0,36,54,54,0	PVBM08B,G/A,122,122,35,75,0,75	PVBM08F,G/A,71,71,35,34,0,34	IULA:1092:1,G/G,111,0,34,66,66,0	HK-9,G/G,105,0,34,61,61,0	MS84-1373,G/G,110,0,34,65,65,0	MS27-5030,G/G,123,0,35,76,76,0
DS571155	990	EHI_091940	HM-1A,C/C,63,0,34,28,28,0	HM-1B,C/C,56,0,37,22,22,0	Rahman,C/C,63,0,36,28,28,0	2592100,C/C,58,0,37,24,24,0	PVBM08B,C/T,53,53,34,20,0,20	PVBM08F,C/T,46,46,34,14,0,14	IULA:1092:1,C/C,58,0,36,24,24,0	HK-9,C/C,70,0,34,33,33,0	MS84-1373,C/C,63,0,35,28,28,0	MS27-5030,C/C,85,0,36,45,45,0
DS571156	102277	EHI_183100	HM-1A,A/G,173,173,35,117,1,116	HM-1B,A/G,122,122,36,76,1,75	Rahman,A/G,138,138,36,91,3,88	2592100,A/G,165,165,36,109,0,109	PVBM08B,A/G,127,127,36,80,1,79	PVBM08F,A/G,61,92,35,52,1,51	IULA:1092:1,A/G,241,241,36,170,0,170	HK-9,A/G,175,175,35,120,3,117	MS84-1373,A/G,235,235,35,166,1,165	MS27-5030,A/G,193,193,34,134,2,132
DS571156	114391	EHI_183150	HM-1A,G/G,131,0,36,82,82,0	HM-1B,G/G,120,0,36,73,73,0	Rahman,G/A,208,208,36,145,1,144	2592100,G/A,160,160,36,105,0,105	PVBM08B,G/A,162,162,36,107,0,107	PVBM08F,G/A,73,73,36,36,0,36	IULA:1092:1,G/A,110,110,35,66,1,65	HK-9,G/G,232,0,36,163,163,0	MS84-1373,G/A,119,119,36,89,1,88	MS27-5030,G/A,163,163,36,108,0,108
DS571156	133214	EHI_183210	HM-1A,G/G,170,0,37,113,113,0	HM-1B,G/G,121,0,37,74,74,0	Rahman,G/A,87,87,27,47,0,47	2592100,G/G,80,0,36,105,100,5	PVBM08B,G/A,62,70,25,43,5,38	PVBM08F,G/A,37,37,25,9,2,7	IULA:1092:1,G/A,52,52,27,20,1,19	HK-9,G/G,184,0,37,156,154,2	MS84-1373,G/G,70,0,35,204,178,26	MS27-5030,G/G,214,0,36,225,219,6
DS571156	144457	EHI_183260	HM-1A,G/G,102,0,37,59,59,0	HM-1B,G/G,128,0,37,80,80,0	Rahman,G/A,112,112,36,72,5,67	2592100,G/A,175,175,35,121,4,117	PVBM08B,G/G,170,0,36,113,113,0	PVBM08F,G/G,105,0,35,61,61,0	IULA:1092:1,G/A,147,147,37,98,3,95	HK-9,G/A,117,117,36,71,0,71	MS84-1373,G/A,133,133,36,85,1,84	MS27-5030,G/A,76,76,36,39,1,38
DS571156	17522	EHI_182550	HM-1A,G/G,34,0,33,11,11,0	HM-1B,G/G,25,0,32,2,2,0	Rahman,G/G,12,0,33,3,2,1	2592100,G/G,16,0,34,10,9,1	PVBM08B,G/G,20,0,33,10,9,1	PVBM08F,G/G,3,0,33,8,7,1	IULA:1092:1,G/G,4,0,33,22,20,4	HK-9,G/G,21,0,28,9,8,1	MS84-1373,G/G,33,0,33,6,6,0	MS27-5030,G/T,21,21,37,5,4,1
DS571156	40542	EHI_182740	HM-1A,T/T,51,0,36,18,18,0	HM-1B,T/T,55,0,36,21,21,0	Rahman,T/C,102,102,35,61,0,59	2592100,T/C,98,98,37,56,0,56	PVBM08B,T/C,113,113,36,71,3,68	PVBM08F,T/C,82,82,35,44,0,43	IULA:1092:1,T/C,162,162,36,107,0,107	HK-9,T/C,147,147,36,98,3,95	MS84-1373,T/C,152,175,36,120,3,117	MS27-5030,T/C,142,142,36,92,1,91
DS571156	48898	EHI_182770	HM-1A,A/A,34,0,36,7,7,0	HM-1B,A/A,22,0,31,7,6,1	Rahman,A/A,31,0,36,19,18,1	2592100,A/A,51,0,33,23,23,0	PVBM08B,A/A,56,0,35,33,33,0	PVBM08F,A/A,26,0,33,26,25,1	IULA:1092:1,A/A,33,0,34,48,46,2	HK-9,A/A,37,0,34,33,32,1	MS84-1373,A/A,12,0,35,17,16,1	MS27-5030,A/T,29,29,33,5,3,2
DS571156	77707	EHI_182950	HM-1A,G/G,72,0,36,35,35,0	HM-1B,G/G,55,0,35,21,21,0	Rahman,G/A,65,65,35,29,0,29	2592100,G/G,62,0,36,27,27,0	PVBM08B,G/G,86,0,36,46,46,0	PVBM08F,G/G,45,0,36,13,13,0	IULA:1092:1,G/A,72,72,34,35,0,35	HK-9,G/G,138,0,35,88,88,0	MS84-1373,G/G,112,0,35,68,68,0	MS27-5030,G/G,103,0,35,60,60,0
DS571156	84646	EHI_182980	HM-1A,T/T,81,0,35,42,42,0	HM-1B,T/T,65,0,35,29,29,0	Rahman,T/C,38,56,33,23,1,22	2592100,T/C,34,65,32,30,1,29	PVBM08B,T/C,40,40,30,9,0,9	PVBM08F,T/C,34,34,30,5,0,5	IULA:1092:1,T/C,70,70,32,33,0,33	HK-9,T/C,43,62,31,28,1,27	MS84-1373,T/C,71,71,31,34,0,34	MS27-5030,T/C,70,70,32,33,0,33
DS571156	84666	EHI_182980	HM-1A,G/G,75,0,36,37,37,0	HM-1B,G/G,66,0,35,30,30,0	Rahman,G/G,60,0,34,25,25,0	2592100,G/G,63,0,34,28,28,0	PVBM08B,G/T,40,40,33,9,0,9	PVBM08F,G/T,34,34,28,5,0,5	IULA:1092:1,G/G,91,0,33,50,50,0	HK-9,G/G,82,0,33,43,43,0	MS84-1373,G/G,100,0,34,58,58,0	MS27-5030,G/G,81,0,35,42,42,0
DS571156	87630	EHI_183000	HM-1A,T/T,143,0,37,93,93,0	HM-1B,T/T,107,0,36,65,65,0	Rahman,T/T,210,0,37,145,145,0	2592100,T/C,130,150,36,99,1,98	PVBM08B,T/T,136,0,36,86,86,0	PVBM08F,T/T,73,0,36,37,37,0	IULA:1092:1,T/T,146,0,36,94,94,0	HK-9,T/T,225,0,36,157,157,0	MS84-1373,T/C,131,131,35,82,0,82	MS27-5030,T/C,134,165,36,112,3,109
DS571157	121583	EHI_197380	HM-1A,G/G,72,0,35,39,38,1	HM-1B,G/G,41,0,33,11,11,0	Rahman,G/G,50,0,35,17,17,0	2592100,G/G,48,0,37,16,16,0	PVBM08B,G/G,52,0,34,22,22,0	PVBM08F,G/G,40,0,33,11,11,0	IULA:1092:1,G/G,38,0,36,8,8,0	HK-9,G/G,56,0,36,23,23,0	MS84-1373,G/G,66,0,35,32,32,0	MS27-5030,G/A,44,73,35,38,2,36
DS571157	122719	EHI_197390	HM-1A,A/A,73,0,36,36,36,0	HM-1B,A/A,55,0,35,21,21,0	Rahman,A/A,53,0,36,21,21,0	2592100,A/A,57,0,36,24,24,0	PVBM08B,A/A,81,0,36,43,43,0	PVBM08F,A/A,51,0,36,18,18,0	IULA:1092:1,A/A,63,0,36,28,28,0	HK-9,A/A,67,0,35,32,32,0	MS84-1373,A/A,97,0,35,56,56,0	MS27-5030,A/G,55,55,34,25,4,21
DS571157	122874	EHI_197390	HM-1A,A/A,96,0,36,69,68,1	HM-1B,A/A,86,0,35,46,46,0	Rahman,A/A,122,0,37,75,75,0	2592100,A/A,91,0,36,50,50,0	PVBM08B,A/A,130,0,36,81,81,0	PVBM08F,A/A,73,0,37,36,36,0	IULA:1092:1,A/A,115,0,36,69,69,0	HK-9,A/A,152,0,36,100,100,0	MS84-1373,A/A,201,0,36,138,138,0	MS27-5030,A/G,52,52,35,21,2,19
DS571157	122885	EHI_197390	HM-1A,G/G,103,0,35,60,60,0	HM-1B,G/G,78,0,36,40,40,0	Rahman,G/G,103,0,36,60,60,0	2592100,G/G,87,0,36,47,47,0	PVBM08B,G/G,112,0,35,67,67,0	PVBM08F,G/G,77,0,36,39,39,0	IULA:1092:1,G/G,92,0,35,51,51,0	HK-9,G/G,137,0,36,87,87,0	MS84-1373,G/G,165,0,35,110,110,0	MS27-5030,G/T,38,38,26,10,2,8
DS571157	125487	EHI_197400	HM-1A,A/A,151,0,36,98,98,0	HM-1B,A/A,103,0,36,60,60,0	Rahman,A/G,186,186,36,131,5,126	2592100,A/G,132,132,36,84,1,83	PVBM08B,A/G,166,166,36,114,4,110	PVBM08F,A/G,80,80,36,41,0,41	IULA:1092:1,A/G,93,93,34,54,2,52	HK-9,A/G,171,171,36,119,5,114	MS84-1373,A/A,255,0,36,219,219,0	MS27-5030,A/G,165,165,36,112,3,109
DS571157	129627	EHI_197440	HM-1A,C/C,157,0,36,103,103,0	HM-1B,C/C,87,0,37,47,47,0	Rahman,C/C,145,0,36,93,93,0	2592100,C/C,82,0,37,43,43,0	PVBM08B,C/A,151,151,35,100,2,100	PVBM08F,C/A,87,87,35,47,0,47	IULA:1092:1,C/C,97,0,36,55,55,0	HK-9,C/C,185,0,35,125,125,0	MS84-1373,C/C,255,0,36,201,201,0	MS27-5030,C/C,206,0,36,143,143,0
DS571157	129639	EHI_197440	HM-1A,G/G,143,0,37,92,92,0	HM-1B,G/G,76,0,36,52,51,1	Rahman,G/T,138,138,36,94,6,88	2592100,G/T,77,77,36,39,0,39	PVBM08B,G/G,158,0,36,121,120,1	PVBM08F,G/G,97,0,36,55,55,0	IULA:1092:1,G/T,105,105,36,64,3,61	HK-9,G/T,147,159,36,126,5,121	MS84-1373,G/G,255,0,36,198,198,0	MS27-5030,G/G,212,0,36,147,147,0
DS571157	130225	EHI_197440	HM-1A,A/A,51,0,32,18,18,0	HM-1B,A/A,36,0,31,6,6,0	Rahman,A/A,80,0,33,41,41,0	2592100,A/A,66,0,36,30,30,0	PVBM08B,A/G,53,53,32,20,0,20	PVBM08F,A/G,40,40,34,11,2,9	IULA:1092:1,A/A,52,0,33,19,19,0	HK-9,A/A,80,0,35,41,41,0	MS84-1373,A/A,83,0,32,44,44,0	MS27-5030,A/A,81,0,34,42,42,0
DS571157	133492	EHI_197460	HM-1A,T/T,147,0,36,95,95,0	HM-1B,T/T,88,0,37,48,48,0	Rahman,T/T,182,0,36,124,124,0	2592100,T/T,106,0,36,62,62,0	PVBM08B,T/C,198,198,36,136,0,136	PVBM08F,T/C,57,57,35,24,1,23	IULA:1092:1,T/T,110,0,37,65,65,0	HK-9,T/T,192,0,36,131,131,0	MS84-1373,T/T,166,0,36,128,127,1	MS27-5030,T/T,178,0,36,120,120,0
DS571157	135708	EHI_197480	HM-1A,T/T,141,0,36,90,90,0	HM-1B,T/T,77,0,36,39,39,0	Rahman,T/T,166,0,37,110,110,0	2592100,T/T,87,0,37,47,47,0	PVBM08B,T/C,145,145,36,97,4,93	PVBM08F,T/C,78,78,35,42,2,40	IULA:1092:1,T/T,105,0,35,61,61,0	HK-9,T/T,185,0,36,128,128,0	MS84-1373,T/C,230,230,35,163,2,161	MS27-5030,T/C,165,165,34,111,2,109
DS571157	144157	EHI_197530	HM-1A,G/G,78,0,36,40,40,0	HM-1B,G/G,57,0,37,23,23,0	Rahman,G/G,105,0,37,61,61,0	2592100,G/G,53,0,37,20,20,0	PVBM08B,G/G,83,0,36,44,44,0	PVBM08F,G/G,51,0,36,18,18,0	IULA:1092:1,G/G,71,0,36,34,34,0	HK-9,G/G,72,0,36,35,35,0	MS84-1373,G/A,80,80,35,42,1,41	MS27-5030,G/G,78,0,37,40,40,0
DS571157	147658	EHI_197550	HM-1A,G/G,95,0,36,54,54,0	HM-1B,G/G,66,0,35,30,30,0	Rahman,G/G,125,0,36,77,77,0	2592100,G/G,100,0,36,57,57,0	PVBM08B,G/C,87,87,34,49,2,47	PVBM08F,G/C,52,52,35,19,0,19	IULA:1092:1,G/G,88,0,36,48,48,0	HK-9,G/G,117,0,35,72,72,0	MS84-1373,G/G,200,0,36,142,142,0	MS27-5030,G/G,160,0,36,105,105,0
DS571157	149229	EHI_197560	HM-1A,A/A,67,0,37,32,32,0	HM-1B,A/A,56,0,37,22,22,0	Rahman,A/A,70,0,37,33,33,0	2592100,A/A,63,0,35,30,30,0	PVBM08B,A/G,58,58,36,25,1,24	PVBM08F,A/G,25,48,36,18,2,16	IULA:1092:1,A/A,42,0,36,27,26,1	HK-9,A/A,110,0,36,66,66,0	MS84-1373,A/A,121,0,36,74,74,0	MS27-5030,A/A,76,0,36,38,38,0
DS571157	15112	EHI_196900	HM-1A,C/C,27,0,37,1,1,0	HM-1B,C/C,36,0,32,7,7,0	Rahman,C/C,23,0,36,32,30,2	2592100,C/C,8,0,36,17,13,2	PVBM08B,C/C,51,0,35,22,21,0	PVBM08F,C/C,43,0,35,16,16,2	IULA:1092:1,C/C,7,0,33,26,23,3	HK-9,C/C,12,0,34,5,3,1	MS84-1373,C/C,26,0,32,14,12,1	MS27-5030,C/A,20,20,33,5,2,1
DS571157	30868	EHI_196980	HM-1A,G/G,40,0,36,9,9,0	HM-1B,G/G,40,0,35,9,9,0	Rahman,G/G,45,0,36,13,13,0	2592100,G/G,47,0,36,15,15,0	PVBM08B,G/A,33,33,32,4,0,4	PVBM08F,G/A,42,42,36,12,1,11	IULA:1092:1,G/G,96,0,35,54,54,0	HK-9,G/G,45,0,37,13,13,0	MS84-1373,G/G,62,0,37,27,27,0	MS27-5030,G/G,29,0,37,2,2,0
DS571157	32634	EHI_196980	HM-1A,A/A,31,0,37,4,4,0	HM-1B,A/A,31,0,37,3,3,0	Rahman,A/A,40,0,37,9,9,0	2592100,A/A,33,0,37,5,5,0	PVBM08B,A/A,38,0,33,8,8,0	PVBM08F,A/A,37,0,36,7,7,0	IULA:1092:1,A/A,37,0,35,9,9,0	HK-9,A/A,31,0,37,3,3,0	MS84-1373,A/A,25,0,33,3,3,0	MS27-5030,A/T,25,29,33,5,3,2
DS571157	35453	EHI_196990	HM-1A,A/A,88,0,36,48,48,0	HM-1B,A/A,90,0,36,49,49,0	Rahman,A/A,116,0,36,71,71,0	2592100,A/A,80,0,37,41,41,0	PVBM08B,A/G,68,68,35,35,3,32	PVBM08F,A/G,46,46,35,15,1,14	IULA:1092:1,A/A,96,0,35,54,54,0	HK-9,A/A,81,0,35,42,42,0	MS84-1373,A/A,98,0,36,56,56,0	MS27-5030,A/A,126,0,36,78,78,0
DS571157	72425	EHI_197180	HM-1A,T/T,57,0,36,23,23,0	HM-1B,T/T,42,0,37,11,11,0	Rahman,T/C,38,38,32,8,0,8	2592100,T/C,42,42,34,12,1,11	PVBM08B,T/C,40,40,35,9,0,9	PVBM08F,T/C,42,42,35,11,0,11	IULA:1092:1,T/C,86,86,36,46,0,46	HK-9,T/C,56,56,34,24,2,22	MS84-1373,T/C,80,80,35,41,0,41	MS27-5030,T/C,38,38,34,8,0,8
DS571157	75844	EHI_197200	HM-1A,T/T,42,0,35,13,13,0	HM-1B,T/T,45,0,35,13,13,0	Rahman,T/T,40,0,32,9,9,0	2592100,T/T,34,0,35,6,6,0	PVBM08B,T/T,45,0,36,13,13,0	PVBM08F,T/T,42,0,34,12,12,0	IULA:1092:1,T/T,92,0,36,51,51,0	HK-9,T/G,43,43,33,12,0,12	MS84-1373,T/T,35,0,35,21,20,1	MS27-5030,T/T,37,0,36,7,7,0
DS571157	77400	EHI_197200	HM-1A,C/C,52,0,36,19,19,0	HM-1B,C/C,53,0,35,20,20,0	Rahman,C/T,42,42,36,11,0,11	2592100,C/C,45,0,37,13,13,0	PVBM08B,C/T,41,41,35,10,0,10	PVBM08F,C/T,56,56,36,23,1,22	IULA:1092:1,C/T,118,118,36,73,1,72	HK-9,C/T,55,55,36,21,0,21	MS84-1373,C/C,80,0,37,41,41,0	MS27-5030,C/C,52,0,37,19,19,0
DS571157	81701	EHI_197220	HM-1A,T/T,38,0,34,8,8,0	HM-1B,T/T,33,0,34,4,4,0	Rahman,T/C,34,34,33,5,0,5	2592100,T/C,31,31,33,3,0,3	PVBM08B,T/C,41,41,29,11,1,10	PVBM08F,T/C,31,31,37,3,0,3	IULA:1092:1,T/C,51,51,32,19,1,18	HK-9,T/C,40,40,33,10,1,9	MS84-1373,T/C,33,33,37,4,0,4	MS27-5030,T/C,37,37,31,7,0,7
DS571157	82060	EHI_197230	HM-1A,G/G,63,0,34,28,28,0	HM-1B,G/G,65,0,34,29,29,0	Rahman,G/T,67,67,34,32,1,31	2592100,G/G,77,0,36,39,39,0	PVBM08B,G/T,63,63,33,28,0,28	PVBM08F,G/T,46,46,35,15,1,14	IULA:1092:1,G/T,47,47,33,15,0,15	HK-9,G/T,46,46,31,14,0,14	MS84-1373,G/G,72,0,35,35,35,0	MS27-5030,G/G,103,0,31,60,60,0
DS571157	89625	EHI_197260	HM-1A,C/C,56,0,37,22,22,0	HM-1B,C/C,43,0,37,12,12,0	Rahman,C/C,46,0,37,14,14,0	2592100,C/C,34,0,35,5,5,0	PVBM08B,C/C,57,0,37,23,23,0	PVBM08F,C/C,45,0,36,13,13,0	IULA:1092:1,C/C,150,0,36,97,97,0	HK-9,C/T,58,58,36,25,1,24	MS84-1373,C/C,68,0,37,32,32,0	MS27-5030,C/C,46,0,36,14,14,0
DS571157	92209	EHI_197280	HM-1A,G/G,112,0,37,67,67,0	HM-1B,G/G,87,0,37,47,47,0	Rahman,G/A,190,190,36,131,2,129	2592100,G/G,148,0,37,96,96,0	PVBM08B,G/A,126,126,36,78,0,78	PVBM08F,G/A,82,82,37,43,0,43	IULA:1092:1,G/A,140,140,36,90,1,89	HK-9,G/G,167,0,37,111,111,0	MS84-1373,G/G,210,0,36,145,145,0	MS27-5030,G/G,200,0,36,138,138,0
DS571157	92603	EHI_197280	HM-1A,A/A,86,0,36,46,46,0	HM-1B,A/A,85,0,36,45,45,0	Rahman,A/G,66,66,36,30,0,30	2592100,A/A,93,0,36,52,52,0	PVBM08B,A/G,85,85,35,45,0,45	PVBM08F,A/G,61,61,36,26,0,26	IULA:1092:1,A/G,112,112,34,71,4,67	HK-9,A/A,81,0,36,42,42,0	MS84-1373,A/A,123,0,36,76,76,0	MS27-5030,A/A,75,0,35,37,37,0
DS571158	104532	EHI_103720	HM-1A,A/A,126,0,36,80,80,0	HM-1B,A/A,77,0,36,39,39,0	Rahman,A/G,123,123,34,80,4,76	2592100,A/G,81,81,34,43,1,42	PVBM08B,A/A,110,0,34,66,66,0	PVBM08F,A/A,53,0,36,21,21,0	IULA:1092:1,A/G,55,55,34,21,0,21	HK-9,A/G,61,92,33,54,3,51	MS84-1373,A/G,93,93,35,56,4,52	MS27-5030,A/G,118,118,34,79,7,72
DS571158	104732	EHI_103720	HM-1A,G/G,123,0,36,92,91,1	HM-1B,G/G,110,0,37,65,65,0	Rahman,G/A,153,153,36,100,0,100	2592100,G/A,120,120,36,73,0,73	PVBM08B,G/G,215,0,37,149,149,0	PVBM08F,G/G,97,0,36,55,55,0	IULA:1092:1,G/A,105,105,36,63,2,61	HK-9,G/A,138,138,36,91,3,88	MS84-1373,G/A,136,136,36,87,1,86	MS27-5030,G/A,161,161,36,108,2,106
DS571158	106126	EHI_103730	HM-1A,T/T,85,0,37,45,45,0	HM-1B,T/T,72,0,36,35,35,0	Rahman,T/T,75,0,36,37,37,0	2592100,T/T,95,0,37,53,53,0	PVBM08B,T/A,68,68,36,32,0,32	PVBM08F,T/A,56,56,35,23,1,22	IULA:1092:1,T/T,100,0,36,57,57,0	HK-9,T/T,123,0,36,76,76,0	MS84-1373,T/T,183,0,37,124,124,0	MS27-5030,T/T,81,0,35,42,42,0
DS571158	106207	EHI_103730	HM-1A,T/T,121,0,36,74,74,0	HM-1B,T/T,58,0,35,24,24,0	Rahman,T/C,53,91,36,55,3,52	2592100,T/C,70,70,36,35,2,33	PVBM08B,T/T,118,0,36,72,72,0	PVBM08F,T/T,66,0,36,30,30,0	IULA:1092:1,T/C,87,87,36,48,1,47	HK-9,T/C,105,105,36,61,0,61	MS84-1373,T/C,142,142,36,92,1,91	MS27-5030,T/C,86,106,35,63,0,63
DS571158	115231	EHI_103750	HM-1A,T/T,80,0,36,41,41,0	HM-1B,T/T,76,0,37,38,38,0	Rahman,T/T,51,0,37,18,18,0	2592100,T/T,62,0,35,27,27,0	PVBM08B,T/C,57,57,36,24,1,23	PVBM08F,T/C,50,50,36,17,0,17	IULA:1092:1,T/T,102,0,37,59,59,0	HK-9,T/T,121,0,36,74,74,0	MS84-1373,T/T,123,0,36,76,76,0	MS27-5030,T/T,92,0,36,51,51,0
DS571158	116047	EHI_103760	HM-1A,A/A,83,0,35,44,44,0	HM-1B,A/A,78,0,36,41,41,0	Rahman,A/A,171,0,36,116,116,0	2592100,A/A,105,0,36,61,61,0	PVBM08B,A/T,110,110,36,69,4,65	PVBM08F,A/T,71,71,36,35,1,34	IULA:1092:1,A/A,88,0,36,48,48,0	HK-9,A/A,110,0,35,66,66,0	MS84-1373,A/A,87,0,36,48,48,0	MS27-5030,A/A,137,0,36,88,88,0
DS571158	120837	EHI_103790	HM-1A,A/A,18,0,32,7,6,1	HM-1B,A/A,31,0,35,5,5,0	Rahman,A/A,36,0,35,6,6,0	2592100,A/A,36,0,34,8,8,0	PVBM08B,A/A,31,0,34,13,12,1	PVBM08F,A/A,40,0,33,9,9,0	IULA:1092:1,A/A,41,0,32,11,11,0	HK-9,A/G,26,31,29,7,4,3	MS84-1373,A/A,11,0,32,16,15,1	MS27-5030,A/A,36,0,35,6,6,0
DS571158	133093	EHI_103840	HM-1A,T/T,106,0,37,62,62,0	HM-1B,T/T,78,0,36,40,40,0	Rahman,T/T,66,0,37,30,30,0	2592100,T/T,95,0,36,53,53,0	PVBM08B,T/T,102,0,35,59,59,0	PVBM08F,T/T,70,0,36,33,33,0	IULA:1092:1,T/T,86,0,37,46,46,0	HK-9,T/G,107,107,35,65,2,63	MS84-1373,T/T,128,0,36,80,80,0	MS27-5030,T/T,141,0,36,90,90,0
DS571158	141491	EHI_103880	HM-1A,A/T,29,29,30,5,3,2	HM-1B,A/T,19,19,25,2,1,1	Rahman,A/A,29,0,32,2,2,0	2592100,A/T,29,29,25,2,0,2	PVBM08B,A/A,2,0,25,3,2,1	PVBM08F,A/A,0,0,25,1,1,0	IULA:1092:1,A/A,0,0,25,2,2,0	HK-9,A/A,0,0,25,2,2,0	MS84-1373,A/T,19,19,34,4,3,1	MS27-5030,A/A,0,0,25,1,1,0
DS571158	18581	EHI_103270	HM-1A,T/T,170,0,37,114,114,0	HM-1B,T/T,152,0,36,100,100,0	Rahman,T/T,231,0,36,163,163,0	2592100,T/T,187,0,36,127,127,0	PVBM08B,T/T,198,0,36,136,136,0	PVBM08F,T/T,62,0,37,27,27,0	IULA:1092:1,T/T,128,0,36,80,80,0	HK-9,T/C,185,185,35,125,0,125	MS84-1373,T/T,241,0,36,170,170,0	MS27-5030,T/T,251,0,36,178,178,0
DS571158	18619	EHI_103270	HM-1A,T/T,170,0,36,113,113,0	HM-1B,T/T,161,0,37,106,106,0	Rahman,T/A,156,156,36,106,4,102	2592100,T/A,138,138,36,91,3,88	PVBM08B,T/T,155,0,36,101,101,0	PVBM08F,T/T,70,0,36,34,34,0	IULA:1092:1,T/A,68,100,36,64,7,57	HK-9,T/T,198,0,36,137,137,0	MS84-1373,T/T,212,0,36,147,147,0	MS27-5030,T/A,100,160,36,115,10,105
DS571158	26080	EHI_103320	HM-1A,A/A,202,0,37,139,139,0	HM-1B,A/A,171,0,37,114,114,0	Rahman,A/C,217,217,37,152,1,151	2592100,A/C,142,142,37,92,1,91	PVBM08B,A/C,154,175,36,120,3,117	PVBM08F,A/C,86,86,37,47,1,46	IULA:1092:1,A/C,135,135,36,90,5,85	HK-9,A/C,163,163,36,110,2,108	MS84-1373,A/C,222,222,36,158,3,155	MS27-5030,A/C,203,240,36,173,4,169
DS571158	26129	EHI_103320	HM-1A,G/G,201,0,37,138,138,0	HM-1B,G/G,177,0,37,119,119,0	Rahman,G/C,124,158,36,105,1,104	2592100,G/C,140,140,37,91,2,89	PVBM08B,G/C,166,166,36,111,1,110	PVBM08F,G/C,80,80,37,43,2,41	IULA:1092:1,G/C,98,98,36,56,0,56	HK-9,G/C,124,158,35,106,2,104	MS84-1373,G/C,148,183,36,126,2,124	MS27-5030,G/C,206,211,36,154,3,151
DS571158	30967	EHI_103350	HM-1A,C/C,48,0,36,16,16,0	HM-1B,C/C,42,0,37,11,11,0	Rahman,C/A,33,33,37,4,0,4	2592100,C/A,37,37,36,8,1,7	PVBM08B,C/A,37,37,37,7,0,7	PVBM08F,C/A,34,34,37,5,0,5	IULA:1092:1,C/A,65,65,37,30,1,29	HK-9,C/A,41,41,35,11,1,10	MS84-1373,C/A,50,50,36,17,0,17	MS27-5030,C/A,29,29,37,2,0,2
DS571158	31047	EHI_103350	HM-1A,C/C,60,0,37,26,26,0	HM-1B,C/C,47,0,36,15,15,0	Rahman,C/A,36,36,35,6,0,6	2592100,C/A,36,36,35,6,0,6	PVBM08B,C/A,28,37,33,9,2,7	PVBM08F,C/A,43,43,34,12,0,12	IULA:1092:1,C/A,58,58,35,25,1,24	HK-9,C/A,40,40,34,10,1,9	MS84-1373,C/A,57,57,35,23,0,23	MS27-5030,C/A,31,31,33,3,0,3
DS571158	31684	EHI_103350	HM-1A,C/C,42,0,35,11,11,0	HM-1B,C/C,33,0,37,4,4,0	Rahman,C/C,40,0,37,9,9,0	2592100,C/C,42,0,37,11,11,0	PVBM08B,C/C,45,0,36,13,13,0	PVBM08F,C/C,43,0,36,12,12,0	IULA:1092:1,C/C,105,0,37,61,61,0	HK-9,C/T,43,43,32,12,0,12	MS84-1373,C/C,51,0,36,18,18,0	MS27-5030,C/C,33,0,34,4,4,0
DS571158	31908	EHI_103350	HM-1A,G/G,48,0,37,16,16,0	HM-1B,G/G,40,0,37,9,9,0	Rahman,G/A,34,34,37,5,0,5	2592100,G/A,34,34,37,5,0,5	PVBM08B,G/A,42,42,34,11,0,11	PVBM08F,G/A,43,43,34,13,1,12	IULA:1092:1,G/A,43,43,35,13,1,12	HK-9,G/A,38,38,33,8,0,8	MS84-1373,G/A,33,33,28,4,0,4	MS27-5030,G/A,29,29,32,2,0,2
DS571158	34101	EHI_103360	HM-1A,T/T,55,0,33,21,21,0	HM-1B,T/T,47,0,36,15,15,0	Rahman,T/C,40,57,36,26,3,23	2592100,T/C,45,45,35,13,0,13	PVBM08B,T/C,53,53,35,21,1,20	PVBM08F,T/C,48,48,35,17,1,16	IULA:1092:1,T/C,51,51,35,18,0,18	HK-9,T/C,48,48,35,17,1,16	MS84-1373,T/C,27,27,37,1,0,1	MS27-5030,T/C,29,29,32,2,0,2
DS571158	34909	EHI_103370	HM-1A,A/A,193,0,37,132,132,0	HM-1B,A/A,127,0,37,79,79,0	Rahman,A/A,238,0,37,168,168,0	2592100,A/A,165,0,37,110,110,0	PVBM08B,A/T,51,51,33,22,4,18	PVBM08F,A/T,37,37,34,8,1,7	IULA:1092:1,A/A,170,0,36,113,113,0	HK-9,A/A,240,0,37,169,169,0	MS84-1373,A/T,61,61,36,28,2,26	MS27-5030,A/A,255,0,36,194,194,0
DS571158	35140	EHI_103380	HM-1A,G/G,95,0,36,53,53,0	HM-1B,G/G,72,0,36,35,35,0	Rahman,G/T,65,65,36,30,1,29	2592100,G/T,77,77,35,40,1,39	PVBM08B,G/G,92,0,36,52,52,0	PVBM08F,G/G,55,0,36,21,21,0	IULA:1092:1,G/T,75,75,34,40,3,37	HK-9,G/T,65,65,34,31,2,29	MS84-1373,G/G,80,0,36,42,42,0	MS27-5030,G/T,66,66,35,31,1,30
DS571158	35849	EHI_103380	HM-1A,G/G,102,0,35,59,59,0	HM-1B,G/G,71,0,35,34,34,0	Rahman,G/G,136,0,37,86,86,0	2592100,G/G,81,0,35,58,57,1	PVBM08B,G/A,35,47,34,18,3,15	PVBM08F,G/A,28,34,33,6,1,5	IULA:1092:1,G/G,96,0,36,55,55,0	HK-9,G/G,122,0,35,76,76,0	MS84-1373,G/A,68,68,33,44,10,32	MS27-5030,G/G,157,0,36,103,103,0
DS571158	38497	EHI_103400	HM-1A,A/A,31,0,37,3,3,0	HM-1B,A/A,29,0,32,2,2,0	Rahman,A/G,42,42,35,11,0,11	2592100,A/G,51,51,35,19,1,18	PVBM08B,A/G,56,56,35,22,0,22	PVBM08F,A/G,38,38,36,8,0,8	IULA:1092:1,A/G,77,77,36,42,3,39	HK-9,A/A,58,0,36,24,24,0	MS84-1373,A/G,48,48,34,16,0,16	MS27-5030,A/G,33,33,37,4,0,4
DS571158	38888	EHI_103400	HM-1A,A/A,91,0,37,50,50,0	HM-1B,A/A,95,0,37,53,53,0	Rahman,A/A,103,0,37,60,60,0	2592100,A/A,107,0,37,64,64,0	PVBM08B,A/A,116,0,37,70,70,0	PVBM08F,A/A,45,0,37,13,13,0	IULA:1092:1,A/A,130,0,37,81,81,0	HK-9,A/T,62,111,35,82,16,66	MS84-1373,A/A,153,0,37,100,100,0	MS27-5030,A/A,178,0,37,120,120,0
DS571158	38912	EHI_103400	HM-1A,T/T,91,0,37,50,50,0	HM-1B,T/T,76,0,37,39,39,0	Rahman,T/C,105,105,36,65,4,61	2592100,T/C,102,102,37,61,2,59	PVBM08B,T/C,69,100,37,59,1,58	PVBM08F,T/C,48,48,36,17,1,16	IULA:1092:1,T/C,101,101,36,58,0,58	HK-9,T/T,116,0,36,70,70,0	MS84-1373,T/C,93,126,36,80,2,78	MS27-5030,T/C,135,135,37,86,1,85
DS571158	39856	EHI_103410	HM-1A,C/C,167,0,35,113,113,0	HM-1B,C/C,88,0,34,49,49,0	Rahman,C/T,38,38,33,9,1,8	2592100,C/T,41,41,32,10,0,10	PVBM08B,C/T,37,37,30,7,0,7	PVBM08F,C/T,27,27,37,1,0,1	IULA:1092:1,C/T,37,37,31,8,1,7	HK-9,C/T,42,42,33,11,0,11	MS84-1373,C/T,38,38,33,8,0,8	MS27-5030,C/T,33,33,27,5,1,4
DS571158	39892	EHI_103410	HM-1A,C/C,177,0,36,119,119,0	HM-1B,C/C,102,0,36,59,59,0	Rahman,C/T,164,200,36,140,3,137	2592100,C/T,190,190,36,130,1,129	PVBM08B,C/T,170,170,36,114,1,113	PVBM08F,C/T,65,65,35,32,3,29	IULA:1092:1,C/T,138,138,36,90,2,88	HK-9,C/T,255,255,36,191,3,188	MS84-1373,C/T,220,220,35,161,8,153	MS27-5030,C/T,255,255,36,193,5,188
DS571158	40528	EHI_103410	HM-1A,C/C,81,0,35,42,42,0	HM-1B,C/C,48,0,36,16,16,0	Rahman,C/T,36,36,32,6,0,6	2592100,C/T,42,42,36,12,1,11	PVBM08B,C/T,42,42,31,11,0,11	PVBM08F,C/T,41,41,32,11,1,10	IULA:1092:1,C/T,46,46,32,14,0,14	HK-9,C/C,66,0,34,31,31,0	MS84-1373,C/T,51,51,33,22,4,18	MS27-5030,C/T,34,34,35,6,1,5
DS571158	40639	EHI_103410	HM-1A,A/A,120,0,36,73,73,0	HM-1B,A/A,78,0,36,40,40,0	Rahman,A/G,73,105,36,64,2,62	2592100,A/G,61,92,35,53,2,51	PVBM08B,A/G,118,118,35,77,5,74	PVBM08F,A/G,66,66,35,31,1,30	IULA:1092:1,A/G,126,126,35,78,0,78	HK-9,A/A,133,0,36,85,85,0	MS84-1373,A/G,148,148,34,100,2,97	MS27-5030,A/G,158,158,34,107,3,104
DS571158	40686	EHI_103410	HM-1A,T/T,85,0,36,46,46,0	HM-1B,T/T,58,0,35,24,24,0	Rahman,T/G,58,73,35,37,1,36	2592100,T/G,68,68,35,36,4,32	PVBM08B,T/G,51,66,34,36,6,30	PVBM08F,T/G,46,46,34,17,3,14	IULA:1092:1,T/G,70,102,36,63,4,59	HK-9,T/T,51,0,37,18,18,0	MS84-1373,T/G,95,95,35,59,6,53	MS27-5030,T/G,49,63,35,32,4,28
DS571158	40912	EHI_103410	HM-1A,C/C,142,0,37,91,91,0	HM-1B,C/C,81,0,37,42,42,0	Rahman,C/T,62,62,37,28,1,27	2592100,C/T,60,85,37,49,4,45	PVBM08B,C/T,52,82,37,47,4,43	PVBM08F,C/T,51,51,35,20,2,19	IULA:1092:1,C/T,103,132,36,86,3,84	HK-9,C/C,153,0,37,100,100,0	MS84-1373,C/T,131,175,36,126,9,117	MS27-5030,C/T,65,108,36,72,8,64
DS571158	41221	EHI_103410	HM-1A,A/A,157,0,37,103,103,0	HM-1B,A/A,112,0,37,67,67,0	Rahman,A/G,242,242,36,173,2,171	2592100,A/G,116,116,36,72,2,70	PVBM08B,A/G,173,173,36,116,0,116	PVBM08F,A/G,85,85,36,46,1,45	IULA:1092:1,A/G,115,133,36,86,2,84	HK-9,A/A,168,0,36,112,112,0	MS84-1373,A/G,182,182,36,130,7,123	MS27-5030,A/G,203,235,36,167,2,165
DS571158	41336	EHI_103410	HM-1A,C/C,142,0,37,91,91,0	HM-1B,C/C,103,0,37,60,60,0	Rahman,C/T,110,128,36,83,3,80	2592100,C/T,86,86,36,48,2,46	PVBM08B,C/T,132,152,37,109,9,100	PVBM08F,C/T,68,68,36,33,1,32	IULA:1092:1,C/T,119,138,36,99,11,88	HK-9,C/T,139,139,36,110,6,104	MS84-1373,C/T,161,161,36,110,3,106	MS27-5030,C/T,152,152,36,114,15,99
DS571158	42127	EHI_103410	HM-1A,T/T,108,0,36,64,64,0	HM-1B,T/T,77,0,37,39,39,0	Rahman,T/C,125,125,36,77,0,77	2592100,T/C,100,100,36,57,0,57	PVBM08B,T/C,108,108,35,64,0,64	PVBM08F,T/C,81,81,35,42,0,42	IULA:1092:1,T/C,118,118,36,72,0,72	HK-9,T/C,135,135,36,86,1,85	MS84-1373,T/C,111,111,36,66,0,66	MS27-5030,T/C,127,127,36,79,0,79
DS571158	42328	EHI_103410	HM-1A,T/T,98,0,36,56,56,0	HM-1B,T/T,70,0,37,33,33,0	Rahman,T/A,89,120,36,76,3,74	2592100,T/A,92,92,36,51,0,51	PVBM08B,T/A,102,102,35,60,1,59	PVBM08F,T/A,51,51,36,19,1,18	IULA:1092:1,T/A,72,72,35,35,0,35	HK-9,T/A,100,100,35,57,0,57	MS84-1373,T/A,115,115,36,70,1,69	MS27-5030,T/A,153,153,35,100,0,100
DS571158	44386	EHI_103430	HM-1A,C/C,102,0,36,62,62,0	HM-1B,C/C,83,0,37,46,46,0	Rahman,C/T,255,255,36,195,5,190	2592100,C/T,167,167,36,116,5,111	PVBM08B,C/T,210,241,36,178,8,170	PVBM08F,C/T,61,92,37,54,3,51	IULA:1092:1,C/T,134,168,36,119,7,112	HK-9,C/T,220,220,36,161,8,153	MS84-1373,C/T,162,211,36,155,9,146	MS27-5030,C/T,255,255,36,205,4,201
DS571158	47249	EHI_103450	HM-1A,A/A,103,0,36,60,60,0	HM-1B,A/A,78,0,36,40,40,0	Rahman,A/C,85,85,36,45,0,45	2592100,A/C,80,80,37,41,0,41	PVBM08B,A/A,107,0,37,63,63,0	PVBM08F,A/A,73,0,36,36,36,0	IULA:1092:1,A/C,110,110,35,67,2,65	HK-9,A/A,85,0,37,45,45,0	MS84-1373,A/C,137,137,35,87,0,87	MS27-5030,A/C,103,103,35,60,0,60
DS571158	47607	EHI_103450	HM-1A,G/G,160,0,37,105,105,0	HM-1B,G/G,68,0,36,48,47,1	Rahman,G/G,137,0,37,88,88,0	2592100,G/G,112,0,37,67,67,0	PVBM08B,G/G,132,0,37,83,83,0	PVBM08F,G/G,63,0,36,28,28,0	IULA:1092:1,G/G,150,0,36,97,97,0	HK-9,G/A,132,132,36,83,0,83	MS84-1373,G/G,176,0,36,118,118,0	MS27-5030,G/G,218,0,36,152,152,0
DS571158	50962	EHI_103480	HM-1A,T/T,133,0,36,84,84,0	HM-1B,T/T,81,0,36,42,42,0	Rahman,T/A,112,112,37,68,1,67	2592100,T/A,120,120,37,73,0,73	PVBM08B,T/A,135,135,36,85,0,85	PVBM08F,T/A,75,75,35,37,0,37	IULA:1092:1,T/A,135,135,36,86,1,85	HK-9,T/A,146,146,36,94,0,94	MS84-1373,T/A,207,207,36,144,1,143	MS27-5030,T/A,193,193,36,134,2,132
DS571158	51719	EHI_103480	HM-1A,G/G,93,0,36,52,52,0	HM-1B,G/G,65,0,37,29,29,0	Rahman,G/A,85,85,34,46,0,45	2592100,G/G,97,0,37,55,55,0	PVBM08B,G/G,116,0,36,70,70,0	PVBM08F,G/G,61,0,36,26,26,0	IULA:1092:1,G/A,55,55,35,26,2,23	HK-9,G/G,117,0,35,72,72,0	MS84-1373,G/G,137,0,35,87,87,0	MS27-5030,G/A,38,60,33,28,1,26
DS571158	68525	EHI_103580	HM-1A,C/C,80,0,36,41,41,0	HM-1B,C/C,76,0,37,39,39,0	Rahman,C/C,75,0,36,37,37,0	2592100,C/C,66,0,37,30,30,0	PVBM08B,C/A,95,95,37,53,0,53	PVBM08F,C/A,68,68,37,33,1,32	IULA:1092:1,C/C,131,0,37,83,83,0	HK-9,C/A,66,97,36,57,1,56	MS84-1373,C/A,91,91,37,51,1,50	MS27-5030,C/C,98,0,37,56,56,0
DS571158	89294	EHI_103650	HM-1A,G/G,156,0,37,102,102,0	HM-1B,G/G,127,0,36,79,79,0	Rahman,G/G,180,0,37,139,138,1	2592100,G/G,167,0,36,111,111,0	PVBM08B,G/A,128,128,35,80,0,80	PVBM08F,G/A,76,76,35,38,0,38	IULA:1092:1,G/G,95,0,36,53,53,0	HK-9,G/G,197,0,36,135,135,0	MS84-1373,G/G,232,0,36,163,163,0	MS27-5030,G/G,255,0,36,226,226,0
DS571159	106188	EHI_187130	HM-1A,A/A,11,0,34,4,4,0	HM-1B,A/A,37,0,37,7,7,0	Rahman,A/A,8,0,30,3,1,2	2592100,A/A,0,0,37,1,1,0	PVBM08B,A/T,16,31,33,6,3,3	PVBM08F,A/A,11,0,32,7,6,1	IULA:1092:1,A/A,33,0,33,8,8,1	HK-9,A/A,31,0,35,5,5,0	MS84-1373,A/A,0,0,28,5,5,0	MS27-5030,A/A,29,0,37,2,2,0
DS571159	113538	EHI_187170	HM-1A,A/A,103,0,36,61,61,0	HM-1B,A/A,78,0,36,40,40,0	Rahman,A/T,70,70,35,33,0,33	2592100,A/A,66,0,37,30,30,0	PVBM08B,A/A,113,0,36,68,68,0	PVBM08F,A/A,70,0,37,33,33,0	IULA:1092:1,A/T,82,82,35,45,2,43	HK-9,A/A,151,0,36,98,98,0	MS84-1373,A/A,163,0,35,108,108,0	MS27-5030,A/A,112,0,37,67,67,0
DS571159	114159	EHI_187170	HM-1A,T/T,111,0,36,66,66,0	HM-1B,T/T,110,0,36,65,65,0	Rahman,T/C,178,178,32,123,3,120	2592100,T/C,118,118,33,74,2,72	PVBM08B,T/C,127,127,33,79,0,79	PVBM08F,T/C,61,61,32,27,1,26	IULA:1092:1,T/C,111,111,32,66,0,66	HK-9,T/T,107,0,35,63,63,0	MS84-1373,T/C,127,127,34,80,1,79	MS27-5030,T/C,108,108,33,67,3,64
DS571159	114192	EHI_187170	HM-1A,T/T,111,0,35,66,66,0	HM-1B,T/T,112,0,36,67,67,0	Rahman,T/G,173,173,32,117,1,116	2592100,T/G,115,115,31,71,2,69	PVBM08B,T/G,120,120,32,74,1,73	PVBM08F,T/G,62,62,32,27,0,27	IULA:1092:1,T/G,115,115,33,70,1,69	HK-9,T/G,86,86,34,51,5,46	MS84-1373,T/G,121,121,34,77,3,74	MS27-5030,T/G,98,123,33,79,3,77
DS571159	115267	EHI_187170	HM-1A,T/T,115,0,37,85,84,1	HM-1B,T/T,112,0,37,68,68,0	Rahman,T/C,156,156,36,105,3,102	2592100,T/C,115,115,36,70,1,69	PVBM08B,T/C,181,181,36,122,0,122	PVBM08F,T/C,71,71,35,34,0,34	IULA:1092:1,T/C,152,152,36,102,3,99	HK-9,T/C,136,136,36,90,4,86	MS84-1373,T/C,172,172,35,118,3,115	MS27-5030,T/C,152,152,35,102,3,99
DS571159	119107	EHI_187190	HM-1A,G/G,89,0,35,65,64,1	HM-1B,G/G,97,0,36,56,56,0	Rahman,G/G,141,0,36,90,90,0	2592100,G/G,93,0,36,52,52,0	PVBM08B,G/G,127,0,36,79,79,0	PVBM08F,G/G,48,0,36,16,16,0	IULA:1092:1,G/G,113,0,35,69,69,0	HK-9,G/T,52,68,35,34,2,32	MS84-1373,G/G,160,0,35,107,107,0	MS27-5030,G/G,146,0,36,96,96,0
DS571159	126572	EHI_187240	HM-1A,G/G,170,0,37,113,113,0	HM-1B,G/G,146,0,36,95,95,0	Rahman,G/A,116,116,35,70,0,70	2592100,G/A,71,91,35,51,1,50	PVBM08B,G/A,111,111,35,67,1,66	PVBM08F,G/A,52,52,34,22,3,19	IULA:1092:1,G/A,79,111,35,69,3,66	HK-9,G/A,115,115,34,71,2,69	MS84-1373,G/A,95,95,35,54,1,53	MS27-5030,G/A,111,131,35,84,1,83
DS571159	128382	EHI_187250	HM-1A,T/T,36,0,33,6,6,0	HM-1B,T/T,47,0,34,15,15,0	Rahman,T/G,36,36,35,6,0,6	2592100,T/G,43,43,35,13,1,12	PVBM08B,T/G,43,43,35,13,1,12	PVBM08F,T/G,34,34,37,5,0,5	IULA:1092:1,T/G,71,71,33,37,3,34	HK-9,T/G,47,47,35,16,1,15	MS84-1373,T/G,41,41,34,10,0,10	MS27-5030,T/G,29,29,25,2,0,2
DS571159	139579	EHI_187290	HM-1A,T/A,31,31,32,6,3,5	HM-1B,T/A,0,0,37,3,3,0	Rahman,T/T,31,0,37,4,4,0	2592100,T/A,0,0,37,1,1,0	PVBM08B,T/T,34,0,37,7,6,0	PVBM08F,T/T,27,0,37,2,2,0	IULA:1092:1,T/T,14,0,33,6,5,3	HK-9,T/T,29,0,34,8,7,0	MS84-1373,T/G,12,12,30,3,2,1	MS27-5030,T/T,4,0,37,4,4,0
DS571159	32112	EHI_186760	HM-1A,T/T,81,0,36,42,42,0	HM-1B,T/T,81,0,36,42,42,0	Rahman,T/T,58,0,35,24,24,0	2592100,T/G,34,34,30,9,4,5	PVBM08B,T/T,83,0,35,44,44,0	PVBM08F,T/T,62,0,35,27,27,0	IULA:1092:1,T/T,105,0,35,62,62,0	HK-9,T/T,81,0,34,47,47,0	MS84-1373,T/T,105,0,35,62,62,0	MS27-5030,T/T,10,0,34,28,25,3
DS571159	37745	EHI_186770	HM-1A,G/G,197,0,37,136,136,0	HM-1B,G/G,115,0,36,69,69,0	Rahman,G/A,68,100,36,60,3,57	2592100,G/G,141,0,37,90,90,0	PVBM08B,G/A,85,115,36,72,3,69	PVBM08F,G/A,61,61,37,29,3,26	IULA:1092:1,G/A,54,108,35,72,8,64	HK-9,G/A,137,137,35,93,6,87	MS84-1373,G/A,125,182,36,130,7,123	MS27-5030,G/A,98,115,36,71,2,69
DS571159	43888	EHI_186800	HM-1A,G/G,82,0,37,43,43,0	HM-1B,G/G,75,0,37,37,37,0	Rahman,G/G,48,0,36,16,16,0	2592100,G/G,52,0,36,19,19,0	PVBM08B,G/A,63,63,36,28,0,28	PVBM08F,G/A,61,61,35,26,0,26	IULA:1092:1,G/G,132,0,36,84,84,0	HK-9,G/G,75,0,36,37,37,0	MS84-1373,G/G,125,0,36,78,78,0	MS27-5030,G/G,100,0,36,57,57,0
DS571159	43964	EHI_186800	HM-1A,G/G,85,0,36,45,45,0	HM-1B,G/G,70,0,36,33,33,0	Rahman,G/G,72,0,37,35,35,0	2592100,G/G,72,0,37,35,35,0	PVBM08B,G/A,71,71,36,35,1,34	PVBM08F,G/A,55,55,37,22,1,21	IULA:1092:1,G/G,137,0,37,87,87,0	HK-9,G/G,98,0,36,56,56,0	MS84-1373,G/G,125,0,37,77,77,0	MS27-5030,G/G,68,0,34,32,32,0
DS571159	49886	EHI_186850	HM-1A,T/T,41,0,36,11,11,0	HM-1B,T/T,45,0,34,14,14,0	Rahman,T/T,9,0,33,3,2,1	2592100,T/T,37,0,36,7,7,0	PVBM08B,T/A,25,29,32,7,5,2	PVBM08F,T/T,36,0,32,8,8,0	IULA:1092:1,T/T,43,0,35,13,13,0	HK-9,T/T,40,0,35,12,12,0	MS84-1373,T/T,22,0,35,17,16,2	MS27-5030,T/T,25,0,25,1,1,0
DS571159	50295	EHI_186850	HM-1A,T/T,42,0,36,11,11,0	HM-1B,T/T,37,0,37,7,7,0	Rahman,T/C,40,40,37,9,0,9	2592100,T/T,36,0,37,6,6,0	PVBM08B,T/C,45,45,37,13,0,13	PVBM08F,T/C,36,36,37,6,0,6	IULA:1092:1,T/C,73,73,36,38,2,36	HK-9,T/C,50,50,36,17,0,17	MS84-1373,T/T,46,0,36,15,15,0	MS27-5030,T/T,40,0,37,9,9,0
DS571159	51824	EHI_186850	HM-1A,G/G,55,0,36,21,21,0	HM-1B,G/G,45,0,37,13,13,0	Rahman,G/G,65,0,36,29,29,0	2592100,G/G,63,0,36,28,28,0	PVBM08B,G/C,41,41,36,10,0,10	PVBM08F,G/C,47,47,33,15,0,15	IULA:1092:1,G/G,88,0,35,48,48,0	HK-9,G/G,78,0,35,40,40,0	MS84-1373,G/G,77,0,36,39,39,0	MS27-5030,G/G,58,0,36,24,24,0
DS571159	56004	EHI_186870	HM-1A,A/A,145,0,37,93,93,0	HM-1B,A/A,143,0,37,92,92,0	Rahman,A/T,117,117,36,73,2,71	2592100,A/A,120,0,37,73,73,0	PVBM08B,A/A,195,0,37,133,133,0	PVBM08F,A/A,90,0,36,50,50,0	IULA:1092:1,A/T,81,81,36,44,2,42	HK-9,A/A,162,0,36,108,108,0	MS84-1373,A/T,90,90,35,52,3,49	MS27-5030,A/T,98,98,36,62,6,56
DS571159	56330	EHI_186870	HM-1A,T/T,132,0,37,83,83,0	HM-1B,T/T,105,0,37,61,61,0	Rahman,T/C,20,39,25,10,1,9	2592100,T/T,106,0,36,62,62,0	PVBM08B,T/T,151,0,37,98,98,0	PVBM08F,T/T,76,0,37,38,38,0	IULA:1092:1,T/T,27,0,37,1,1,0	HK-9,T/T,165,0,37,109,109,0	MS84-1373,T/C,41,41,25,10,0,10	MS27-5030,T/C,33,33,25,4,0,4
DS571159	56332	EHI_186870	HM-1A,G/G,133,0,37,84,84,0	HM-1B,G/G,106,0,37,62,62,0	Rahman,G/A,21,41,27,12,2,10	2592100,G/G,110,0,36,65,65,0	PVBM08B,G/G,151,0,37,98,98,0	PVBM08F,G/G,75,0,37,37,37,0	IULA:1092:1,G/A,29,29,37,2,0,2	HK-9,G/G,165,0,37,110,110,0	MS84-1373,G/A,46,46,28,14,0,14	MS27-5030,G/A,37,37,27,7,0,7
DS571159	56615	EHI_186870	HM-1A,C/C,68,0,35,63,61,2	HM-1B,C/C,91,0,36,53,53,0	Rahman,C/C,156,0,35,112,112,0	2592100,C/C,105,0,36,66,66,0	PVBM08B,C/C,126,0,35,103,102,1	PVBM08F,C/C,60,0,36,25,25,0	IULA:1092:1,C/C,88,0,35,70,69,1	HK-9,C/T,126,126,34,85,7,78	MS84-1373,C/C,162,0,35,115,115,0	MS27-5030,C/C,114,0,35,98,96,2
DS571159	56780	EHI_186870	HM-1A,A/A,121,0,35,74,74,0	HM-1B,A/A,85,0,36,45,45,0	Rahman,A/A,146,0,36,94,94,0	2592100,A/A,111,0,36,66,66,0	PVBM08B,A/T,97,97,36,55,0,55	PVBM08F,A/T,52,52,33,19,0,19	IULA:1092:1,A/A,117,0,35,71,71,0	HK-9,A/A,156,0,35,102,102,0	MS84-1373,A/A,155,0,35,102,102,0	MS27-5030,A/A,132,0,35,83,83,0
DS571159	66447	EHI_186920	HM-1A,T/T,83,0,35,44,44,0	HM-1B,T/T,85,0,36,45,45,0	Rahman,T/C,96,96,35,60,6,54	2592100,T/C,75,75,35,41,4,37	PVBM08B,T/C,102,102,33,63,4,59	PVBM08F,T/C,45,45,35,13,0,13	IULA:1092:1,T/C,72,72,34,41,6,35	HK-9,T/C,68,100,35,65,8,57	MS84-1373,T/C,101,122,34,87,12,75	MS27-5030,T/C,66,97,35,61,6,55
DS571159	73676	EHI_186990	HM-1A,G/G,113,0,36,68,68,0	HM-1B,G/G,93,0,36,52,52,0	Rahman,G/G,102,0,36,60,60,0	2592100,G/T,60,60,37,25,0,25	PVBM08B,G/G,97,0,35,56,56,0	PVBM08F,G/G,67,0,35,31,31,0	IULA:1092:1,G/G,125,0,36,77,77,0	HK-9,G/G,118,0,36,72,72,0	MS84-1373,G/T,82,111,36,71,5,66	MS27-5030,G/T,66,97,36,57,2,55
DS571159	8144	EHI_186320	HM-1A,C/C,90,0,36,49,49,0	HM-1B,C/C,82,0,36,44,44,0	Rahman,C/C,138,0,36,88,88,0	2592100,C/C,77,0,36,39,39,0	PVBM08B,C/T,65,65,35,29,0,29	PVBM08F,C/T,51,51,34,19,1,18	IULA:1092:1,C/C,128,0,36,82,82,0	HK-9,C/T,78,78,35,41,1,40	MS84-1373,C/C,102,0,36,60,60,0	MS27-5030,C/C,141,0,36,91,91,0
DS571159	86891	EHI_187050	HM-1A,G/G,34,0,37,5,5,0	HM-1B,G/G,40,0,36,9,9,0	Rahman,G/G,31,0,37,3,3,0	2592100,G/G,37,0,37,7,7,0	PVBM08B,G/T,29,29,32,2,0,2	PVBM08F,G/T,36,36,32,6,0,6	IULA:1092:1,G/G,66,0,35,30,30,0	HK-9,G/G,51,0,36,18,18,0	MS84-1373,G/G,52,0,35,19,19,0	MS27-5030,G/G,25,0,25,1,1,0
DS571159	90229	EHI_187060	HM-1A,G/G,51,0,36,18,18,0	HM-1B,G/G,53,0,35,20,20,0	Rahman,G/G,43,0,37,12,12,0	2592100,G/G,43,0,37,12,12,0	PVBM08B,G/G,58,0,37,24,24,0	PVBM08F,G/G,52,0,36,19,19,0	IULA:1092:1,G/G,86,0,36,46,46,0	HK-9,G/T,73,73,34,37,1,36	MS84-1373,G/G,82,0,36,43,43,0	MS27-5030,G/G,53,0,36,20,20,0
DS571159	92077	EHI_187070	HM-1A,A/A,168,0,37,112,112,0	HM-1B,A/A,125,0,37,77,77,0	Rahman,A/A,155,0,37,101,101,0	2592100,A/A,148,0,37,96,96,0	PVBM08B,A/A,109,0,37,91,90,1	PVBM08F,A/A,85,0,36,45,45,0	IULA:1092:1,A/A,201,0,37,138,138,0	HK-9,A/G,119,153,35,102,2,100	MS84-1373,A/A,255,0,37,190,190,0	MS27-5030,A/A,192,0,36,131,131,0
DS571159	95054	EHI_187080	HM-1A,C/C,170,0,37,113,113,0	HM-1B,C/C,141,0,37,90,90,0	Rahman,C/T,140,140,36,92,3,89	2592100,C/T,123,123,36,79,3,76	PVBM08B,C/C,206,0,36,142,142,0	PVBM08F,C/C,65,0,36,29,29,0	IULA:1092:1,C/T,142,142,35,91,0,91	HK-9,C/C,255,0,37,182,182,0	MS84-1373,C/T,223,223,34,157,1,156	MS27-5030,C/T,207,207,35,144,1,143
DS571159	95282	EHI_187080	HM-1A,G/G,217,0,37,151,151,0	HM-1B,G/G,153,0,36,100,100,0	Rahman,G/G,255,0,37,183,183,0	2592100,G/G,208,0,37,145,145,0	PVBM08B,G/G,243,0,37,172,172,0	PVBM08F,G/G,70,0,37,33,33,0	IULA:1092:1,G/G,155,0,36,101,101,0	HK-9,G/A,255,255,35,183,2,181	MS84-1373,G/G,255,0,36,260,260,0	MS27-5030,G/G,255,0,36,212,212,0
DS571159	95325	EHI_187080	HM-1A,G/G,255,0,37,185,185,0	HM-1B,G/G,163,0,37,108,108,0	Rahman,G/G,255,0,37,195,195,0	2592100,G/G,231,0,37,162,162,0	PVBM08B,G/T,115,115,34,69,0,69	PVBM08F,G/T,15,46,35,16,2,14	IULA:1092:1,G/G,193,0,36,132,132,0	HK-9,G/T,132,132,32,88,5,83	MS84-1373,G/G,255,0,37,319,319,0	MS27-5030,G/G,255,0,37,264,264,0
DS571159	95341	EHI_187080	HM-1A,T/T,255,0,37,182,182,0	HM-1B,T/T,152,0,37,99,99,0	Rahman,T/T,255,0,37,198,197,0	2592100,T/T,252,0,37,180,180,0	PVBM08B,T/C,91,91,33,50,0,50	PVBM08F,T/C,42,42,34,11,0,11	IULA:1092:1,T/T,195,0,36,134,134,0	HK-9,T/C,88,106,33,63,1,62	MS84-1373,T/T,255,0,36,301,301,0	MS27-5030,T/T,255,0,36,263,262,0
DS571159	95506	EHI_187080	HM-1A,C/C,196,0,37,134,134,0	HM-1B,C/C,171,0,37,114,114,0	Rahman,C/C,255,0,37,218,218,0	2592100,C/C,233,0,36,164,164,0	PVBM08B,C/T,181,212,36,150,3,147	PVBM08F,C/T,72,72,36,35,0,35	IULA:1092:1,C/C,215,0,37,149,149,0	HK-9,C/T,255,255,36,187,3,184	MS84-1373,C/C,255,0,37,239,239,0	MS27-5030,C/C,255,0,36,218,218,0
DS571160	100502	EHI_126100	HM-1A,G/G,133,0,37,84,84,0	HM-1B,G/G,101,0,36,58,58,0	Rahman,G/G,222,0,37,155,155,0	2592100,G/A,81,81,36,45,3,42	PVBM08B,G/A,95,128,36,84,4,80	PVBM08F,G/A,62,62,36,30,3,27	IULA:1092:1,G/G,172,0,36,115,115,0	HK-9,G/G,170,0,37,113,113,0	MS84-1373,G/A,117,117,35,74,3,71	MS27-5030,G/A,118,118,35,74,2,72
DS571160	101927	EHI_126100	HM-1A,G/G,32,0,35,19,18,1	HM-1B,G/G,53,0,36,20,20,0	Rahman,G/T,40,40,32,11,2,9	2592100,G/T,48,48,36,16,0,16	PVBM08B,G/T,45,45,34,15,2,13	PVBM08F,G/T,36,36,33,6,0,6	IULA:1092:1,G/T,61,61,34,28,2,26	HK-9,G/G,102,0,36,59,59,0	MS84-1373,G/T,52,52,35,19,0,19	MS27-5030,G/T,29,29,37,2,0,2
DS571160	108351	EHI_126140	HM-1A,C/C,80,0,34,41,41,0	HM-1B,C/C,68,0,36,32,32,0	Rahman,C/T,78,78,34,40,0,40	2592100,C/T,58,58,32,24,0,24	PVBM08B,C/T,69,87,31,49,2,47	PVBM08F,C/T,52,52,33,20,1,19	IULA:1092:1,C/T,63,63,30,28,0,28	HK-9,C/T,76,76,31,38,0,38	MS84-1373,C/C,131,0,35,82,82,0	MS27-5030,C/T,72,72,30,37,2,35
DS571160	119074	EHI_126200	HM-1A,G/G,73,0,36,37,37,0	HM-1B,G/G,62,0,36,27,27,0	Rahman,G/G,61,0,36,27,27,0	2592100,G/G,68,0,36,32,32,0	PVBM08B,G/G,87,0,36,50,50,0	PVBM08F,G/G,58,0,36,25,25,0	IULA:1092:1,G/G,87,0,36,68,67,1	HK-9,G/A,75,75,35,39,2,38	MS84-1373,G/G,118,0,35,90,89,1	MS27-5030,G/G,76,0,36,38,38,0
DS571160	119223	EHI_126200	HM-1A,G/G,76,0,37,38,38,0	HM-1B,G/G,67,0,36,31,31,0	Rahman,G/G,41,0,37,10,10,0	2592100,G/G,38,0,37,8,8,0	PVBM08B,G/G,85,0,37,45,45,0	PVBM08F,G/G,58,0,37,24,24,0	IULA:1092:1,G/G,88,0,36,48,48,0	HK-9,G/T,27,27,35,5,4,1	MS84-1373,G/G,100,0,36,57,57,0	MS27-5030,G/G,71,0,37,34,34,0
DS571160	125352	EHI_126230	HM-1A,A/A,67,0,36,31,31,0	HM-1B,A/A,48,0,36,16,16,0	Rahman,A/A,71,0,35,35,35,0	2592100,A/A,62,0,35,27,27,0	PVBM08B,A/A,90,0,34,51,51,0	PVBM08F,A/A,52,0,36,19,19,0	IULA:1092:1,A/A,87,0,34,47,47,0	HK-9,A/G,90,90,36,50,1,49	MS84-1373,A/A,131,0,36,85,85,0	MS27-5030,A/A,101,0,35,61,61,0
DS571160	125999	EHI_126230	HM-1A,A/A,122,0,37,75,75,0	HM-1B,A/A,90,0,36,49,49,0	Rahman,A/A,123,0,36,76,76,0	2592100,A/A,100,0,36,57,57,0	PVBM08B,A/A,175,0,36,117,117,0	PVBM08F,A/A,68,0,35,32,32,0	IULA:1092:1,A/A,120,0,35,74,74,0	HK-9,A/G,131,131,34,82,0,82	MS84-1373,A/A,138,0,35,88,88,0	MS27-5030,A/A,216,0,36,150,150,0
DS571160	126734	EHI_126230	HM-1A,A/A,180,0,36,121,121,0	HM-1B,A/A,101,0,36,58,58,0	Rahman,A/A,91,0,37,50,50,0	2592100,A/A,88,0,37,62,61,1	PVBM08B,A/A,151,0,36,98,98,0	PVBM08F,A/A,81,0,36,42,42,0	IULA:1092:1,A/A,143,0,36,92,92,0	HK-9,A/T,102,122,34,80,4,76	MS84-1373,A/A,222,0,36,155,155,0	MS27-5030,A/A,201,0,36,138,138,0
DS571160	131483	EHI_126260	HM-1A,C/C,58,0,35,24,24,0	HM-1B,C/C,40,0,32,9,9,0	Rahman,C/C,82,0,36,43,43,0	2592100,C/C,75,0,36,37,37,0	PVBM08B,C/C,83,0,35,44,44,0	PVBM08F,C/C,40,0,32,9,9,0	IULA:1092:1,C/C,67,0,34,31,31,0	HK-9,C/T,57,57,33,23,0,23	MS84-1373,C/C,56,0,35,22,22,0	MS27-5030,C/T,43,43,34,12,0,12
DS571160	132466	EHI_126260	HM-1A,C/C,110,0,34,65,65,0	HM-1B,C/C,70,0,32,33,33,1	Rahman,C/G,68,68,34,32,0,32	2592100,C/G,68,68,33,34,2,32	PVBM08B,C/G,68,68,32,33,1,32	PVBM08F,C/G,46,46,32,14,0,14	IULA:1092:1,C/G,55,55,33,21,0,21	HK-9,C/G,62,62,32,28,1,27	MS84-1373,C/G,73,73,32,37,1,36	MS27-5030,C/G,60,60,32,26,1,25
DS571160	133139	EHI_126270	HM-1A,C/C,108,0,35,64,64,0	HM-1B,C/C,83,0,35,44,44,0	Rahman,C/T,87,87,36,47,0,47	2592100,C/T,46,46,37,14,0,14	PVBM08B,C/T,87,87,37,47,0,47	PVBM08F,C/T,57,57,35,24,1,23	IULA:1092:1,C/T,96,96,35,58,4,54	HK-9,C/T,71,102,36,60,1,59	MS84-1373,C/T,85,85,35,45,0,45	MS27-5030,C/T,75,75,36,37,0,37
DS571160	135826	EHI_126280	HM-1A,T/T,186,0,36,126,126,0	HM-1B,T/T,113,0,36,68,68,0	Rahman,T/C,195,195,36,134,1,133	2592100,T/C,141,141,37,90,0,90	PVBM08B,T/C,201,201,36,138,0,138	PVBM08F,T/C,93,93,36,52,0,52	IULA:1092:1,T/C,173,173,36,116,0,116	HK-9,T/C,201,201,36,138,0,138	MS84-1373,T/C,255,255,36,184,3,181	MS27-5030,T/C,233,233,36,165,1,164
DS571160	136425	EHI_126290	HM-1A,T/T,85,0,36,45,45,0	HM-1B,T/T,66,0,36,30,30,0	Rahman,T/C,117,117,36,71,0,71	2592100,T/C,90,90,36,49,0,49	PVBM08B,T/C,115,115,34,69,0,69	PVBM08F,T/C,52,52,35,19,0,19	IULA:1092:1,T/C,86,86,35,46,0,46	HK-9,T/C,68,68,35,32,0,32	MS84-1373,T/C,66,66,33,30,0,30	MS27-5030,T/C,90,90,34,49,0,49
DS571160	136759	EHI_126290	HM-1A,T/T,116,0,36,70,70,0	HM-1B,T/T,78,0,35,40,40,0	Rahman,T/T,201,0,36,138,138,0	2592100,T/T,130,0,36,81,81,0	PVBM08B,T/G,181,181,34,125,3,122	PVBM08F,T/G,71,71,33,34,0,34	IULA:1092:1,T/T,135,0,36,85,85,0	HK-9,T/T,195,0,36,133,133,0	MS84-1373,T/G,170,206,34,147,5,142	MS27-5030,T/T,220,0,36,153,153,0
DS571160	137812	EHI_126300	HM-1A,A/A,82,0,36,44,44,0	HM-1B,A/A,62,0,36,27,27,0	Rahman,A/A,86,0,36,46,46,0	2592100,A/A,88,0,36,48,48,0	PVBM08B,A/T,98,98,36,57,1,56	PVBM08F,A/T,57,57,34,24,1,23	IULA:1092:1,A/A,128,0,36,82,82,0	HK-9,A/A,145,0,37,93,93,0	MS84-1373,A/T,105,105,35,63,2,61	MS27-5030,A/A,122,0,36,76,76,0
DS571160	15258	EHI_125620	HM-1A,C/C,107,0,36,63,63,0	HM-1B,C/C,73,0,37,36,36,0	Rahman,C/C,151,0,37,98,98,0	2592100,C/C,97,0,37,55,55,0	PVBM08B,C/C,155,0,37,101,101,0	PVBM08F,C/C,70,0,36,33,33,0	IULA:1092:1,C/C,133,0,36,86,86,0	HK-9,C/C,118,0,36,73,73,0	MS84-1373,C/C,98,0,36,71,70,1	MS27-5030,C/A,86,86,36,47,1,46
DS571160	15750	EHI_125630	HM-1A,G/G,121,0,36,74,74,0	HM-1B,G/G,82,0,37,43,43,0	Rahman,G/C,255,255,36,229,19,210	2592100,G/C,166,166,36,122,12,110	PVBM08B,G/G,228,0,36,161,161,0	PVBM08F,G/G,71,0,35,34,34,0	IULA:1092:1,G/C,137,172,36,119,4,115	HK-9,G/C,205,205,36,149,8,141	MS84-1373,G/G,226,0,36,158,158,0	MS27-5030,G/G,255,0,37,197,197,0
DS571160	18567	EHI_125650	HM-1A,G/G,92,0,35,51,51,0	HM-1B,G/G,88,0,37,48,48,0	Rahman,G/G,182,0,35,125,125,0	2592100,G/G,87,0,35,47,47,0	PVBM08B,G/A,135,135,35,97,12,85	PVBM08F,G/A,57,57,34,25,2,23	IULA:1092:1,G/G,94,0,36,68,67,1	HK-9,G/G,150,0,34,124,123,1	MS84-1373,G/G,172,0,35,133,132,1	MS27-5030,G/G,151,0,35,99,99,0
DS571160	24499	EHI_125680	HM-1A,G/G,85,0,35,45,45,0	HM-1B,G/G,57,0,36,23,23,0	Rahman,G/G,102,0,36,59,59,0	2592100,G/G,76,0,36,38,38,0	PVBM08B,G/A,57,57,36,23,0,23	PVBM08F,G/A,40,40,36,9,0,9	IULA:1092:1,G/G,87,0,35,47,47,0	HK-9,G/G,96,0,35,55,55,0	MS84-1373,G/A,47,47,33,15,0,15	MS27-5030,G/A,47,47,33,17,2,15
DS571160	24540	EHI_125680	HM-1A,T/T,23,0,34,17,16,1	HM-1B,T/T,33,0,33,5,5,0	Rahman,T/T,37,0,33,15,15,0	2592100,T/T,38,0,31,11,11,0	PVBM08B,T/T,17,0,36,8,7,1	PVBM08F,T/T,33,0,36,7,7,0	IULA:1092:1,T/T,38,0,34,11,11,0	HK-9,T/T,15,0,34,12,11,1	MS84-1373,T/T,6,0,33,9,7,2	MS27-5030,T/G,29,29,33,6,4,2
DS571160	29878	EHI_125710	HM-1A,G/G,110,0,37,65,65,0	HM-1B,G/G,72,0,37,36,36,0	Rahman,G/G,150,0,36,97,97,0	2592100,G/G,83,0,36,44,44,0	PVBM08B,G/A,61,92,37,54,3,51	PVBM08F,G/A,60,60,37,25,0,25	IULA:1092:1,G/G,72,0,36,62,61,1	HK-9,G/A,66,85,36,48,2,46	MS84-1373,G/G,132,0,36,83,83,0	MS27-5030,G/G,152,0,36,99,99,0
DS571160	30701	EHI_125720	HM-1A,G/G,56,0,36,22,22,0	HM-1B,G/G,55,0,36,21,21,0	Rahman,G/G,38,0,37,8,8,0	2592100,G/G,41,0,36,10,10,0	PVBM08B,G/G,46,0,35,15,15,0	PVBM08F,G/G,53,0,36,21,21,0	IULA:1092:1,G/G,111,0,36,66,66,0	HK-9,G/A,41,41,30,10,0,10	MS84-1373,G/G,71,0,35,34,34,0	MS27-5030,G/G,42,0,35,11,11,0
DS571160	30833	EHI_125720	HM-1A,T/T,105,0,36,61,61,0	HM-1B,T/T,76,0,37,38,38,0	Rahman,T/C,168,203,37,147,7,140	2592100,T/C,103,103,36,63,3,60	PVBM08B,T/T,148,0,37,97,97,0	PVBM08F,T/T,90,0,37,49,49,0	IULA:1092:1,T/C,133,133,37,86,2,84	HK-9,T/T,150,0,37,97,97,0	MS84-1373,T/T,167,0,37,112,112,0	MS27-5030,T/T,198,0,37,137,137,0
DS571160	31033	EHI_125720	HM-1A,C/C,97,0,36,58,58,0	HM-1B,C/C,68,0,35,32,32,0	Rahman,C/C,178,0,37,121,121,0	2592100,C/C,105,0,37,61,61,0	PVBM08B,C/C,138,0,36,89,89,0	PVBM08F,C/C,66,0,36,30,30,0	IULA:1092:1,C/C,103,0,36,61,61,0	HK-9,C/G,95,95,36,58,5,53	MS84-1373,C/C,97,0,35,60,60,0	MS27-5030,C/C,115,0,37,71,71,0
DS571160	39858	EHI_125770	HM-1A,T/T,165,0,37,109,109,0	HM-1B,T/T,88,0,36,48,48,0	Rahman,T/T,205,0,37,141,141,0	2592100,T/T,153,0,37,100,100,0	PVBM08B,T/C,151,151,35,109,11,98	PVBM08F,T/C,76,76,36,43,5,38	IULA:1092:1,T/T,170,0,36,114,114,0	HK-9,T/T,223,0,36,156,156,0	MS84-1373,T/T,212,0,36,148,148,0	MS27-5030,T/T,255,0,36,203,203,0
DS571160	40284	EHI_125770	HM-1A,T/T,83,0,37,44,44,0	HM-1B,T/T,83,0,37,44,44,0	Rahman,T/T,125,0,36,77,77,0	2592100,T/T,82,0,36,43,43,0	PVBM08B,T/G,132,132,36,85,2,83	PVBM08F,T/G,58,58,36,24,0,24	IULA:1092:1,T/T,151,0,36,98,98,0	HK-9,T/T,166,0,36,110,110,0	MS84-1373,T/T,132,0,36,83,83,0	MS27-5030,T/T,138,0,37,88,88,0
DS571160	42049	EHI_125790	HM-1A,G/G,160,0,37,105,105,0	HM-1B,G/G,118,0,37,72,72,0	Rahman,G/G,255,0,37,222,221,1	2592100,G/G,138,0,37,88,88,0	PVBM08B,G/A,45,76,35,39,1,38	PVBM08F,G/A,43,43,35,13,0,13	IULA:1092:1,G/G,198,0,37,136,136,0	HK-9,G/G,255,0,37,196,196,0	MS84-1373,G/G,255,0,37,232,232,0	MS27-5030,G/G,255,0,37,227,227,0
DS571160	42175	EHI_125790	HM-1A,G/G,188,0,36,128,128,0	HM-1B,G/G,117,0,36,71,71,0	Rahman,G/G,255,0,36,214,214,0	2592100,G/G,171,0,36,114,114,0	PVBM08B,G/A,142,208,36,167,23,144	PVBM08F,G/A,97,97,35,57,2,55	IULA:1092:1,G/G,168,0,36,113,113,0	HK-9,G/G,255,0,36,194,194,0	MS84-1373,G/A,162,162,35,122,15,107	MS27-5030,G/A,131,200,35,164,27,137
DS571160	42298	EHI_125790	HM-1A,G/G,147,0,37,95,95,0	HM-1B,G/G,103,0,36,60,60,0	Rahman,G/G,255,0,37,198,198,0	2592100,G/G,141,0,37,90,90,0	PVBM08B,G/A,160,160,35,108,3,105	PVBM08F,G/A,71,71,35,35,1,34	IULA:1092:1,G/G,171,0,36,114,114,0	HK-9,G/G,227,0,37,161,161,0	MS84-1373,G/G,241,0,36,170,170,0	MS27-5030,G/G,255,0,37,205,205,0
DS571160	44833	EHI_125810	HM-1A,C/C,75,0,35,37,37,0	HM-1B,C/C,63,0,35,28,28,0	Rahman,C/C,51,0,36,18,18,0	2592100,C/C,43,0,34,12,12,0	PVBM08B,C/A,41,41,35,10,0,10	PVBM08F,C/A,42,42,30,11,0,11	IULA:1092:1,C/C,113,0,35,68,68,0	HK-9,C/C,125,0,35,77,77,0	MS84-1373,C/A,62,62,31,27,0,27	MS27-5030,C/A,38,38,30,8,0,8
DS571160	44912	EHI_125810	HM-1A,C/C,72,0,34,56,55,1	HM-1B,C/C,73,0,35,39,39,0	Rahman,C/C,103,0,35,62,62,0	2592100,C/C,71,0,36,37,37,0	PVBM08B,C/T,62,62,32,57,15,42	PVBM08F,C/T,40,40,31,9,0,9	IULA:1092:1,C/C,80,0,35,48,48,0	HK-9,C/C,101,0,34,63,63,0	MS84-1373,C/T,54,93,33,60,8,52	MS27-5030,C/T,17,67,31,41,10,31
DS571160	44950	EHI_125810	HM-1A,C/C,160,0,37,107,107,0	HM-1B,C/C,122,0,37,76,76,0	Rahman,C/C,255,0,37,206,206,0	2592100,C/C,155,0,37,102,102,0	PVBM08B,C/T,151,182,35,126,3,123	PVBM08F,C/T,83,83,34,45,1,44	IULA:1092:1,C/C,183,0,36,127,127,0	HK-9,C/C,255,0,36,187,187,0	MS84-1373,C/T,192,192,35,132,1,131	MS27-5030,C/T,213,213,35,151,3,148
DS571160	45132	EHI_125810	HM-1A,T/T,55,0,36,21,21,0	HM-1B,T/T,53,0,36,20,20,0	Rahman,T/T,138,0,36,88,88,0	2592100,T/T,95,0,36,53,53,0	PVBM08B,T/G,81,113,35,72,4,69	PVBM08F,T/G,61,61,34,28,2,26	IULA:1092:1,T/T,43,0,33,12,12,0	HK-9,T/T,86,0,36,46,46,0	MS84-1373,T/G,125,125,35,80,3,77	MS27-5030,T/G,143,143,35,99,6,92
DS571160	45389	EHI_125810	HM-1A,T/T,182,0,36,123,123,0	HM-1B,T/T,98,0,36,56,56,0	Rahman,T/T,255,0,36,181,181,0	2592100,T/T,128,0,37,80,80,0	PVBM08B,T/G,125,160,35,112,7,105	PVBM08F,T/G,57,57,36,26,3,23	IULA:1092:1,T/T,168,0,36,113,113,0	HK-9,T/T,231,0,36,162,162,0	MS84-1373,T/G,132,132,33,95,12,83	MS27-5030,T/G,85,117,33,77,6,71
DS571160	45571	EHI_125810	HM-1A,G/G,163,0,36,109,109,0	HM-1B,G/G,115,0,35,69,69,0	Rahman,G/G,255,0,36,186,186,0	2592100,G/G,141,0,36,90,90,0	PVBM08B,G/G,228,0,36,161,161,0	PVBM08F,G/G,105,0,36,61,61,0	IULA:1092:1,G/G,175,0,37,117,117,0	HK-9,G/G,215,0,36,149,149,0	MS84-1373,G/A,152,152,36,103,4,99	MS27-5030,G/A,153,153,35,111,11,100
DS571160	47263	EHI_125820	HM-1A,T/T,67,0,37,31,31,0	HM-1B,T/T,42,0,36,11,11,0	Rahman,T/T,93,0,37,52,52,0	2592100,T/T,68,0,36,32,32,0	PVBM08B,T/C,38,57,33,27,4,23	PVBM08F,T/C,38,38,34,8,0,8	IULA:1092:1,T/T,93,0,37,52,52,0	HK-9,T/T,91,0,36,50,50,0	MS84-1373,T/T,117,0,36,72,72,0	MS27-5030,T/T,105,0,36,61,61,0
DS571160	49017	EHI_125840	HM-1A,T/T,187,0,37,128,128,0	HM-1B,T/T,143,0,37,93,93,0	Rahman,T/T,255,0,37,269,269,0	2592100,T/T,230,0,37,164,164,0	PVBM08B,T/T,255,0,37,216,216,0	PVBM08F,T/T,93,0,37,54,54,0	IULA:1092:1,T/T,191,0,37,135,135,0	HK-9,T/T,255,0,37,231,231,0	MS84-1373,T/G,148,148,36,113,17,96	MS27-5030,T/G,160,201,36,146,8,138
DS571160	49616	EHI_125850	HM-1A,C/C,81,0,36,42,42,0	HM-1B,C/C,63,0,36,28,28,0	Rahman,C/C,80,0,36,42,42,0	2592100,C/C,72,0,36,35,35,0	PVBM08B,C/T,72,72,36,35,0,35	PVBM08F,C/T,56,56,37,23,1,22	IULA:1092:1,C/C,137,0,36,87,87,0	HK-9,C/C,135,0,36,85,85,0	MS84-1373,C/T,123,123,35,78,2,76	MS27-5030,C/T,27,53,35,21,1,21
DS571160	50002	EHI_125850	HM-1A,A/A,92,0,35,51,51,0	HM-1B,A/A,82,0,36,43,43,0	Rahman,A/A,120,0,36,73,73,0	2592100,A/A,85,0,37,45,45,0	PVBM08B,A/T,35,66,35,32,2,30	PVBM08F,A/T,47,47,32,15,0,15	IULA:1092:1,A/A,135,0,36,85,85,0	HK-9,A/A,130,0,36,82,82,0	MS84-1373,A/A,171,0,36,114,114,0	MS27-5030,A/A,141,0,36,90,90,0
DS571160	50978	EHI_125850	HM-1A,A/A,63,0,37,29,29,0	HM-1B,A/A,48,0,36,17,17,0	Rahman,A/A,47,0,36,15,15,0	2592100,A/A,36,0,37,6,6,0	PVBM08B,A/A,60,0,37,25,25,0	PVBM08F,A/A,48,0,37,16,16,0	IULA:1092:1,A/A,75,0,36,38,38,0	HK-9,A/A,71,0,36,34,34,0	MS84-1373,A/A,80,0,36,42,42,0	MS27-5030,A/G,53,103,35,76,16,60
DS571160	52951	EHI_125870	HM-1A,A/A,133,0,36,86,86,0	HM-1B,A/A,85,0,36,45,45,0	Rahman,A/C,72,87,36,66,5,61	2592100,A/C,68,68,35,36,4,32	PVBM08B,A/C,56,87,35,56,9,47	PVBM08F,A/C,27,42,35,13,2,11	IULA:1092:1,A/C,43,73,36,46,10,36	HK-9,A/C,2,53,35,65,13,53	MS84-1373,A/C,90,107,35,71,8,63	MS27-5030,A/C,75,115,35,79,10,69
DS571160	81213	EHI_125990	HM-1A,C/C,58,0,37,24,24,0	HM-1B,C/C,67,0,36,32,32,0	Rahman,C/T,43,43,35,12,0,12	2592100,C/T,42,42,36,11,0,11	PVBM08B,C/T,52,52,33,20,1,19	PVBM08F,C/T,51,51,35,19,1,18	IULA:1092:1,C/T,60,60,34,25,0,25	HK-9,C/T,67,67,32,31,0,31	MS84-1373,C/T,34,34,33,5,0,5	MS27-5030,C/T,48,48,33,17,1,16
DS571160	8244	EHI_125600	HM-1A,T/T,133,0,36,85,85,0	HM-1B,T/T,95,0,37,53,53,0	Rahman,T/T,202,0,36,141,141,0	2592100,T/T,93,0,36,53,53,0	PVBM08B,T/C,131,131,35,84,2,82	PVBM08F,T/C,53,53,36,21,1,20	IULA:1092:1,T/T,127,0,36,79,79,0	HK-9,T/C,117,151,36,101,3,98	MS84-1373,T/T,153,0,36,105,105,0	MS27-5030,T/T,155,0,36,134,132,2
DS571160	82635	EHI_126000	HM-1A,A/A,122,0,36,75,75,0	HM-1B,A/A,83,0,37,44,44,0	Rahman,A/A,135,0,36,85,85,0	2592100,A/T,82,82,35,43,0,43	PVBM08B,A/A,177,0,36,119,119,0	PVBM08F,A/A,80,0,36,41,41,0	IULA:1092:1,A/A,123,0,36,76,76,0	HK-9,A/A,128,0,36,80,80,0	MS84-1373,A/A,177,0,36,119,119,0	MS27-5030,A/T,96,96,33,54,0,54
DS571160	83034	EHI_126000	HM-1A,T/T,108,0,36,64,64,0	HM-1B,T/T,81,0,36,42,42,0	Rahman,T/A,137,168,36,114,1,113	2592100,T/T,98,0,37,56,56,0	PVBM08B,T/T,152,0,36,99,99,0	PVBM08F,T/T,55,0,37,21,21,0	IULA:1092:1,T/A,105,105,36,62,1,61	HK-9,T/T,201,0,36,138,138,0	MS84-1373,T/T,178,0,36,120,120,0	MS27-5030,T/T,172,0,37,115,115,0
DS571160	90334	EHI_126040	HM-1A,C/C,138,0,36,88,88,0	HM-1B,C/C,80,0,37,41,41,0	Rahman,C/C,208,0,36,144,144,0	2592100,C/A,83,83,35,45,1,44	PVBM08B,C/C,150,0,36,97,97,0	PVBM08F,C/C,91,0,36,50,50,0	IULA:1092:1,C/C,145,0,36,94,94,0	HK-9,C/A,125,125,34,77,0,77	MS84-1373,C/A,150,150,36,97,0,97	MS27-5030,C/A,142,142,36,95,4,91
DS571160	91877	EHI_126050	HM-1A,C/C,105,0,37,61,61,0	HM-1B,C/C,70,0,37,33,33,0	Rahman,C/C,62,0,37,27,27,0	2592100,C/C,60,0,37,25,25,0	PVBM08B,C/C,126,0,37,78,78,0	PVBM08F,C/C,68,0,37,33,33,0	IULA:1092:1,C/C,188,0,37,128,128,0	HK-9,C/T,96,96,36,54,0,54	MS84-1373,C/C,158,0,37,106,106,0	MS27-5030,C/C,88,0,37,48,48,0
DS571160	92152	EHI_126050	HM-1A,G/G,95,0,35,53,53,0	HM-1B,G/G,72,0,36,35,35,0	Rahman,G/G,106,0,35,78,77,1	2592100,G/G,93,0,37,52,52,0	PVBM08B,G/G,133,0,35,87,87,0	PVBM08F,G/G,55,0,37,22,22,0	IULA:1092:1,G/G,108,0,36,65,65,0	HK-9,G/A,45,68,35,36,4,32	MS84-1373,G/G,140,0,35,91,91,0	MS27-5030,G/G,117,0,36,72,72,0
DS571160	92464	EHI_126050	HM-1A,A/A,36,0,33,6,6,0	HM-1B,A/A,34,0,33,5,5,0	Rahman,A/G,29,29,32,2,0,2	2592100,A/A,31,0,30,3,3,0	PVBM08B,A/G,33,33,32,4,0,4	PVBM08F,A/G,31,31,33,3,0,3	IULA:1092:1,A/G,34,34,33,6,1,5	HK-9,A/G,34,34,33,5,0,5	MS84-1373,A/A,45,0,34,13,13,0	MS27-5030,A/A,27,0,37,1,1,0
DS571160	92605	EHI_126050	HM-1A,A/A,90,0,36,49,49,0	HM-1B,A/A,68,0,37,32,32,0	Rahman,A/T,50,50,29,17,0,17	2592100,A/A,95,0,36,53,53,0	PVBM08B,A/T,52,52,27,19,0,19	PVBM08F,A/T,34,34,28,5,0,5	IULA:1092:1,A/T,50,70,27,35,2,33	HK-9,A/T,33,33,28,4,0,4	MS84-1373,A/A,131,0,35,82,82,0	MS27-5030,A/A,91,0,35,51,51,0
DS571160	92608	EHI_126050	HM-1A,A/A,86,0,36,47,47,0	HM-1B,A/A,65,0,37,31,31,0	Rahman,A/T,42,42,26,12,1,11	2592100,A/A,88,0,36,48,48,0	PVBM08B,A/T,46,46,25,14,0,14	PVBM08F,A/T,34,34,28,5,0,5	IULA:1092:1,A/T,66,66,26,30,0,30	HK-9,A/T,31,31,25,3,0,3	MS84-1373,A/A,122,0,35,80,80,0	MS27-5030,A/A,88,0,35,49,49,0
DS571160	98630	EHI_126090	HM-1A,C/C,137,0,37,87,87,0	HM-1B,C/C,81,0,37,43,43,0	Rahman,C/T,82,82,37,43,0,43	2592100,C/C,90,0,37,49,49,0	PVBM08B,C/C,197,0,37,136,136,0	PVBM08F,C/C,71,0,36,34,34,0	IULA:1092:1,C/T,140,140,37,91,2,89	HK-9,C/T,156,156,36,102,0,102	MS84-1373,C/C,222,0,37,156,156,0	MS27-5030,C/C,162,0,37,107,107,0
DS571161	102349	EHI_142150	HM-1A,G/G,131,0,36,82,82,0	HM-1B,G/G,72,0,34,35,35,0	Rahman,G/G,115,0,35,70,70,0	2592100,G/G,93,0,36,52,52,0	PVBM08B,G/T,19,35,36,7,1,6	PVBM08F,G/T,25,38,36,10,2,8	IULA:1092:1,G/G,117,0,36,71,71,0	HK-9,G/G,83,0,36,45,45,0	MS84-1373,G/G,92,0,34,51,51,0	MS27-5030,G/G,40,0,33,10,10,0
DS571161	119969	EHI_142240	HM-1A,C/C,53,0,36,20,20,0	HM-1B,C/C,43,0,34,12,12,0	Rahman,C/C,43,0,28,12,12,0	2592100,C/T,40,40,34,10,1,9	PVBM08B,C/C,87,0,37,47,47,0	PVBM08F,C/C,34,0,35,5,5,0	IULA:1092:1,C/C,46,0,32,14,14,0	HK-9,C/C,53,0,35,20,20,0	MS84-1373,C/C,45,0,31,13,13,0	MS27-5030,C/T,43,43,33,13,1,12
DS571161	119979	EHI_142240	HM-1A,G/G,68,0,36,32,32,0	HM-1B,G/G,46,0,35,14,14,0	Rahman,G/T,43,43,27,12,0,12	2592100,G/G,47,0,35,15,15,0	PVBM08B,G/G,107,0,37,63,63,0	PVBM08F,G/G,42,0,35,11,11,0	IULA:1092:1,G/T,47,47,30,15,0,15	HK-9,G/G,66,0,35,31,31,0	MS84-1373,G/T,46,46,30,16,2,14	MS27-5030,G/G,48,0,34,16,16,0
DS571161	120009	EHI_142240	HM-1A,C/C,90,0,37,49,49,0	HM-1B,C/C,62,0,37,27,27,0	Rahman,C/T,60,60,33,25,0,25	2592100,C/C,67,0,37,31,31,0	PVBM08B,C/C,141,0,36,90,90,0	PVBM08F,C/C,65,0,37,29,29,0	IULA:1092:1,C/T,71,71,34,34,0,34	HK-9,C/C,101,0,36,58,58,0	MS84-1373,C/T,63,63,34,29,1,28	MS27-5030,C/C,96,0,36,54,54,0
DS571161	120692	EHI_142240	HM-1A,C/C,81,0,35,45,45,0	HM-1B,C/C,35,0,36,45,43,2	Rahman,C/A,52,52,36,21,2,19	2592100,C/A,55,55,36,22,1,21	PVBM08B,C/A,73,73,36,38,1,36	PVBM08F,C/A,43,43,36,12,0,12	IULA:1092:1,C/A,85,85,35,45,0,45	HK-9,C/A,61,61,35,27,1,26	MS84-1373,C/A,70,70,33,34,1,33	MS27-5030,C/A,47,47,33,15,0,15
DS571161	121373	EHI_142250	HM-1A,T/T,178,0,37,120,120,0	HM-1B,T/T,113,0,37,68,68,0	Rahman,T/C,232,232,37,168,5,163	2592100,T/T,173,0,37,116,116,0	PVBM08B,T/T,255,0,37,197,197,0	PVBM08F,T/T,73,0,37,36,36,0	IULA:1092:1,T/C,161,161,37,112,6,106	HK-9,T/T,230,0,37,161,161,0	MS84-1373,T/C,202,202,36,144,5,139	MS27-5030,T/T,228,0,37,160,160,0
DS571161	123480	EHI_142260	HM-1A,C/C,43,0,36,12,12,0	HM-1B,C/C,38,0,32,9,9,0	Rahman,C/C,11,0,33,8,6,2	2592100,C/A,16,28,34,12,10,4	PVBM08B,C/C,42,0,36,15,15,0	PVBM08F,C/C,40,0,32,9,9,0	IULA:1092:1,C/C,60,0,36,40,39,1	HK-9,C/C,47,0,32,16,16,0	MS84-1373,C/C,38,0,34,10,10,0	MS27-5030,C/C,31,0,32,4,4,0
DS571161	133528	EHI_142270	HM-1A,G/G,51,0,35,18,18,0	HM-1B,G/G,43,0,35,12,12,0	Rahman,G/T,40,40,33,9,0,9	2592100,G/T,29,29,25,3,1,2	PVBM08B,G/T,29,29,37,2,0,2	PVBM08F,G/T,34,34,35,5,0,5	IULA:1092:1,G/T,62,62,32,40,5,35	HK-9,G/T,36,36,30,6,0,6	MS84-1373,G/T,47,47,34,16,1,15	MS27-5030,G/T,31,31,33,3,0,3
DS571161	22294	EHI_141400	HM-1A,A/A,115,0,36,69,69,0	HM-1B,A/A,117,0,36,71,71,0	Rahman,A/A,88,0,36,48,48,0	2592100,A/A,75,0,36,37,37,0	PVBM08B,A/G,41,41,35,12,2,10	PVBM08F,A/G,17,31,37,4,1,3	IULA:1092:1,A/A,193,0,36,132,132,0	HK-9,A/A,217,0,36,151,151,0	MS84-1373,A/A,188,0,36,128,128,0	MS27-5030,A/A,191,0,36,130,130,0
DS571161	39009	EHI_141820	HM-1A,G/G,55,0,36,23,23,0	HM-1B,G/G,62,0,36,29,29,0	Rahman,G/G,47,0,37,16,16,0	2592100,G/G,43,0,35,12,12,0	PVBM08B,G/G,53,0,36,21,21,0	PVBM08F,G/G,41,0,37,23,22,1	IULA:1092:1,G/G,145,0,36,99,99,0	HK-9,G/A,40,40,35,9,0,9	MS84-1373,G/G,75,0,36,39,39,0	MS27-5030,G/G,29,0,37,2,2,0
DS571161	39039	EHI_141820	HM-1A,C/C,62,0,35,27,27,0	HM-1B,C/C,60,0,35,25,25,0	Rahman,C/C,41,0,36,10,10,0	2592100,C/C,46,0,36,14,14,0	PVBM08B,C/C,51,0,35,18,18,0	PVBM08F,C/C,66,0,36,30,30,0	IULA:1092:1,C/C,151,0,36,98,98,0	HK-9,C/T,36,36,32,6,0,6	MS84-1373,C/C,90,0,35,49,49,0	MS27-5030,C/C,31,0,37,3,3,0
DS571161	47947	EHI_141850	HM-1A,T/T,137,0,37,87,87,0	HM-1B,T/T,122,0,37,75,75,0	Rahman,T/T,228,0,37,161,161,0	2592100,T/T,132,0,37,83,83,0	PVBM08B,T/T,150,0,36,97,97,0	PVBM08F,T/T,94,0,37,68,67,1	IULA:1092:1,T/T,155,0,36,101,101,0	HK-9,T/C,165,165,35,110,1,109	MS84-1373,T/T,201,0,36,138,138,0	MS27-5030,T/T,255,0,37,184,184,0
DS571161	58423	EHI_141900	HM-1A,C/C,100,0,37,57,57,0	HM-1B,C/C,95,0,36,53,53,0	Rahman,C/C,107,0,37,89,88,1	2592100,C/T,78,78,36,40,0,40	PVBM08B,C/C,143,0,36,92,92,0	PVBM08F,C/C,123,0,36,76,76,0	IULA:1092:1,C/C,143,0,36,92,92,0	HK-9,C/T,98,98,35,56,0,56	MS84-1373,C/T,113,113,35,69,1,68	MS27-5030,C/T,86,86,35,46,0,46
DS571161	71404	EHI_141950	HM-1A,T/T,82,0,35,43,43,0	HM-1B,T/T,67,0,35,31,31,0	Rahman,T/C,31,65,35,34,5,29	2592100,T/C,28,55,35,24,3,21	PVBM08B,T/C,19,46,32,20,6,14	PVBM08F,T/C,42,42,33,15,4,11	IULA:1092:1,T/C,36,72,35,43,8,35	HK-9,T/T,68,0,34,32,32,0	MS84-1373,T/C,50,50,35,17,0,17	MS27-5030,T/C,48,48,34,16,0,16
DS571161	80557	EHI_142010	HM-1A,T/T,29,0,32,2,2,0	HM-1B,T/T,11,0,32,4,3,1	Rahman,T/T,34,0,35,5,5,0	2592100,T/T,33,0,34,4,4,0	PVBM08B,T/G,31,31,25,3,0,3	PVBM08F,T/G,33,33,30,5,1,4	IULA:1092:1,T/T,88,0,35,48,48,0	HK-9,T/T,18,0,34,8,7,1	MS84-1373,T/T,37,0,31,7,7,0	MS27-5030,T/T,25,0,25,1,1,0
DS571161	86839	EHI_142040	HM-1A,G/G,141,0,36,90,90,0	HM-1B,G/G,102,0,36,59,59,0	Rahman,G/A,63,63,35,29,1,28	2592100,G/A,57,57,35,25,2,23	PVBM08B,G/A,63,63,34,30,2,28	PVBM08F,G/A,52,52,35,22,3,19	IULA:1092:1,G/A,60,77,34,41,2,39	HK-9,G/A,82,82,33,49,6,43	MS84-1373,G/A,86,86,34,51,5,46	MS27-5030,G/A,65,65,33,33,4,29
DS571161	95455	EHI_142120	HM-1A,C/C,213,0,36,149,149,0	HM-1B,C/C,132,0,36,83,83,0	Rahman,C/A,217,217,36,152,1,151	2592100,C/A,146,146,36,94,0,94	PVBM08B,C/C,255,0,37,198,198,0	PVBM08F,C/C,102,0,36,59,59,0	IULA:1092:1,C/A,221,221,36,156,2,154	HK-9,C/C,233,0,36,164,164,0	MS84-1373,C/A,176,176,35,118,0,118	MS27-5030,C/A,215,215,35,149,0,149
DS571162	101456	EHI_155660	HM-1A,A/A,113,0,37,68,68,0	HM-1B,A/A,111,0,36,66,66,0	Rahman,A/A,110,0,37,65,65,0	2592100,A/G,100,100,36,58,1,57	PVBM08B,A/G,96,130,36,83,2,81	PVBM08F,A/G,43,43,35,13,1,12	IULA:1092:1,A/A,147,0,36,95,95,0	HK-9,A/A,221,0,36,155,155,0	MS84-1373,A/A,158,0,36,105,105,0	MS27-5030,A/A,155,0,36,101,101,0
DS571162	114463	EHI_155710	HM-1A,A/A,102,0,36,60,60,0	HM-1B,A/A,65,0,36,29,29,0	Rahman,A/G,75,75,35,37,0,37	2592100,A/G,71,71,35,34,0,34	PVBM08B,A/G,76,76,35,38,0,38	PVBM08F,A/G,65,65,35,30,1,29	IULA:1092:1,A/G,111,111,35,68,2,66	HK-9,A/G,93,93,35,54,2,52	MS84-1373,A/G,81,81,35,43,1,42	MS27-5030,A/A,68,0,36,32,32,0
DS571162	118179	EHI_155730	HM-1A,T/T,42,0,37,11,11,0	HM-1B,T/T,34,0,37,5,5,0	Rahman,T/C,23,23,37,1,0,1	2592100,T/C,41,41,36,10,0,10	PVBM08B,T/C,25,25,30,3,2,1	PVBM08F,T/C,29,29,34,4,2,2	IULA:1092:1,T/C,23,37,34,11,4,7	HK-9,T/C,37,37,36,8,1,7	MS84-1373,T/T,50,0,35,17,17,0	MS27-5030,T/T,27,0,37,1,1,0
DS571162	119344	EHI_155740	HM-1A,A/A,20,0,31,9,8,1	HM-1B,A/A,16,0,31,7,6,3	Rahman,A/A,29,0,34,4,4,0	2592100,A/A,27,0,37,1,1,0	PVBM08B,A/C,19,28,31,7,3,4	PVBM08F,A/A,29,0,32,2,2,0	IULA:1092:1,A/A,31,0,32,4,4,0	HK-9,A/A,33,0,30,5,5,0	MS84-1373,A/A,11,0,28,4,3,1	MS27-5030,A/A,13,0,32,6,5,1
DS571162	121405	EHI_155750	HM-1A,C/C,65,0,35,29,29,0	HM-1B,C/C,65,0,35,29,29,0	Rahman,C/T,36,36,33,6,0,6	2592100,C/T,34,34,30,5,0,5	PVBM08B,C/C,63,0,34,29,29,0	PVBM08F,C/C,47,0,36,15,15,0	IULA:1092:1,C/T,68,68,34,35,3,32	HK-9,C/C,97,0,36,55,55,0	MS84-1373,C/C,105,0,36,62,62,0	MS27-5030,C/C,42,0,35,11,11,0
DS571162	123468	EHI_155760	HM-1A,T/T,117,0,36,72,72,0	HM-1B,T/T,95,0,37,54,54,0	Rahman,T/T,245,0,36,177,177,0	2592100,T/T,106,0,37,63,63,0	PVBM08B,T/T,208,0,36,145,145,0	PVBM08F,T/T,75,0,35,37,37,0	IULA:1092:1,T/T,145,0,36,97,97,0	HK-9,T/T,220,0,36,155,155,0	MS84-1373,T/C,126,126,35,84,6,78	MS27-5030,T/T,192,0,36,134,134,0
DS571162	123821	EHI_155760	HM-1A,C/C,127,0,36,80,80,0	HM-1B,C/C,111,0,37,66,66,0	Rahman,C/T,121,140,36,91,2,89	2592100,C/T,98,118,37,75,3,72	PVBM08B,C/T,141,141,36,91,1,90	PVBM08F,C/T,66,66,36,30,0,30	IULA:1092:1,C/T,108,108,36,65,1,64	HK-9,C/T,177,177,36,121,2,119	MS84-1373,C/T,83,116,35,73,3,70	MS27-5030,C/C,210,0,36,146,146,0
DS571162	126569	EHI_155770	HM-1A,A/A,41,0,35,10,10,0	HM-1B,A/A,37,0,32,7,7,0	Rahman,A/T,34,34,33,5,0,5	2592100,A/T,41,41,37,11,1,10	PVBM08B,A/A,37,0,32,7,7,0	PVBM08F,A/A,42,0,34,12,12,0	IULA:1092:1,A/T,40,40,32,11,2,9	HK-9,A/A,23,0,37,1,1,0	MS84-1373,A/T,33,33,32,4,0,4	MS27-5030,A/A,29,0,25,2,2,0
DS571162	18385	EHI_155190	HM-1A,C/C,78,0,32,40,40,0	HM-1B,C/C,80,0,35,42,42,0	Rahman,C/C,100,0,34,57,57,0	2592100,C/C,90,0,34,49,49,0	PVBM08B,C/T,53,53,33,20,0,20	PVBM08F,C/T,51,51,32,18,0,18	IULA:1092:1,C/C,110,0,34,66,66,0	HK-9,C/C,81,0,33,58,57,1	MS84-1373,C/C,57,0,34,23,23,0	MS27-5030,C/C,70,0,33,33,33,0
DS571162	19414	EHI_155200	HM-1A,T/T,43,0,34,12,12,0	HM-1B,T/T,37,0,34,7,7,0	Rahman,T/T,31,0,37,3,3,0	2592100,T/T,31,0,33,3,3,0	PVBM08B,T/C,32,63,36,29,1,28	PVBM08F,T/C,24,52,37,20,1,19	IULA:1092:1,T/T,38,0,37,8,8,0	HK-9,T/T,36,0,35,6,6,0	MS84-1373,T/T,43,0,35,12,12,0	MS27-5030,T/T,38,0,36,9,9,0
DS571162	23662	EHI_155220	HM-1A,C/C,200,0,36,160,159,1	HM-1B,C/C,161,0,36,110,110,0	Rahman,C/C,255,0,36,250,249,1	2592100,C/C,251,0,36,201,200,1	PVBM08B,C/C,255,0,36,218,218,0	PVBM08F,C/C,115,0,36,70,70,0	IULA:1092:1,C/C,228,0,37,162,162,0	HK-9,C/T,208,255,37,201,8,193	MS84-1373,C/C,228,0,36,181,180,1	MS27-5030,C/C,255,0,37,279,278,1
DS571162	27490	EHI_155250	HM-1A,A/A,55,0,36,21,21,0	HM-1B,A/A,48,0,35,16,16,0	Rahman,A/A,63,0,37,28,28,0	2592100,A/A,71,0,36,34,34,0	PVBM08B,A/A,72,0,35,37,37,0	PVBM08F,A/A,55,0,37,21,21,0	IULA:1092:1,A/A,143,0,36,93,93,0	HK-9,A/G,46,46,32,14,0,14	MS84-1373,A/A,68,0,36,32,32,0	MS27-5030,A/A,33,0,37,4,4,0
DS571162	38979	EHI_155360	HM-1A,C/C,153,0,36,101,101,0	HM-1B,C/C,93,0,36,52,52,0	Rahman,C/C,157,0,36,104,104,0	2592100,C/C,113,0,37,68,68,0	PVBM08B,C/C,165,0,35,110,110,0	PVBM08F,C/C,110,0,36,65,65,0	IULA:1092:1,C/C,217,0,36,152,152,0	HK-9,C/T,80,98,34,58,2,56	MS84-1373,C/C,146,0,35,94,94,0	MS27-5030,C/C,140,0,35,90,90,0
DS571162	40552	EHI_155370	HM-1A,T/T,126,0,35,80,80,0	HM-1B,T/T,83,0,35,44,44,0	Rahman,T/C,85,85,31,49,4,45	2592100,T/T,126,0,35,78,78,0	PVBM08B,T/T,108,0,35,65,65,0	PVBM08F,T/T,76,0,35,41,41,0	IULA:1092:1,T/C,61,61,31,29,3,26	HK-9,T/T,162,0,34,111,111,0	MS84-1373,T/T,130,0,33,82,82,0	MS27-5030,T/T,131,0,34,86,86,0
DS571162	63838	EHI_155470	HM-1A,G/G,147,0,37,95,95,0	HM-1B,G/G,130,0,37,81,81,0	Rahman,G/G,243,0,37,172,172,0	2592100,G/G,155,0,37,101,101,0	PVBM08B,G/T,168,168,36,112,0,112	PVBM08F,G/T,61,81,36,43,1,42	IULA:1092:1,G/G,165,0,37,109,109,0	HK-9,G/G,255,0,36,191,191,0	MS84-1373,G/G,210,0,37,145,145,0	MS27-5030,G/G,250,0,37,177,177,0
DS571162	65267	EHI_155480	HM-1A,A/A,31,0,37,3,3,0	HM-1B,A/A,31,0,37,3,3,0	Rahman,A/A,31,0,37,3,3,0	2592100,A/A,33,0,37,4,4,0	PVBM08B,A/A,29,0,37,2,2,0	PVBM08F,A/A,36,0,33,6,6,0	IULA:1092:1,A/A,82,0,37,43,43,0	HK-9,A/G,36,36,33,8,2,6	MS84-1373,A/A,31,0,37,3,3,0	MS27-5030,A/A,25,0,25,1,1,0
DS571162	68307	EHI_155500	HM-1A,A/A,78,0,36,40,40,0	HM-1B,A/A,65,0,36,29,29,0	Rahman,A/A,56,0,37,22,22,0	2592100,A/C,56,56,36,23,1,22	PVBM08B,A/C,71,71,35,35,1,34	PVBM08F,A/C,61,61,36,26,0,26	IULA:1092:1,A/A,137,0,36,87,87,0	HK-9,A/C,118,118,35,72,0,72	MS84-1373,A/A,120,0,36,73,73,0	MS27-5030,A/A,102,0,35,59,59,0
DS571162	7279	EHI_155160	HM-1A,C/C,102,0,34,60,60,0	HM-1B,C/C,77,0,35,41,41,0	Rahman,C/C,61,0,35,26,26,0	2592100,C/C,62,0,35,27,27,0	PVBM08B,C/C,93,0,35,54,54,0	PVBM08F,C/C,73,0,35,37,37,0	IULA:1092:1,C/C,157,0,34,104,104,0	HK-9,C/T,52,52,32,21,2,19	MS84-1373,C/C,106,0,35,64,64,0	MS27-5030,C/C,68,0,34,34,34,0
DS571162	76803	EHI_155530	HM-1A,C/C,78,0,36,40,40,0	HM-1B,C/C,60,0,36,25,25,0	Rahman,C/C,105,0,36,61,61,0	2592100,C/T,48,48,34,16,0,16	PVBM08B,C/C,102,0,36,59,59,0	PVBM08F,C/C,67,0,36,31,31,0	IULA:1092:1,C/C,227,0,36,159,159,0	HK-9,C/C,138,0,35,89,89,0	MS84-1373,C/C,108,0,36,64,64,0	MS27-5030,C/C,75,0,36,37,37,0
DS571162	77501	EHI_155540	HM-1A,A/A,146,0,36,96,96,0	HM-1B,A/A,106,0,36,62,62,0	Rahman,A/G,166,166,36,120,10,110	2592100,A/G,97,97,36,58,3,55	PVBM08B,A/G,137,137,36,90,3,87	PVBM08F,A/G,75,75,36,38,1,37	IULA:1092:1,A/G,100,100,36,60,3,57	HK-9,A/G,128,128,36,89,9,80	MS84-1373,A/A,126,0,36,79,79,0	MS27-5030,A/A,190,0,36,129,129,0
DS571162	77933	EHI_155540	HM-1A,A/A,115,0,36,73,73,0	HM-1B,A/A,96,0,37,55,55,0	Rahman,A/G,145,145,36,94,1,93	2592100,A/G,76,76,35,39,1,38	PVBM08B,A/A,141,0,36,92,92,0	PVBM08F,A/A,78,0,36,40,40,0	IULA:1092:1,A/G,57,77,32,48,9,39	HK-9,A/G,34,70,33,41,7,33	MS84-1373,A/A,142,0,36,97,97,0	MS27-5030,A/A,132,0,36,91,91,0
DS571162	78664	EHI_155540	HM-1A,T/T,1,0,33,20,17,3	HM-1B,T/T,17,0,35,9,8,1	Rahman,T/T,36,0,35,6,6,0	2592100,T/T,31,0,33,3,3,0	PVBM08B,T/T,18,0,32,9,8,1	PVBM08F,T/T,31,0,32,4,4,0	IULA:1092:1,T/T,17,0,31,17,16,1	HK-9,T/T,37,0,33,9,9,0	MS84-1373,T/T,14,0,33,15,13,2	MS27-5030,T/G,0,20,29,7,4,3
DS571162	91154	EHI_155620	HM-1A,C/C,153,0,37,100,100,0	HM-1B,C/C,127,0,37,79,79,0	Rahman,C/A,156,156,36,105,3,102	2592100,C/A,113,113,36,69,1,68	PVBM08B,C/A,162,162,36,108,1,107	PVBM08F,C/A,72,72,35,38,3,35	IULA:1092:1,C/A,127,127,35,79,0,79	HK-9,C/A,161,161,35,109,3,106	MS84-1373,C/A,128,128,35,84,4,80	MS27-5030,C/C,228,0,37,160,160,0
DS571162	92936	EHI_155620	HM-1A,G/G,71,0,36,34,34,0	HM-1B,G/G,71,0,36,34,34,0	Rahman,G/A,51,51,36,18,0,18	2592100,G/A,57,57,36,23,0,23	PVBM08B,G/A,57,57,34,23,0,23	PVBM08F,G/A,47,47,35,15,0,15	IULA:1092:1,G/A,51,51,37,19,1,18	HK-9,G/A,47,47,37,15,0,15	MS84-1373,G/A,48,48,35,17,1,16	MS27-5030,G/G,63,0,35,28,28,0
DS571162	94088	EHI_155630	HM-1A,C/C,137,0,36,88,88,0	HM-1B,C/C,106,0,36,80,79,1	Rahman,C/T,122,122,36,82,6,75	2592100,C/C,89,0,37,63,62,1	PVBM08B,C/C,156,0,36,103,103,0	PVBM08F,C/C,80,0,37,41,41,0	IULA:1092:1,C/T,93,126,35,79,1,78	HK-9,C/C,155,0,36,103,103,0	MS84-1373,C/C,166,0,36,110,110,0	MS27-5030,C/C,198,0,36,137,137,0
DS571162	94225	EHI_155630	HM-1A,A/A,97,0,34,56,56,0	HM-1B,A/A,78,0,36,40,40,0	Rahman,A/G,73,73,33,36,0,36	2592100,A/G,57,57,33,24,1,23	PVBM08B,A/G,71,71,36,35,1,34	PVBM08F,A/G,42,42,33,11,0,11	IULA:1092:1,A/G,66,66,34,33,3,30	HK-9,A/G,67,67,33,32,1,31	MS84-1373,A/G,67,67,36,31,0,31	MS27-5030,A/A,107,0,36,63,63,0
DS571162	96413	EHI_155640	HM-1A,A/A,60,0,35,25,25,0	HM-1B,A/A,50,0,34,17,17,0	Rahman,A/G,38,38,28,8,0,8	2592100,A/G,40,40,35,9,0,9	PVBM08B,A/G,21,47,34,16,1,15	PVBM08F,A/G,36,36,32,6,0,6	IULA:1092:1,A/G,60,60,35,25,0,25	HK-9,A/G,52,52,33,19,0,19	MS84-1373,A/G,57,57,34,23,0,23	MS27-5030,A/A,47,0,33,15,15,0
DS571163	10030	EHI_096200	HM-1A,T/T,145,0,37,93,93,0	HM-1B,T/T,97,0,37,55,55,0	Rahman,T/C,188,188,36,131,3,128	2592100,T/C,152,152,36,99,0,99	PVBM08B,T/C,153,153,35,103,3,100	PVBM08F,T/C,75,75,35,37,0,37	IULA:1092:1,T/C,126,126,35,78,0,78	HK-9,T/C,159,170,34,135,4,131	MS84-1373,T/C,162,162,36,108,1,107	MS27-5030,T/C,162,162,35,112,5,107
DS571163	102262	EHI_096700	HM-1A,T/T,53,0,36,20,20,0	HM-1B,T/T,56,0,37,22,22,0	Rahman,T/T,48,0,36,16,16,0	2592100,T/T,57,0,37,23,23,0	PVBM08B,T/T,56,0,36,22,22,0	PVBM08F,T/T,56,0,37,22,22,0	IULA:1092:1,T/T,103,0,36,60,60,0	HK-9,T/T,75,0,36,37,37,0	MS84-1373,T/C,83,83,35,45,1,44	MS27-5030,T/T,53,0,36,21,21,0
DS571163	110138	EHI_096740	HM-1A,G/G,102,0,36,60,60,0	HM-1B,G/G,82,0,36,43,43,0	Rahman,G/G,152,0,36,100,100,0	2592100,G/G,160,0,36,105,105,0	PVBM08B,G/G,126,0,35,78,78,0	PVBM08F,G/G,85,0,36,45,45,0	IULA:1092:1,G/G,121,0,36,74,74,0	HK-9,G/G,137,0,36,89,89,0	MS84-1373,G/C,147,147,35,95,0,95	MS27-5030,G/G,130,0,35,83,83,0
DS571163	120925	EHI_096820	HM-1A,T/T,50,0,36,17,17,0	HM-1B,T/T,38,0,34,8,8,0	Rahman,T/T,47,0,36,15,15,0	2592100,T/T,62,0,36,28,28,0	PVBM08B,T/C,61,61,35,26,0,26	PVBM08F,T/C,57,57,35,23,0,23	IULA:1092:1,T/T,57,0,35,25,25,0	HK-9,T/C,97,97,34,57,2,55	MS84-1373,T/C,136,136,35,89,3,86	MS27-5030,T/T,52,0,35,20,20,0
DS571163	14951	EHI_096240	HM-1A,C/C,101,0,37,58,58,0	HM-1B,C/C,73,0,37,36,36,0	Rahman,C/T,73,73,36,36,0,36	2592100,C/T,101,101,36,59,1,58	PVBM08B,C/C,113,0,36,68,68,0	PVBM08F,C/C,88,0,36,48,48,0	IULA:1092:1,C/T,90,123,35,79,3,76	HK-9,C/C,142,0,36,91,91,0	MS84-1373,C/T,111,142,35,93,1,92	MS27-5030,C/T,100,100,35,57,0,57
DS571163	23335	EHI_096290	HM-1A,G/G,107,0,36,65,65,0	HM-1B,G/G,72,0,36,35,35,0	Rahman,G/T,90,90,32,58,9,49	2592100,G/T,92,92,34,57,6,51	PVBM08B,G/G,150,0,36,99,99,0	PVBM08F,G/G,72,0,35,35,35,0	IULA:1092:1,G/T,92,92,35,53,2,51	HK-9,G/G,225,0,36,159,159,0	MS84-1373,G/T,91,91,35,53,3,50	MS27-5030,G/T,72,92,36,54,3,51
DS571163	25108	EHI_096310	HM-1A,A/T,5,5,33,3,2,1	HM-1B,A/A,23,0,32,2,2,0	Rahman,A/A,31,0,37,4,4,0	2592100,A/A,36,0,37,6,6,0	PVBM08B,A/A,17,0,33,6,5,1	PVBM08F,A/A,34,0,36,7,7,0	IULA:1092:1,A/A,16,0,35,12,11,1	HK-9,A/A,4,0,34,4,4,0	MS84-1373,A/T,27,27,35,5,4,1	MS27-5030,A/A,0,0,32,2,2,0
DS571163	28452	EHI_096310	HM-1A,T/T,57,0,37,23,23,0	HM-1B,T/T,50,0,36,17,17,0	Rahman,T/C,45,45,36,13,0,13	2592100,T/C,50,50,35,17,0,17	PVBM08B,T/C,57,57,35,23,0,23	PVBM08F,T/C,52,52,36,20,1,19	IULA:1092:1,T/C,70,70,34,36,3,33	HK-9,T/T,85,0,36,45,45,0	MS84-1373,T/C,75,75,36,37,0,37	MS27-5030,T/C,51,51,35,21,3,18
DS571163	32310	EHI_096340	HM-1A,C/C,88,0,36,49,49,0	HM-1B,C/C,72,0,36,35,35,0	Rahman,C/T,85,120,36,77,4,73	2592100,C/T,84,126,36,84,6,78	PVBM08B,C/C,230,0,36,161,161,0	PVBM08F,C/C,100,0,36,57,57,0	IULA:1092:1,C/T,60,91,36,55,5,50	HK-9,C/C,220,0,37,153,153,0	MS84-1373,C/T,127,127,36,85,6,79	MS27-5030,C/T,176,176,36,125,7,118
DS571163	36902	EHI_096360	HM-1A,A/A,31,0,35,5,5,0	HM-1B,A/A,3,0,33,9,6,3	Rahman,A/A,37,0,35,9,9,0	2592100,A/A,10,0,33,11,9,2	PVBM08B,A/A,31,0,28,5,5,0	PVBM08F,A/A,33,0,35,5,5,0	IULA:1092:1,A/A,33,0,35,6,6,0	HK-9,A/C,16,16,31,8,6,1	MS84-1373,A/A,11,0,35,12,10,4	MS27-5030,A/C,29,29,35,5,3,2
DS571163	3821	EHI_096160	HM-1A,G/G,53,0,36,20,20,0	HM-1B,G/G,65,0,37,29,29,0	Rahman,G/A,52,52,35,19,0,19	2592100,G/A,52,52,36,19,0,19	PVBM08B,G/A,61,61,35,26,0,26	PVBM08F,G/A,43,43,36,12,0,12	IULA:1092:1,G/A,97,97,36,56,1,55	HK-9,G/A,66,66,35,30,0,30	MS84-1373,G/A,82,82,35,44,1,43	MS27-5030,G/A,42,42,37,12,1,11
DS571163	52599	EHI_096460	HM-1A,T/T,76,0,36,38,38,0	HM-1B,T/T,70,0,37,33,33,0	Rahman,T/C,47,47,34,16,1,15	2592100,T/C,70,70,35,34,1,33	PVBM08B,T/C,61,61,33,26,0,26	PVBM08F,T/C,62,62,33,30,3,27	IULA:1092:1,T/C,97,97,35,59,4,55	HK-9,T/C,102,102,34,63,4,59	MS84-1373,T/C,107,107,33,67,4,63	MS27-5030,T/C,76,76,32,38,0,38
DS571163	5417	EHI_096170	HM-1A,A/A,120,0,36,73,73,0	HM-1B,A/A,101,0,36,58,58,0	Rahman,A/A,215,0,36,149,149,0	2592100,A/A,145,0,37,93,93,0	PVBM08B,A/A,187,0,37,127,127,0	PVBM08F,A/A,96,0,36,54,54,0	IULA:1092:1,A/A,131,0,36,82,82,0	HK-9,A/A,232,0,36,165,165,0	MS84-1373,A/G,156,156,35,109,7,102	MS27-5030,A/A,184,0,36,151,150,1
DS571163	54492	EHI_096480	HM-1A,T/T,70,0,35,33,33,0	HM-1B,T/T,65,0,34,29,29,0	Rahman,T/T,83,0,36,44,44,0	2592100,T/T,90,0,35,50,50,0	PVBM08B,T/G,52,52,32,22,3,19	PVBM08F,T/G,40,40,25,10,1,9	IULA:1092:1,T/T,67,0,35,31,31,0	HK-9,T/T,65,0,33,29,29,0	MS84-1373,T/T,76,0,33,39,39,0	MS27-5030,T/T,80,0,35,42,42,0
DS571163	54909	EHI_096480	HM-1A,A/A,45,0,36,13,13,0	HM-1B,A/A,45,0,35,13,13,0	Rahman,A/A,45,0,36,13,13,0	2592100,A/A,43,0,34,12,12,0	PVBM08B,A/G,36,36,33,6,0,6	PVBM08F,A/G,34,43,35,14,2,12	IULA:1092:1,A/A,88,0,35,48,48,0	HK-9,A/G,43,43,33,12,0,12	MS84-1373,A/A,78,0,35,40,40,0	MS27-5030,A/A,51,0,36,18,18,0
DS571163	5584	EHI_096170	HM-1A,G/T,42,42,32,11,0,11	HM-1B,G/T,38,38,36,8,0,8	Rahman,G/T,3,34,37,7,2,6	2592100,G/T,36,36,35,6,0,6	PVBM08B,G/T,38,38,34,8,0,8	PVBM08F,G/T,29,29,37,2,0,2	IULA:1092:1,G/T,31,31,37,3,0,3	HK-9,G/T,36,36,37,6,0,6	MS84-1373,G/T,42,42,36,11,0,11	MS27-5030,G/T,33,33,37,4,0,4
DS571163	5602	EHI_096170	HM-1A,A/T,48,48,34,19,3,16	HM-1B,A/T,46,46,34,15,1,14	Rahman,A/T,46,46,35,19,5,14	2592100,A/T,46,46,32,15,1,14	PVBM08B,A/T,48,48,33,21,5,16	PVBM08F,A/T,37,37,37,8,1,7	IULA:1092:1,A/T,26,53,34,24,4,20	HK-9,A/T,42,42,35,21,10,11	MS84-1373,A/T,52,52,33,22,3,19	MS27-5030,A/T,52,52,32,25,6,19
DS571163	58961	EHI_096490	HM-1A,A/A,57,0,34,23,23,0	HM-1B,A/A,51,0,36,18,18,0	Rahman,A/G,86,86,36,47,1,46	2592100,A/G,85,85,35,46,1,45	PVBM08B,A/G,49,80,35,44,3,41	PVBM08F,A/G,29,48,36,17,1,16	IULA:1092:1,A/G,91,91,35,50,0,50	HK-9,A/G,102,102,35,59,0,59	MS84-1373,A/G,39,68,33,36,4,32	MS27-5030,A/G,40,70,36,37,4,33
DS571163	59644	EHI_096500	HM-1A,A/A,73,0,37,36,36,0	HM-1B,A/A,61,0,37,26,26,0	Rahman,A/G,27,46,36,15,1,14	2592100,A/G,55,55,36,21,0,21	PVBM08B,A/A,73,0,37,36,36,0	PVBM08F,A/A,57,0,37,23,23,0	IULA:1092:1,A/G,57,57,33,23,0,23	HK-9,A/A,113,0,37,68,68,0	MS84-1373,A/A,125,0,37,77,77,0	MS27-5030,A/G,68,68,36,32,0,32
DS571163	61709	EHI_096520	HM-1A,A/A,58,0,34,25,25,0	HM-1B,A/A,47,0,35,15,15,0	Rahman,A/A,50,0,35,18,18,0	2592100,A/A,62,0,34,27,27,0	PVBM08B,A/G,33,33,33,5,1,4	PVBM08F,A/G,29,29,25,2,0,2	IULA:1092:1,A/A,80,0,35,41,41,0	HK-9,A/G,41,41,37,10,0,10	MS84-1373,A/A,67,0,35,44,43,1	MS27-5030,A/A,46,0,34,14,14,0
DS571163	63560	EHI_096530	HM-1A,A/A,91,0,36,50,50,0	HM-1B,A/A,75,0,36,38,38,0	Rahman,A/A,103,0,34,60,60,0	2592100,A/A,115,0,35,69,69,0	PVBM08B,A/G,16,28,30,5,3,3	PVBM08F,A/G,25,25,25,1,0,1	IULA:1092:1,A/A,103,0,36,60,60,0	HK-9,A/A,191,0,35,132,132,0	MS84-1373,A/A,90,0,34,49,49,0	MS27-5030,A/A,133,0,36,84,84,0
DS571163	63563	EHI_096530	HM-1A,A/A,98,0,36,56,56,0	HM-1B,A/A,82,0,36,43,43,0	Rahman,A/A,116,0,34,70,70,0	2592100,A/A,123,0,35,76,76,0	PVBM08B,A/G,40,40,33,9,0,9	PVBM08F,A/G,25,25,25,1,0,1	IULA:1092:1,A/A,111,0,36,66,66,0	HK-9,A/A,227,0,35,159,159,0	MS84-1373,A/A,101,0,34,58,58,0	MS27-5030,A/A,158,0,36,104,104,0
DS571163	66659	EHI_096550	HM-1A,G/G,118,0,36,72,72,0	HM-1B,G/G,102,0,36,59,59,0	Rahman,G/G,118,0,36,72,72,0	2592100,G/T,56,56,36,23,1,22	PVBM08B,G/G,127,0,36,80,80,0	PVBM08F,G/G,92,0,36,51,51,0	IULA:1092:1,G/G,113,0,35,69,69,0	HK-9,G/G,135,0,34,85,85,0	MS84-1373,G/G,172,0,36,115,115,0	MS27-5030,G/T,60,60,34,27,2,25
DS571163	79211	EHI_096620	HM-1A,G/G,123,0,36,77,77,0	HM-1B,G/G,82,0,36,43,43,0	Rahman,G/G,198,0,36,136,136,0	2592100,G/G,165,0,36,109,109,0	PVBM08B,G/G,175,0,36,118,118,0	PVBM08F,G/G,83,0,36,44,44,0	IULA:1092:1,G/G,114,0,36,87,86,1	HK-9,G/G,208,0,35,150,150,0	MS84-1373,G/T,89,122,36,90,15,75	MS27-5030,G/G,216,0,36,154,154,0
DS571163	92937	EHI_096670	HM-1A,A/A,52,0,36,19,19,0	HM-1B,A/A,52,0,36,20,20,0	Rahman,A/A,53,0,36,20,20,0	2592100,A/A,63,0,36,29,29,0	PVBM08B,A/G,55,55,33,21,0,21	PVBM08F,A/G,17,48,35,17,1,16	IULA:1092:1,A/A,100,0,36,57,57,0	HK-9,A/G,58,58,34,24,0,24	MS84-1373,A/G,66,66,35,31,1,30	MS27-5030,A/A,62,0,37,27,27,0
DS571163	98611	EHI_096690	HM-1A,G/G,37,0,32,7,7,0	HM-1B,G/G,46,0,36,14,14,0	Rahman,G/G,34,0,37,5,5,0	2592100,G/G,36,0,37,6,6,0	PVBM08B,G/G,15,0,37,8,7,1	PVBM08F,G/G,46,0,36,14,14,0	IULA:1092:1,G/G,93,0,36,59,59,0	HK-9,G/T,58,58,35,25,1,24	MS84-1373,G/G,63,0,36,30,30,0	MS27-5030,G/G,31,0,33,3,3,0
DS571163	98750	EHI_096690	HM-1A,T/T,97,0,37,55,55,0	HM-1B,T/T,95,0,36,53,53,0	Rahman,T/T,120,0,37,73,73,0	2592100,T/T,111,0,37,66,66,0	PVBM08B,T/T,132,0,36,83,83,0	PVBM08F,T/T,71,0,36,35,35,0	IULA:1092:1,T/T,97,0,36,56,56,0	HK-9,T/C,86,86,35,47,1,46	MS84-1373,T/T,165,0,36,109,109,0	MS27-5030,T/T,161,0,37,106,106,0
DS571164	101522	EHI_069480	HM-1A,A/A,13,0,32,7,6,1	HM-1B,A/A,22,0,25,2,2,0	Rahman,A/A,31,0,33,3,3,0	2592100,A/A,34,0,32,9,9,0	PVBM08B,A/A,11,0,28,4,3,2	PVBM08F,A/G,0,11,30,3,1,2	IULA:1092:1,A/A,29,0,28,4,4,0	HK-9,A/T,23,29,32,6,4,2	MS84-1373,A/A,6,0,33,9,8,1	MS27-5030,A/A,11,0,33,6,5,3
DS571164	11040	EHI_069070	HM-1A,G/G,145,0,36,94,94,0	HM-1B,G/G,102,0,36,59,59,0	Rahman,G/A,141,141,36,91,1,90	2592100,G/A,111,111,36,66,0,66	PVBM08B,G/G,158,0,37,104,104,0	PVBM08F,G/G,106,0,37,62,62,0	IULA:1092:1,G/A,72,72,36,35,0,35	HK-9,G/G,126,0,36,78,78,0	MS84-1373,G/A,98,131,35,84,1,83	MS27-5030,G/A,140,140,35,89,0,89
DS571164	114193	EHI_069530	HM-1A,G/G,81,0,35,42,42,0	HM-1B,G/G,72,0,36,35,35,0	Rahman,G/G,66,0,36,30,30,0	2592100,G/G,70,0,35,33,33,0	PVBM08B,G/G,76,0,36,38,38,0	PVBM08F,G/G,76,0,34,38,38,0	IULA:1092:1,G/G,81,0,36,42,42,0	HK-9,G/T,12,36,33,9,3,6	MS84-1373,G/G,128,0,35,80,80,0	MS27-5030,G/G,63,0,35,28,28,0
DS571164	114420	EHI_069530	HM-1A,T/T,73,0,36,36,36,0	HM-1B,T/T,56,0,37,22,22,0	Rahman,T/G,57,88,36,50,1,49	2592100,T/G,58,58,36,24,0,24	PVBM08B,T/G,83,83,35,44,0,44	PVBM08F,T/G,90,90,34,49,0,49	IULA:1092:1,T/G,68,68,34,36,4,32	HK-9,T/G,61,61,35,27,1,26	MS84-1373,T/G,148,148,35,104,8,96	MS27-5030,T/G,117,117,35,76,5,71
DS571164	120673	EHI_069570	HM-1A,G/G,122,0,35,75,75,0	HM-1B,G/G,90,0,36,49,49,0	Rahman,G/A,53,53,35,21,1,20	2592100,G/A,66,66,35,32,2,30	PVBM08B,G/A,50,50,33,18,1,17	PVBM08F,G/A,38,38,32,10,1,8	IULA:1092:1,G/A,53,53,33,20,0,20	HK-9,G/A,41,41,32,11,1,10	MS84-1373,G/A,50,50,32,17,0,17	MS27-5030,G/A,17,34,32,8,3,5
DS571164	120994	EHI_069570	HM-1A,T/T,216,0,37,152,152,0	HM-1B,T/T,151,0,36,99,99,0	Rahman,T/T,135,0,36,87,87,0	2592100,T/T,125,0,36,77,77,0	PVBM08B,T/C,130,130,36,81,0,81	PVBM08F,T/C,93,93,36,52,0,52	IULA:1092:1,T/T,105,0,37,63,63,0	HK-9,T/T,150,0,36,97,97,0	MS84-1373,T/T,255,0,36,201,201,0	MS27-5030,T/T,210,0,36,148,148,0
DS571164	121928	EHI_069580	HM-1A,C/C,51,0,34,18,18,0	HM-1B,C/C,47,0,37,15,15,0	Rahman,C/C,46,0,36,14,14,0	2592100,C/C,40,0,33,9,9,0	PVBM08B,C/C,40,0,33,9,9,0	PVBM08F,C/C,37,0,37,7,7,0	IULA:1092:1,C/C,40,0,37,9,9,0	HK-9,C/C,46,0,35,14,14,0	MS84-1373,C/T,52,52,36,19,0,19	MS27-5030,C/C,33,0,32,4,4,0
DS571164	121959	EHI_069580	HM-1A,C/C,82,0,36,43,43,0	HM-1B,C/C,66,0,35,30,30,0	Rahman,C/C,46,0,36,14,14,0	2592100,C/C,41,0,34,10,10,0	PVBM08B,C/C,41,0,35,10,10,0	PVBM08F,C/C,58,0,34,24,24,0	IULA:1092:1,C/C,83,0,37,44,44,0	HK-9,C/T,53,53,34,20,0,20	MS84-1373,C/C,125,0,36,77,77,0	MS27-5030,C/C,45,0,34,13,13,0
DS571164	122414	EHI_069580	HM-1A,C/C,242,0,37,171,171,0	HM-1B,C/C,193,0,37,132,132,0	Rahman,C/A,150,150,36,97,0,97	2592100,C/A,135,135,36,85,0,85	PVBM08B,C/A,161,161,36,106,0,106	PVBM08F,C/A,100,100,36,57,0,57	IULA:1092:1,C/A,108,108,36,65,1,64	HK-9,C/C,252,0,37,179,179,0	MS84-1373,C/A,255,255,36,230,2,228	MS27-5030,C/A,248,248,36,177,1,176
DS571164	127791	EHI_069630	HM-1A,T/T,7,0,35,9,9,0	HM-1B,T/T,29,0,34,4,4,0	Rahman,T/T,34,0,33,5,5,0	2592100,T/T,40,0,35,9,9,0	PVBM08B,T/T,10,0,34,8,7,1	PVBM08F,T/C,27,27,37,2,1,1	IULA:1092:1,T/T,7,0,36,9,8,1	HK-9,T/C,23,28,36,7,3,4	MS84-1373,T/C,3,3,33,13,12,1	MS27-5030,T/C,19,19,30,5,4,1
DS571164	15697	EHI_069110	HM-1A,C/C,247,0,37,175,175,0	HM-1B,C/C,142,0,36,91,91,0	Rahman,C/C,203,0,37,140,140,0	2592100,C/C,202,0,37,139,139,0	PVBM08B,C/T,162,162,35,108,1,107	PVBM08F,C/T,91,91,36,50,0,50	IULA:1092:1,C/C,141,0,37,90,90,0	HK-9,C/T,192,192,36,135,4,131	MS84-1373,C/C,255,0,36,247,247,0	MS27-5030,C/C,255,0,37,188,188,0
DS571164	25621	EHI_069160	HM-1A,A/A,83,0,34,45,45,0	HM-1B,A/A,47,0,33,15,15,0	Rahman,A/A,55,0,36,22,22,0	2592100,A/A,50,0,33,17,17,0	PVBM08B,A/G,56,56,35,28,6,22	PVBM08F,A/G,46,46,33,15,1,14	IULA:1092:1,A/A,52,0,36,19,19,0	HK-9,A/G,45,45,33,17,4,13	MS84-1373,A/A,63,0,34,28,28,0	MS27-5030,A/A,58,0,34,24,24,0
DS571164	27132	EHI_069170	HM-1A,C/C,83,0,37,44,44,0	HM-1B,C/C,81,0,37,42,42,0	Rahman,C/A,0,0,25,1,1,0	2592100,C/A,33,33,37,4,0,4	PVBM08B,C/C,75,0,36,38,38,0	PVBM08F,C/C,60,0,36,25,25,0	IULA:1092:1,C/A,31,31,35,5,2,3	HK-9,C/C,77,0,36,40,40,0	MS84-1373,C/A,25,33,33,6,2,4	MS27-5030,C/A,29,29,37,2,0,2
DS571164	27478	EHI_069170	HM-1A,A/A,118,0,37,72,72,0	HM-1B,A/A,83,0,37,44,44,0	Rahman,A/T,85,85,37,45,0,45	2592100,A/T,37,66,36,31,1,30	PVBM08B,A/T,61,61,36,26,0,26	PVBM08F,A/T,61,61,36,26,0,26	IULA:1092:1,A/T,87,87,35,47,0,47	HK-9,A/A,107,0,36,63,63,0	MS84-1373,A/T,103,103,36,61,1,60	MS27-5030,A/T,81,81,36,42,0,42
DS571164	35889	EHI_069190	HM-1A,T/T,87,0,37,47,47,0	HM-1B,T/T,56,0,36,22,22,0	Rahman,T/T,61,0,36,26,26,0	2592100,T/T,40,0,37,9,9,0	PVBM08B,T/A,46,46,36,14,0,14	PVBM08F,T/A,12,43,35,13,1,12	IULA:1092:1,T/T,68,0,37,32,32,0	HK-9,T/T,55,0,36,21,21,0	MS84-1373,T/T,100,0,36,57,57,0	MS27-5030,T/T,51,0,36,18,18,0
DS571164	36335	EHI_069190	HM-1A,C/C,171,0,36,114,114,0	HM-1B,C/C,117,0,36,71,71,0	Rahman,C/T,75,75,36,40,3,37	2592100,C/T,82,82,35,45,2,43	PVBM08B,C/C,133,0,36,101,100,1	PVBM08F,C/C,96,0,36,54,54,0	IULA:1092:1,C/T,88,88,35,49,1,48	HK-9,C/C,150,0,36,97,97,0	MS84-1373,C/T,170,170,35,116,3,113	MS27-5030,C/T,98,98,33,60,4,56
DS571164	48886	EHI_069240	HM-1A,A/A,85,0,36,45,45,0	HM-1B,A/A,70,0,36,33,33,0	Rahman,A/G,58,58,35,25,1,24	2592100,A/G,58,58,34,24,0,24	PVBM08B,A/G,66,66,34,30,0,30	PVBM08F,A/G,63,63,33,28,0,28	IULA:1092:1,A/G,83,83,36,44,0,44	HK-9,A/G,71,71,36,35,1,34	MS84-1373,A/G,102,102,34,59,0,59	MS27-5030,A/G,60,60,31,25,0,25
DS571164	49543	EHI_069240	HM-1A,A/A,170,0,36,113,113,0	HM-1B,A/A,106,0,36,62,62,0	Rahman,A/A,160,0,37,105,105,0	2592100,A/A,118,0,36,72,72,0	PVBM08B,A/G,87,135,35,90,5,85	PVBM08F,A/G,92,92,35,52,1,51	IULA:1092:1,A/A,86,0,37,46,46,0	HK-9,A/A,96,0,36,55,55,0	MS84-1373,A/A,177,0,36,120,120,0	MS27-5030,A/A,165,0,37,111,111,0
DS571164	64537	EHI_069320	HM-1A,G/G,191,0,35,130,130,0	HM-1B,G/G,131,0,35,82,82,0	Rahman,G/T,74,100,33,60,3,59	2592100,G/T,135,135,35,89,4,85	PVBM08B,G/G,203,0,35,140,140,0	PVBM08F,G/G,85,0,35,45,45,0	IULA:1092:1,G/T,35,55,33,22,1,21	HK-9,G/T,141,172,33,120,5,115	MS84-1373,G/T,43,77,31,43,4,39	MS27-5030,G/T,85,141,33,94,4,90
DS571164	68840	EHI_069360	HM-1A,G/G,187,0,37,127,127,0	HM-1B,G/G,158,0,37,104,104,0	Rahman,G/C,104,135,35,92,7,85	2592100,G/C,106,106,36,65,3,62	PVBM08B,G/G,187,0,35,127,127,0	PVBM08F,G/G,101,0,36,59,59,0	IULA:1092:1,G/C,66,66,35,31,1,30	HK-9,G/C,107,107,35,69,6,63	MS84-1373,G/C,156,172,35,144,7,137	MS27-5030,G/C,106,126,33,84,5,79
DS571164	69972	EHI_069370	HM-1A,C/A,13,14,35,15,10,6	HM-1B,C/G,19,26,33,5,2,3	Rahman,C/C,16,0,32,9,7,2	2592100,C/C,34,0,33,12,12,0	PVBM08B,C/C,37,0,33,11,11,0	PVBM08F,C/C,8,0,36,10,9,1	IULA:1092:1,C/C,36,0,35,10,10,0	HK-9,C/A,0,8,33,6,4,2	MS84-1373,C/C,6,0,33,16,14,2	MS27-5030,C/T,23,23,36,8,7,2
DS571165	101940	EHI_199040	HM-1A,A/A,65,0,35,46,45,1	HM-1B,A/A,78,0,35,40,40,0	Rahman,A/A,117,0,36,71,71,0	2592100,A/A,72,0,35,35,35,0	PVBM08B,A/C,82,82,34,44,1,43	PVBM08F,A/C,47,47,35,15,0,15	IULA:1092:1,A/A,96,0,36,55,55,0	HK-9,A/A,150,0,35,98,98,0	MS84-1373,A/A,117,0,35,71,71,0	MS27-5030,A/A,107,0,35,63,63,0
DS571165	102094	EHI_199040	HM-1A,G/G,148,0,36,96,96,0	HM-1B,G/G,118,0,37,72,72,0	Rahman,G/G,255,0,37,194,194,0	2592100,G/G,148,0,37,96,96,0	PVBM08B,G/A,101,135,36,87,2,85	PVBM08F,G/A,70,70,35,33,0,33	IULA:1092:1,G/G,165,0,37,109,109,0	HK-9,G/G,210,0,36,145,145,0	MS84-1373,G/G,196,0,36,134,134,0	MS27-5030,G/G,230,0,36,161,161,0
DS571165	102710	EHI_199050	HM-1A,T/T,100,0,37,58,58,0	HM-1B,T/T,92,0,37,51,51,0	Rahman,T/A,152,152,36,100,1,99	2592100,T/A,116,116,37,70,0,70	PVBM08B,T/A,88,88,36,49,1,48	PVBM08F,T/A,24,55,35,22,1,21	IULA:1092:1,T/A,122,122,35,78,3,75	HK-9,T/A,138,138,36,92,4,88	MS84-1373,T/A,103,103,35,66,6,60	MS27-5030,T/A,103,103,35,65,5,60
DS571165	103271	EHI_199050	HM-1A,A/A,57,0,35,23,23,0	HM-1B,A/A,43,0,33,12,12,0	Rahman,A/A,82,0,36,43,43,0	2592100,A/A,91,0,36,50,50,0	PVBM08B,A/G,53,53,36,20,0,20	PVBM08F,A/G,25,41,35,11,1,11	IULA:1092:1,A/A,107,0,35,64,64,0	HK-9,A/A,100,0,35,57,57,0	MS84-1373,A/A,60,0,36,25,25,0	MS27-5030,A/G,48,48,36,16,0,16
DS571165	103838	EHI_199060	HM-1A,C/C,77,0,35,39,39,0	HM-1B,C/C,65,0,36,29,29,0	Rahman,C/C,161,0,35,106,106,0	2592100,C/C,91,0,36,50,50,0	PVBM08B,C/C,96,0,35,54,54,0	PVBM08F,C/C,61,0,36,26,26,0	IULA:1092:1,C/C,123,0,36,77,77,0	HK-9,C/C,111,0,34,68,68,0	MS84-1373,C/C,83,0,36,44,44,0	MS27-5030,C/T,80,80,34,42,1,41
DS571165	105020	EHI_199065	HM-1A,G/G,70,0,36,33,33,0	HM-1B,G/G,66,0,36,30,30,0	Rahman,G/G,47,0,36,15,15,0	2592100,G/G,38,0,36,8,8,0	PVBM08B,G/A,47,47,36,15,0,15	PVBM08F,G/A,43,43,36,12,0,12	IULA:1092:1,G/G,131,0,37,82,82,0	HK-9,G/G,105,0,37,61,61,0	MS84-1373,G/G,97,0,36,55,55,0	MS27-5030,G/G,76,0,36,38,38,0
DS571165	105142	EHI_199065	HM-1A,G/G,55,0,33,21,21,0	HM-1B,G/G,72,0,35,35,35,0	Rahman,G/G,66,0,36,30,30,0	2592100,G/G,57,0,36,23,23,0	PVBM08B,G/A,37,37,34,7,0,7	PVBM08F,G/A,31,31,28,4,1,3	IULA:1092:1,G/G,93,0,34,52,52,0	HK-9,G/G,78,0,33,40,40,0	MS84-1373,G/G,70,0,34,33,33,0	MS27-5030,G/A,31,31,28,4,1,3
DS571165	107197	EHI_199080	HM-1A,T/T,116,0,36,70,70,0	HM-1B,T/T,96,0,37,54,54,0	Rahman,T/T,220,0,36,153,153,0	2592100,T/T,163,0,37,108,108,0	PVBM08B,T/C,135,135,36,87,2,85	PVBM08F,T/C,77,77,36,40,1,39	IULA:1092:1,T/T,187,0,36,127,127,0	HK-9,T/T,220,0,36,154,154,0	MS84-1373,T/T,150,0,36,97,97,0	MS27-5030,T/C,138,138,35,88,0,88
DS571165	112788	EHI_199120	HM-1A,A/A,65,0,37,29,29,0	HM-1B,A/A,67,0,36,31,31,0	Rahman,A/A,100,0,36,58,58,0	2592100,A/A,95,0,36,53,53,0	PVBM08B,A/A,86,0,37,62,61,1	PVBM08F,A/A,67,0,36,32,32,0	IULA:1092:1,A/A,131,0,37,82,82,0	HK-9,A/G,145,145,35,95,2,93	MS84-1373,A/A,131,0,36,83,83,0	MS27-5030,A/A,136,0,36,86,86,0
DS571165	114578	EHI_199130	HM-1A,A/A,70,0,36,33,33,0	HM-1B,A/A,63,0,37,28,28,0	Rahman,A/A,67,0,36,31,31,0	2592100,A/A,62,0,37,27,27,0	PVBM08B,A/G,68,68,36,32,0,32	PVBM08F,A/G,42,42,37,11,0,11	IULA:1092:1,A/A,106,0,36,62,62,0	HK-9,A/A,85,0,36,45,45,0	MS84-1373,A/A,113,0,36,69,69,0	MS27-5030,A/G,107,107,36,64,1,63
DS571165	29477	EHI_198690	HM-1A,C/C,75,0,36,37,37,0	HM-1B,C/C,85,0,36,46,46,0	Rahman,C/T,42,42,34,13,2,11	2592100,C/C,53,0,36,20,20,0	PVBM08B,C/T,52,52,36,19,0,19	PVBM08F,C/T,46,46,35,16,2,14	IULA:1092:1,C/T,91,117,36,72,1,71	HK-9,C/T,51,71,35,37,3,34	MS84-1373,C/C,127,0,37,81,81,0	MS27-5030,C/C,78,0,36,40,40,0
DS571165	30422	EHI_198700	HM-1A,C/C,116,0,36,71,71,0	HM-1B,C/C,108,0,36,64,64,0	Rahman,C/C,135,0,36,85,85,0	2592100,C/C,66,0,36,30,30,0	PVBM08B,C/C,111,0,36,67,67,0	PVBM08F,C/C,75,0,36,37,37,0	IULA:1092:1,C/C,120,0,35,73,73,0	HK-9,C/T,51,68,34,33,1,32	MS84-1373,C/C,141,0,36,90,90,0	MS27-5030,C/C,135,0,35,85,85,0
DS571165	30837	EHI_198700	HM-1A,T/T,105,0,36,61,61,0	HM-1B,T/T,101,0,36,58,58,0	Rahman,T/C,82,82,36,46,3,43	2592100,T/T,73,0,36,36,36,0	PVBM08B,T/C,51,81,35,48,6,42	PVBM08F,T/C,52,52,35,23,4,19	IULA:1092:1,T/C,88,88,35,54,6,48	HK-9,T/C,53,81,35,45,3,42	MS84-1373,T/T,158,0,35,104,104,0	MS27-5030,T/T,120,0,35,73,73,0
DS571165	32953	EHI_198730	HM-1A,A/A,100,0,36,57,57,0	HM-1B,A/A,107,0,37,63,63,0	Rahman,A/A,147,0,35,95,95,0	2592100,A/A,93,0,35,52,52,0	PVBM08B,A/T,87,107,36,65,2,63	PVBM08F,A/T,65,65,36,29,0,29	IULA:1092:1,A/A,126,0,36,79,79,0	HK-9,A/A,121,0,35,75,75,0	MS84-1373,A/A,115,0,36,69,69,0	MS27-5030,A/A,100,0,36,57,57,0
DS571165	43335	EHI_198790	HM-1A,A/A,116,0,37,70,70,0	HM-1B,A/A,98,0,36,56,56,0	Rahman,A/A,170,0,36,113,113,0	2592100,A/A,105,0,36,62,62,0	PVBM08B,A/G,76,108,35,66,2,64	PVBM08F,A/G,32,51,34,20,2,18	IULA:1092:1,A/A,137,0,37,87,87,0	HK-9,A/A,115,0,36,69,69,0	MS84-1373,A/A,118,0,36,72,72,0	MS27-5030,A/A,137,0,37,87,87,0
DS571165	44106	EHI_198790	HM-1A,G/G,133,0,37,85,85,0	HM-1B,G/G,121,0,37,74,74,0	Rahman,G/G,227,0,37,159,159,0	2592100,G/G,151,0,37,99,99,0	PVBM08B,G/A,211,211,36,146,0,146	PVBM08F,G/A,45,76,36,39,1,38	IULA:1092:1,G/G,151,0,37,98,98,0	HK-9,G/G,171,0,36,114,114,0	MS84-1373,G/G,144,0,36,109,108,1	MS27-5030,G/G,166,0,37,110,110,0
DS571165	46074	EHI_198800	HM-1A,A/A,12,0,32,2,2,0	HM-1B,A/T,12,12,32,2,1,1	Rahman,A/A,27,0,32,2,2,0	2592100,A/A,29,0,37,2,2,0	PVBM08B,A/A,18,0,30,8,7,1	PVBM08F,A/A,0,0,33,3,3,0	IULA:1092:1,A/A,16,0,34,7,6,1	HK-9,A/T,11,18,28,5,3,2	MS84-1373,A/A,4,0,33,4,2,1	MS27-5030,A/G,25,25,30,5,3,2
DS571165	47151	EHI_198810	HM-1A,A/C,36,36,37,6,0,6	HM-1B,A/C,36,36,35,6,0,6	Rahman,A/C,41,41,35,10,0,10	2592100,A/C,33,33,37,4,0,4	PVBM08B,A/C,36,36,32,6,0,6	PVBM08F,A/C,41,41,35,10,0,10	IULA:1092:1,A/C,38,38,36,8,0,8	HK-9,A/C,37,37,36,7,0,7	MS84-1373,A/C,36,36,33,6,0,6	MS27-5030,A/C,37,37,36,7,0,7
DS571165	53059	EHI_198830	HM-1A,T/T,101,0,36,58,58,0	HM-1B,T/T,101,0,36,58,58,0	Rahman,T/A,72,115,36,76,6,69	2592100,T/T,86,0,35,46,46,0	PVBM08B,T/A,44,120,36,80,4,73	PVBM08F,T/A,20,51,35,20,2,18	IULA:1092:1,T/A,75,110,36,68,3,65	HK-9,T/A,112,112,36,68,1,67	MS84-1373,T/T,175,0,35,117,117,0	MS27-5030,T/T,157,0,36,103,103,0
DS571165	55553	EHI_198840	HM-1A,G/G,66,0,37,30,30,0	HM-1B,G/G,68,0,35,32,32,0	Rahman,G/G,140,0,35,89,89,0	2592100,G/G,86,0,36,46,46,0	PVBM08B,G/G,126,0,35,79,79,0	PVBM08F,G/G,63,0,35,28,28,0	IULA:1092:1,G/G,111,0,34,66,66,0	HK-9,G/G,51,0,35,44,43,1	MS84-1373,G/A,60,60,35,25,0,25	MS27-5030,G/G,95,0,34,54,54,0
DS571165	63305	EHI_198890	HM-1A,A/A,20,0,32,7,6,2	HM-1B,A/A,33,0,32,7,7,0	Rahman,A/A,30,0,34,17,16,1	2592100,A/A,21,0,33,8,7,1	PVBM08B,A/A,23,0,33,22,20,2	PVBM08F,A/A,18,0,36,7,6,1	IULA:1092:1,A/A,3,0,32,14,11,5	HK-9,A/C,11,33,33,12,8,4	MS84-1373,A/A,16,0,33,10,9,1	MS27-5030,A/A,29,0,28,4,4,0
DS571165	70943	EHI_198900	HM-1A,G/G,173,0,37,116,116,0	HM-1B,G/G,135,0,37,85,85,0	Rahman,G/G,238,0,37,168,168,0	2592100,G/G,173,0,37,116,116,0	PVBM08B,G/A,65,65,29,34,5,29	PVBM08F,G/A,41,41,28,11,1,10	IULA:1092:1,G/G,158,0,36,104,104,0	HK-9,G/G,212,0,36,147,147,0	MS84-1373,G/G,205,0,36,141,141,0	MS27-5030,G/G,207,0,37,143,143,0
DS571165	70947	EHI_198900	HM-1A,T/T,171,0,37,114,114,0	HM-1B,T/T,138,0,37,88,88,0	Rahman,T/T,245,0,37,173,173,0	2592100,T/T,165,0,37,110,109,0	PVBM08B,T/G,55,86,31,47,1,46	PVBM08F,T/G,42,42,29,11,0,11	IULA:1092:1,T/T,158,0,37,105,105,0	HK-9,T/T,222,0,36,155,155,0	MS84-1373,T/T,202,0,36,140,140,0	MS27-5030,T/T,217,0,37,151,151,0
DS571165	71318	EHI_198900	HM-1A,A/A,147,0,36,97,97,0	HM-1B,A/A,121,0,36,74,74,0	Rahman,A/A,246,0,37,174,174,0	2592100,A/A,142,0,37,91,91,0	PVBM08B,A/G,196,196,36,134,0,134	PVBM08F,A/G,91,91,36,50,0,50	IULA:1092:1,A/A,150,0,36,100,100,0	HK-9,A/A,177,0,35,139,138,1	MS84-1373,A/A,203,0,36,144,144,0	MS27-5030,A/A,180,0,36,121,121,0
DS571165	71563	EHI_198900	HM-1A,G/G,100,0,36,57,57,0	HM-1B,G/G,66,0,36,30,30,0	Rahman,G/G,176,0,35,118,118,0	2592100,G/G,121,0,36,74,74,0	PVBM08B,G/A,67,67,33,31,0,31	PVBM08F,G/A,45,45,35,13,0,13	IULA:1092:1,G/G,121,0,35,75,75,0	HK-9,G/G,145,0,35,94,94,0	MS84-1373,G/G,142,0,35,91,91,0	MS27-5030,G/G,118,0,35,74,74,0
DS571165	8243	EHI_198600	HM-1A,T/T,128,0,37,80,80,0	HM-1B,T/T,136,0,37,86,86,0	Rahman,T/A,142,142,35,92,1,91	2592100,T/A,96,96,35,55,1,54	PVBM08B,T/A,146,146,34,94,0,94	PVBM08F,T/A,50,50,33,17,0,17	IULA:1092:1,T/A,123,123,34,76,0,76	HK-9,T/A,128,128,34,81,1,80	MS84-1373,T/A,157,157,35,105,2,103	MS27-5030,T/A,117,117,34,72,1,71
DS571165	89009	EHI_198980	HM-1A,C/C,82,0,36,43,43,0	HM-1B,C/C,65,0,35,29,29,0	Rahman,C/T,47,47,36,15,0,15	2592100,C/T,51,51,37,18,0,18	PVBM08B,C/T,65,65,36,29,0,29	PVBM08F,C/T,51,51,34,19,1,18	IULA:1092:1,C/T,100,100,36,58,1,57	HK-9,C/T,82,82,34,43,0,43	MS84-1373,C/T,82,82,35,43,0,43	MS27-5030,C/C,85,0,34,48,48,0
DS571165	90806	EHI_198980	HM-1A,G/G,55,0,35,21,21,0	HM-1B,G/G,45,0,37,13,13,0	Rahman,G/A,51,51,36,18,0,18	2592100,G/A,47,47,35,15,0,15	PVBM08B,G/A,43,43,35,12,0,12	PVBM08F,G/A,40,40,36,9,0,9	IULA:1092:1,G/A,48,48,35,17,1,16	HK-9,G/A,47,47,33,16,1,15	MS84-1373,G/A,48,48,34,16,0,16	MS27-5030,G/G,50,0,36,17,17,0
DS571165	91560	EHI_198990	HM-1A,G/G,146,0,36,94,94,0	HM-1B,G/G,132,0,37,83,83,0	Rahman,G/G,201,0,37,138,138,0	2592100,G/G,116,0,37,70,70,0	PVBM08B,G/G,146,0,36,94,94,0	PVBM08F,G/G,58,0,37,24,24,0	IULA:1092:1,G/G,183,0,37,124,124,0	HK-9,G/G,255,0,36,203,203,0	MS84-1373,G/G,203,0,36,140,140,0	MS27-5030,G/T,165,165,35,112,3,109
DS571165	9528	EHI_198610	HM-1A,G/G,83,0,34,47,47,0	HM-1B,G/G,76,0,36,40,40,0	Rahman,G/G,117,0,36,71,71,0	2592100,G/G,71,0,35,35,35,0	PVBM08B,G/G,120,0,36,73,73,0	PVBM08F,G/G,75,0,37,39,39,0	IULA:1092:1,G/G,172,0,36,117,117,0	HK-9,G/G,110,0,36,67,67,0	MS84-1373,G/A,52,82,34,48,5,43	MS27-5030,G/G,93,0,34,56,56,0
DS571165	9604	EHI_198610	HM-1A,C/C,135,0,37,85,85,0	HM-1B,C/C,122,0,36,75,75,0	Rahman,C/C,112,0,36,93,92,1	2592100,C/C,81,0,36,42,42,0	PVBM08B,C/C,153,0,36,100,100,0	PVBM08F,C/C,82,0,36,43,43,0	IULA:1092:1,C/C,186,0,35,126,126,0	HK-9,C/C,151,0,36,98,98,0	MS84-1373,C/T,121,121,33,75,1,74	MS27-5030,C/C,138,0,35,88,88,0
DS571165	99249	EHI_199020	HM-1A,G/G,63,0,36,28,28,0	HM-1B,G/G,78,0,36,40,40,0	Rahman,G/G,78,0,36,40,40,0	2592100,G/G,75,0,36,37,37,0	PVBM08B,G/G,100,0,36,57,57,0	PVBM08F,G/G,63,0,36,28,28,0	IULA:1092:1,G/G,106,0,37,88,87,1	HK-9,G/G,136,0,37,86,86,0	MS84-1373,G/G,125,0,37,77,77,0	MS27-5030,G/T,92,92,37,51,0,51
DS571165	99263	EHI_199020	HM-1A,A/A,50,0,36,18,18,0	HM-1B,A/A,60,0,36,25,25,0	Rahman,A/A,71,0,36,34,34,0	2592100,A/A,44,0,37,24,23,1	PVBM08B,A/G,85,85,36,50,5,45	PVBM08F,A/G,30,58,35,27,3,24	IULA:1092:1,A/A,90,0,37,65,64,1	HK-9,A/A,112,0,37,67,67,0	MS84-1373,A/A,86,0,37,46,46,0	MS27-5030,A/A,75,0,37,37,37,0
DS571166	103226	EHI_127420	HM-1A,A/A,93,0,37,52,52,0	HM-1B,A/A,80,0,36,41,41,0	Rahman,A/A,42,0,37,11,11,0	2592100,A/A,42,0,36,11,11,0	PVBM08B,A/A,90,0,37,49,49,0	PVBM08F,A/A,52,0,37,19,19,0	IULA:1092:1,A/A,108,0,37,64,64,0	HK-9,A/T,96,96,35,55,1,54	MS84-1373,A/A,146,0,36,94,94,0	MS27-5030,A/A,105,0,36,61,61,0
DS571166	104515	EHI_127420	HM-1A,T/T,125,0,36,78,78,0	HM-1B,T/T,76,0,35,38,38,0	Rahman,T/T,111,0,37,68,68,0	2592100,T/T,90,0,37,49,49,0	PVBM08B,T/C,82,115,36,71,2,69	PVBM08F,T/C,67,67,36,34,3,31	IULA:1092:1,T/T,140,0,37,89,89,0	HK-9,T/T,150,0,36,97,97,0	MS84-1373,T/T,193,0,36,133,133,0	MS27-5030,T/T,132,0,37,84,84,0
DS571166	104819	EHI_127420	HM-1A,A/A,71,0,36,34,34,0	HM-1B,A/A,41,0,37,10,10,0	Rahman,A/A,67,0,36,32,32,0	2592100,A/A,78,0,36,40,40,0	PVBM08B,A/G,72,72,35,36,1,35	PVBM08F,A/G,25,58,35,28,4,24	IULA:1092:1,A/A,86,0,37,46,46,0	HK-9,A/A,76,0,37,38,38,0	MS84-1373,A/A,73,0,36,36,36,0	MS27-5030,A/A,82,0,37,43,43,0
DS571166	105356	EHI_127430	HM-1A,A/A,157,0,37,103,103,0	HM-1B,A/A,132,0,37,83,83,0	Rahman,A/A,196,0,37,134,134,0	2592100,A/A,161,0,37,106,106,0	PVBM08B,A/G,196,196,36,134,0,134	PVBM08F,A/G,88,88,37,48,0,48	IULA:1092:1,A/A,197,0,37,135,135,0	HK-9,A/A,231,0,36,162,162,0	MS84-1373,A/A,255,0,37,245,245,0	MS27-5030,A/A,255,0,36,245,244,1
DS571166	106361	EHI_127440	HM-1A,C/C,73,0,35,36,36,0	HM-1B,C/C,51,0,36,18,18,0	Rahman,C/C,68,0,36,32,32,0	2592100,C/C,58,0,36,24,24,0	PVBM08B,C/T,42,42,35,11,0,11	PVBM08F,C/T,37,37,34,8,1,7	IULA:1092:1,C/C,81,0,35,42,42,0	HK-9,C/C,77,0,35,39,39,0	MS84-1373,C/C,88,0,35,48,48,0	MS27-5030,C/C,92,0,34,51,51,0
DS571166	107585	EHI_127440	HM-1A,T/T,50,0,36,17,17,0	HM-1B,T/T,50,0,36,17,17,0	Rahman,T/T,41,0,37,10,10,0	2592100,T/T,37,0,36,7,7,0	PVBM08B,T/A,43,43,37,12,0,12	PVBM08F,T/A,34,34,37,5,0,5	IULA:1092:1,T/T,67,0,36,31,31,0	HK-9,T/T,57,0,36,23,23,0	MS84-1373,T/T,48,0,34,16,16,0	MS27-5030,T/T,53,0,36,20,20,0
DS571166	107861	EHI_127440	HM-1A,T/T,46,0,36,14,14,0	HM-1B,T/T,36,0,37,6,6,0	Rahman,T/T,40,0,36,9,9,0	2592100,T/T,42,0,36,11,11,0	PVBM08B,T/A,10,41,33,11,1,10	PVBM08F,T/A,33,33,28,4,0,4	IULA:1092:1,T/T,56,0,36,22,22,0	HK-9,T/T,51,0,35,18,18,0	MS84-1373,T/T,57,0,36,23,23,0	MS27-5030,T/T,36,0,37,6,6,0
DS571166	108050	EHI_127440	HM-1A,G/G,47,0,36,15,15,0	HM-1B,G/G,43,0,36,12,12,0	Rahman,G/G,40,0,33,9,9,0	2592100,G/G,58,0,35,24,24,0	PVBM08B,G/A,46,46,35,14,0,14	PVBM08F,G/A,37,37,37,7,0,7	IULA:1092:1,G/G,72,0,35,37,37,0	HK-9,G/G,34,0,35,30,29,1	MS84-1373,G/G,63,0,35,28,28,0	MS27-5030,G/G,42,0,33,11,11,0
DS571166	108270	EHI_127440	HM-1A,A/A,70,0,36,35,35,0	HM-1B,A/A,45,0,37,13,13,0	Rahman,A/A,66,0,36,31,31,0	2592100,A/A,51,0,35,19,19,0	PVBM08B,A/G,83,83,36,44,0,44	PVBM08F,A/G,53,53,35,20,0,20	IULA:1092:1,A/A,93,0,35,54,54,0	HK-9,A/A,88,0,35,50,50,0	MS84-1373,A/A,105,0,35,80,79,1	MS27-5030,A/A,42,0,37,12,12,0
DS571166	108316	EHI_127440	HM-1A,T/T,71,0,34,34,34,0	HM-1B,T/T,58,0,36,24,24,0	Rahman,T/T,77,0,35,39,39,0	2592100,T/T,78,0,36,40,40,0	PVBM08B,T/C,93,93,34,53,1,52	PVBM08F,T/C,65,65,34,29,0,29	IULA:1092:1,T/T,140,0,36,89,89,0	HK-9,T/T,125,0,35,77,77,0	MS84-1373,T/T,123,0,35,77,77,0	MS27-5030,T/T,86,0,35,46,46,0
DS571166	108412	EHI_127440	HM-1A,G/G,130,0,36,82,82,0	HM-1B,G/G,81,0,37,42,42,0	Rahman,G/G,191,0,36,130,130,0	2592100,G/G,130,0,36,81,81,0	PVBM08B,G/A,93,93,35,52,0,52	PVBM08F,G/A,61,61,37,26,0,26	IULA:1092:1,G/G,157,0,36,103,103,0	HK-9,G/G,167,0,36,111,111,0	MS84-1373,G/G,158,0,36,104,104,0	MS27-5030,G/G,168,0,36,112,112,0
DS571166	108578	EHI_127440	HM-1A,G/G,75,0,35,37,37,0	HM-1B,G/G,62,0,36,27,27,0	Rahman,G/G,50,0,36,17,17,0	2592100,G/G,52,0,37,19,19,0	PVBM08B,G/A,43,43,35,12,0,12	PVBM08F,G/A,31,31,33,3,0,3	IULA:1092:1,G/G,102,0,36,60,60,0	HK-9,G/G,102,0,35,60,60,0	MS84-1373,G/G,108,0,35,65,65,0	MS27-5030,G/G,66,0,34,30,30,0
DS571166	108696	EHI_127440	HM-1A,A/A,123,0,36,78,78,0	HM-1B,A/A,86,0,36,46,46,0	Rahman,A/A,106,0,36,90,89,1	2592100,A/A,92,0,36,53,53,0	PVBM08B,A/G,89,145,36,99,6,93	PVBM08F,A/G,60,60,36,25,0,25	IULA:1092:1,A/A,130,0,36,84,84,0	HK-9,A/A,144,0,36,111,110,1	MS84-1373,A/A,146,0,35,113,112,1	MS27-5030,A/A,177,0,35,125,125,0
DS571166	112956	EHI_127450	HM-1A,T/T,40,0,33,9,9,0	HM-1B,T/T,37,0,32,9,9,0	Rahman,T/T,38,0,32,8,8,0	2592100,T/T,38,0,36,9,9,0	PVBM08B,T/G,40,40,32,13,4,9	PVBM08F,T/G,31,31,32,4,1,3	IULA:1092:1,T/T,65,0,34,29,29,0	HK-9,T/G,33,33,30,5,1,4	MS84-1373,T/T,60,0,33,29,29,0	MS27-5030,T/T,36,0,33,10,10,0
DS571166	113842	EHI_127460	HM-1A,C/C,45,0,34,52,49,3	HM-1B,C/C,75,0,34,38,38,0	Rahman,C/C,75,0,36,88,84,4	2592100,C/C,30,0,36,52,48,4	PVBM08B,C/C,68,0,35,67,65,2	PVBM08F,C/C,62,0,36,28,28,0	IULA:1092:1,C/C,90,0,34,53,53,0	HK-9,C/T,163,163,35,109,1,108	MS84-1373,C/C,76,0,34,77,74,3	MS27-5030,C/C,91,0,35,72,71,1
DS571166	13275	EHI_126930	HM-1A,A/A,196,0,37,135,135,0	HM-1B,A/A,122,0,36,75,75,0	Rahman,A/T,211,211,36,147,1,146	2592100,A/T,129,150,36,100,3,97	PVBM08B,A/A,228,0,36,160,160,0	PVBM08F,A/A,93,0,36,53,53,0	IULA:1092:1,A/T,73,98,36,60,4,56	HK-9,A/T,125,160,36,109,4,105	MS84-1373,A/T,152,171,35,117,3,114	MS27-5030,A/T,203,240,36,184,15,169
DS571166	22769	EHI_127000	HM-1A,C/C,178,0,36,121,121,0	HM-1B,C/C,95,0,37,53,53,0	Rahman,C/A,156,156,36,103,1,102	2592100,C/A,117,117,36,71,0,71	PVBM08B,C/C,223,0,37,156,156,0	PVBM08F,C/C,81,0,37,43,43,0	IULA:1092:1,C/A,132,132,36,84,1,83	HK-9,C/C,178,0,36,121,121,0	MS84-1373,C/A,162,177,36,123,3,120	MS27-5030,C/A,185,185,36,126,1,125
DS571166	29916	EHI_127030	HM-1A,G/G,143,0,36,92,92,0	HM-1B,G/G,92,0,36,51,51,0	Rahman,G/G,145,0,37,93,93,0	2592100,G/G,120,0,36,73,73,0	PVBM08B,G/G,141,0,36,90,90,0	PVBM08F,G/G,73,0,37,36,36,0	IULA:1092:1,G/G,120,0,36,73,73,0	HK-9,G/G,148,0,36,96,96,0	MS84-1373,G/T,133,133,35,84,0,84	MS27-5030,G/G,236,0,37,166,166,0
DS571166	43058	EHI_127100	HM-1A,G/G,161,0,37,106,106,0	HM-1B,G/G,115,0,37,69,69,0	Rahman,G/G,182,0,37,124,124,0	2592100,G/G,117,0,36,71,71,0	PVBM08B,G/A,101,104,36,78,3,75	PVBM08F,G/A,67,67,36,33,1,31	IULA:1092:1,G/G,151,0,36,98,98,0	HK-9,G/A,120,120,35,76,3,73	MS84-1373,G/G,236,0,36,167,167,0	MS27-5030,G/G,240,0,37,170,170,0
DS571166	43484	EHI_127110	HM-1A,T/T,2,0,36,19,17,2	HM-1B,T/T,22,0,36,15,14,1	Rahman,T/T,52,0,36,20,20,0	2592100,T/T,46,0,37,16,16,0	PVBM08B,T/T,58,0,36,26,26,0	PVBM08F,T/T,31,0,36,19,18,1	IULA:1092:1,T/T,67,0,35,53,52,1	HK-9,T/T,40,0,34,16,16,0	MS84-1373,T/T,43,0,35,28,27,1	MS27-5030,T/A,25,29,33,10,8,2
DS571166	46479	EHI_127140	HM-1A,T/T,168,0,36,112,112,0	HM-1B,T/T,95,0,36,53,53,0	Rahman,T/A,127,127,36,86,7,79	2592100,T/A,86,86,35,48,2,46	PVBM08B,T/A,118,118,35,73,1,72	PVBM08F,T/A,55,55,34,25,4,21	IULA:1092:1,T/A,86,108,36,76,11,65	HK-9,T/A,91,94,35,78,8,70	MS84-1373,T/A,105,105,36,66,5,61	MS27-5030,T/A,137,157,35,115,10,104
DS571166	46688	EHI_127140	HM-1A,G/G,58,0,36,25,25,0	HM-1B,G/G,41,0,36,11,11,0	Rahman,G/G,63,0,37,30,30,0	2592100,G/G,73,0,36,36,36,0	PVBM08B,G/G,67,0,36,32,32,0	PVBM08F,G/G,43,0,35,13,13,0	IULA:1092:1,G/G,88,0,36,64,63,1	HK-9,G/A,50,50,34,18,1,17	MS84-1373,G/G,83,0,35,45,45,0	MS27-5030,G/G,55,0,37,21,21,0
DS571166	47444	EHI_127140	HM-1A,G/G,136,0,37,87,87,0	HM-1B,G/G,82,0,37,43,43,0	Rahman,G/C,90,90,36,49,0,49	2592100,G/C,81,81,36,45,3,42	PVBM08B,G/C,103,103,36,60,0,60	PVBM08F,G/C,51,81,36,44,2,42	IULA:1092:1,G/C,127,147,36,98,3,95	HK-9,G/G,121,0,37,75,75,0	MS84-1373,G/C,172,172,36,120,5,115	MS27-5030,G/C,148,148,36,98,2,96
DS571166	58182	EHI_127210	HM-1A,G/G,165,0,37,109,109,0	HM-1B,G/G,95,0,37,53,53,0	Rahman,G/G,167,0,37,111,111,0	2592100,G/G,162,0,37,107,107,0	PVBM08B,G/A,123,123,36,80,4,76	PVBM08F,G/A,66,66,37,30,0,30	IULA:1092:1,G/G,168,0,37,112,112,0	HK-9,G/A,152,152,36,101,2,99	MS84-1373,G/G,213,0,36,148,148,0	MS27-5030,G/G,212,0,37,147,147,0
DS571166	59349	EHI_127210	HM-1A,A/A,107,0,35,63,63,0	HM-1B,A/A,66,0,36,30,30,0	Rahman,A/A,107,0,35,63,63,0	2592100,A/A,77,0,36,39,39,0	PVBM08B,A/G,68,68,36,33,1,32	PVBM08F,A/G,42,42,35,11,0,11	IULA:1092:1,A/A,82,0,35,43,43,0	HK-9,A/G,122,122,35,75,0,75	MS84-1373,A/A,150,0,36,97,97,0	MS27-5030,A/A,140,0,36,89,89,0
DS571166	68176	EHI_127230	HM-1A,C/C,107,0,37,63,63,0	HM-1B,C/C,91,0,36,50,50,0	Rahman,C/C,160,0,36,105,105,0	2592100,C/C,102,0,37,60,60,0	PVBM08B,C/C,47,0,36,15,15,0	PVBM08F,C/C,57,0,36,23,23,0	IULA:1092:1,C/C,115,0,36,69,69,0	HK-9,C/C,150,0,36,97,97,0	MS84-1373,C/T,137,137,35,90,3,87	MS27-5030,C/C,211,0,36,146,146,0
DS571166	74272	EHI_127280	HM-1A,C/C,143,0,36,92,92,0	HM-1B,C/C,82,0,36,43,43,0	Rahman,C/C,191,0,36,131,131,0	2592100,C/C,148,0,36,96,96,0	PVBM08B,C/C,81,0,36,42,42,0	PVBM08F,C/C,75,0,36,37,37,0	IULA:1092:1,C/C,130,0,36,82,82,0	HK-9,C/T,212,212,36,153,6,147	MS84-1373,C/C,182,0,36,124,124,0	MS27-5030,C/C,200,0,36,138,138,0
DS571166	86079	EHI_127330	HM-1A,G/G,125,0,36,77,77,0	HM-1B,G/G,78,0,36,40,40,0	Rahman,G/G,142,0,36,93,93,0	2592100,G/G,170,0,36,114,114,0	PVBM08B,G/G,138,0,36,90,90,0	PVBM08F,G/G,45,0,36,26,25,1	IULA:1092:1,G/G,100,0,36,57,57,0	HK-9,G/A,111,111,35,67,1,66	MS84-1373,G/G,188,0,35,129,129,0	MS27-5030,G/G,187,0,36,128,128,0
DS571166	86974	EHI_127340	HM-1A,A/A,85,0,36,45,45,0	HM-1B,A/A,87,0,37,47,47,0	Rahman,A/A,176,0,36,118,118,0	2592100,A/A,110,0,36,65,65,0	PVBM08B,A/A,156,0,36,102,102,0	PVBM08F,A/A,85,0,36,45,45,0	IULA:1092:1,A/A,105,0,36,61,61,0	HK-9,A/T,52,66,36,32,2,30	MS84-1373,A/A,98,0,36,56,56,0	MS27-5030,A/A,123,0,36,77,77,0
DS571166	99589	EHI_127400	HM-1A,G/G,88,0,36,50,50,0	HM-1B,G/G,76,0,35,38,38,0	Rahman,G/G,96,0,36,54,54,0	2592100,G/G,66,0,37,30,30,0	PVBM08B,G/G,91,0,36,50,50,0	PVBM08F,G/G,61,0,36,26,26,0	IULA:1092:1,G/G,88,0,36,49,49,0	HK-9,G/A,51,51,33,18,0,18	MS84-1373,G/G,137,0,36,88,88,0	MS27-5030,G/G,117,0,36,71,71,0
DS571167	110943	EHI_159900	HM-1A,G/G,161,0,36,106,106,0	HM-1B,G/G,102,0,36,60,60,0	Rahman,G/G,141,0,36,91,91,0	2592100,G/G,74,0,36,56,55,1	PVBM08B,G/A,100,100,34,61,4,57	PVBM08F,G/A,63,63,34,29,1,28	IULA:1092:1,G/G,125,0,37,79,79,0	HK-9,G/G,101,0,36,58,58,0	MS84-1373,G/G,168,0,36,114,114,0	MS27-5030,G/G,161,0,36,109,109,0
DS571167	14908	EHI_159170	HM-1A,G/G,32,0,32,18,17,1	HM-1B,G/G,21,0,31,7,6,1	Rahman,G/G,40,0,36,9,9,0	2592100,G/G,48,0,36,16,16,0	PVBM08B,G/A,34,34,30,5,0,5	PVBM08F,G/A,29,29,37,2,0,2	IULA:1092:1,G/G,38,0,30,8,8,0	HK-9,G/G,33,0,34,4,4,0	MS84-1373,G/G,38,0,33,9,9,0	MS27-5030,G/G,29,0,32,2,2,0
DS571167	15659	EHI_159170	HM-1A,A/A,55,0,35,21,21,0	HM-1B,A/A,42,0,36,11,11,0	Rahman,A/A,34,0,35,5,5,0	2592100,A/A,37,0,37,7,7,0	PVBM08B,A/A,42,0,35,11,11,0	PVBM08F,A/A,34,0,33,5,5,0	IULA:1092:1,A/A,53,0,35,20,20,0	HK-9,A/G,42,42,35,11,0,11	MS84-1373,A/A,42,0,36,11,11,0	MS27-5030,A/A,36,0,30,6,6,0
DS571167	20990	EHI_159300	HM-1A,G/G,207,0,37,143,143,0	HM-1B,G/G,92,0,37,51,51,0	Rahman,G/G,202,0,37,140,140,0	2592100,G/G,147,0,37,95,95,0	PVBM08B,G/A,168,168,36,119,7,112	PVBM08F,G/A,71,71,36,36,2,34	IULA:1092:1,G/G,137,0,37,87,87,0	HK-9,G/G,148,0,36,96,96,0	MS84-1373,G/G,188,0,36,129,129,0	MS27-5030,G/G,255,0,37,182,182,0
DS571167	21646	EHI_159310	HM-1A,G/G,147,0,36,95,95,0	HM-1B,G/G,82,0,37,45,45,0	Rahman,G/C,67,67,36,33,2,31	2592100,G/G,100,0,37,57,57,0	PVBM08B,G/G,106,0,37,62,62,0	PVBM08F,G/G,70,0,36,33,33,0	IULA:1092:1,G/C,87,87,36,52,5,47	HK-9,G/G,116,0,36,70,70,0	MS84-1373,G/C,105,105,37,63,2,61	MS27-5030,G/G,120,0,37,73,73,0
DS571167	22305	EHI_159310	HM-1A,C/A,141,141,37,93,1,90	HM-1B,C/A,66,66,36,30,0,30	Rahman,C/A,33,61,36,28,2,26	2592100,C/A,73,73,37,36,0,36	PVBM08B,C/A,97,97,37,55,0,55	PVBM08F,C/A,65,65,37,29,0,29	IULA:1092:1,C/A,107,107,36,64,1,63	HK-9,C/A,101,101,37,59,1,58	MS84-1373,C/A,118,118,36,72,0,72	MS27-5030,C/A,111,111,37,69,2,66
DS571167	33687	EHI_159480	HM-1A,G/G,255,0,37,208,208,0	HM-1B,G/G,115,0,36,69,69,0	Rahman,G/G,255,0,36,211,211,0	2592100,G/G,255,0,37,229,229,0	PVBM08B,G/A,255,255,36,228,6,223	PVBM08F,G/A,82,82,36,45,2,43	IULA:1092:1,G/G,132,0,36,83,83,0	HK-9,G/A,137,200,35,145,8,138	MS84-1373,G/G,201,0,36,138,138,0	MS27-5030,G/G,255,0,36,196,196,0
DS571167	46549	EHI_159580	HM-1A,T/T,102,0,36,59,59,0	HM-1B,T/T,60,0,36,25,25,0	Rahman,T/C,77,77,35,40,1,39	2592100,T/C,63,63,35,28,0,28	PVBM08B,T/T,107,0,36,63,63,0	PVBM08F,T/T,65,0,37,29,29,0	IULA:1092:1,T/C,51,51,34,22,4,18	HK-9,T/C,41,57,32,24,1,23	MS84-1373,T/C,48,48,36,17,1,16	MS27-5030,T/C,70,70,33,34,1,33
DS571167	48818	EHI_159600	HM-1A,T/T,238,0,36,168,168,0	HM-1B,T/T,106,0,36,62,62,0	Rahman,T/T,203,0,36,140,140,0	2592100,T/T,140,0,36,89,89,0	PVBM08B,T/T,231,0,36,188,187,1	PVBM08F,T/T,87,0,36,47,47,0	IULA:1092:1,T/T,117,0,36,71,71,0	HK-9,T/C,102,146,34,102,8,94	MS84-1373,T/T,180,0,35,122,122,0	MS27-5030,T/T,195,0,35,134,134,0
DS571167	57821	EHI_159670	HM-1A,G/G,151,0,37,98,98,0	HM-1B,G/G,103,0,37,60,60,0	Rahman,G/G,228,0,37,161,161,0	2592100,G/G,196,0,37,135,135,0	PVBM08B,G/G,243,0,36,173,173,0	PVBM08F,G/G,88,0,37,48,48,0	IULA:1092:1,G/G,156,0,37,103,103,0	HK-9,G/G,255,0,36,274,274,0	MS84-1373,G/C,219,240,36,176,7,169	MS27-5030,G/G,255,0,36,213,213,0
DS571167	58093	EHI_159670	HM-1A,T/T,95,0,37,54,54,0	HM-1B,T/T,80,0,37,41,41,0	Rahman,T/C,142,142,36,92,1,91	2592100,T/C,115,115,36,71,2,69	PVBM08B,T/C,108,108,35,65,1,64	PVBM08F,T/C,68,68,36,33,1,32	IULA:1092:1,T/C,112,112,36,69,2,67	HK-9,T/C,122,122,35,75,0,75	MS84-1373,T/C,104,132,35,87,4,83	MS27-5030,T/C,115,115,36,70,1,69
DS571167	6081	EHI_159140	HM-1A,C/C,118,0,37,72,72,0	HM-1B,C/C,87,0,37,47,47,0	Rahman,C/C,116,0,36,70,70,0	2592100,C/C,81,0,36,42,42,0	PVBM08B,C/T,73,73,37,36,0,36	PVBM08F,C/T,45,45,36,13,0,13	IULA:1092:1,C/C,93,0,37,52,52,0	HK-9,C/C,117,0,37,71,71,0	MS84-1373,C/C,101,0,36,58,58,0	MS27-5030,C/C,130,0,37,81,81,0
DS571167	6100	EHI_159140	HM-1A,T/T,122,0,36,75,75,0	HM-1B,T/T,87,0,37,47,47,0	Rahman,T/T,117,0,36,71,71,0	2592100,T/T,112,0,36,67,67,0	PVBM08B,T/C,83,83,33,46,2,44	PVBM08F,T/C,45,45,34,14,1,14	IULA:1092:1,T/T,93,0,37,52,52,0	HK-9,T/T,62,0,37,27,27,0	MS84-1373,T/T,132,0,36,83,83,0	MS27-5030,T/T,127,0,36,79,79,0
DS571167	6303	EHI_159140	HM-1A,T/T,255,0,36,185,185,0	HM-1B,T/T,115,0,37,69,69,0	Rahman,T/T,135,0,36,85,85,0	2592100,T/T,105,0,37,61,61,0	PVBM08B,T/A,36,36,32,6,0,6	PVBM08F,T/A,31,31,37,3,0,3	IULA:1092:1,T/T,132,0,37,83,83,0	HK-9,T/T,203,0,36,140,140,0	MS84-1373,T/T,185,0,36,125,125,0	MS27-5030,T/T,220,0,36,153,153,0
DS571167	6426	EHI_159140	HM-1A,T/T,141,0,36,90,90,0	HM-1B,T/T,81,0,36,42,42,0	Rahman,T/T,76,0,36,39,39,0	2592100,T/T,80,0,36,41,41,0	PVBM08B,T/C,80,137,36,94,7,87	PVBM08F,T/C,58,58,36,26,2,24	IULA:1092:1,T/T,95,0,36,53,53,0	HK-9,T/T,135,0,35,85,85,0	MS84-1373,T/T,133,0,35,86,86,0	MS27-5030,T/T,101,0,36,58,58,0
DS571167	6876	EHI_159140	HM-1A,C/C,118,0,36,73,73,0	HM-1B,C/C,68,0,37,32,32,0	Rahman,C/C,63,0,36,28,28,0	2592100,C/C,66,0,36,30,30,0	PVBM08B,C/T,40,40,35,10,1,9	PVBM08F,C/T,27,33,30,5,1,4	IULA:1092:1,C/C,103,0,36,60,60,0	HK-9,C/C,115,0,36,70,70,0	MS84-1373,C/C,108,0,35,67,67,0	MS27-5030,C/C,61,0,36,26,26,0
DS571167	7318	EHI_159140	HM-1A,T/T,230,0,37,161,161,0	HM-1B,T/T,102,0,37,59,59,0	Rahman,T/T,205,0,37,141,141,0	2592100,T/T,167,0,37,111,111,0	PVBM08B,T/G,43,43,33,16,4,12	PVBM08F,T/G,33,33,28,4,0,4	IULA:1092:1,T/T,112,0,37,67,67,0	HK-9,T/T,255,0,37,195,195,0	MS84-1373,T/T,193,0,37,132,132,0	MS27-5030,T/T,187,0,37,128,128,0
DS571167	7367	EHI_159140	HM-1A,T/T,205,0,36,142,141,0	HM-1B,T/T,116,0,36,70,70,0	Rahman,T/T,202,0,36,139,139,0	2592100,T/T,187,0,37,127,127,0	PVBM08B,T/A,62,62,35,27,0,27	PVBM08F,T/A,37,37,36,7,0,7	IULA:1092:1,T/T,102,0,37,59,59,0	HK-9,T/T,155,0,36,127,126,1	MS84-1373,T/T,161,0,36,106,106,0	MS27-5030,T/T,196,0,36,134,134,0
DS571167	74854	EHI_159760	HM-1A,T/T,131,0,37,83,83,0	HM-1B,T/T,106,0,36,63,63,0	Rahman,T/T,221,0,37,154,154,0	2592100,T/T,121,0,37,75,75,0	PVBM08B,T/T,152,0,37,99,99,0	PVBM08F,T/T,72,0,36,36,36,0	IULA:1092:1,T/T,142,0,36,91,91,0	HK-9,T/T,255,0,36,187,187,0	MS84-1373,T/T,241,0,36,172,172,0	MS27-5030,T/C,52,52,32,21,2,19
DS571167	7676	EHI_159140	HM-1A,T/T,91,0,32,51,51,0	HM-1B,T/T,50,0,35,17,17,0	Rahman,T/T,68,0,35,32,32,0	2592100,T/T,50,0,34,17,17,0	PVBM08B,T/C,17,34,27,6,1,5	PVBM08F,T/C,29,29,25,3,1,2	IULA:1092:1,T/T,60,0,34,25,25,0	HK-9,T/T,26,0,33,35,32,3	MS84-1373,T/T,63,0,33,29,29,0	MS27-5030,T/T,28,0,32,17,16,1
DS571167	7849	EHI_159140	HM-1A,C/C,76,0,36,38,38,0	HM-1B,C/C,68,0,35,33,33,0	Rahman,C/C,60,0,35,25,25,0	2592100,C/C,48,0,34,16,16,0	PVBM08B,C/G,46,46,33,14,0,14	PVBM08F,C/G,37,37,34,7,0,7	IULA:1092:1,C/C,43,0,35,12,12,0	HK-9,C/C,60,0,36,25,25,0	MS84-1373,C/C,66,0,34,30,30,0	MS27-5030,C/C,48,0,35,16,16,0
DS571167	85763	EHI_159770	HM-1A,T/T,86,0,37,46,46,0	HM-1B,T/T,78,0,36,40,40,0	Rahman,T/C,110,110,35,68,3,65	2592100,T/C,82,82,36,45,2,43	PVBM08B,T/C,82,82,36,47,4,43	PVBM08F,T/C,56,56,35,22,0,22	IULA:1092:1,T/C,86,86,35,48,2,46	HK-9,T/C,103,103,34,64,4,60	MS84-1373,T/C,88,88,35,52,4,48	MS27-5030,T/C,63,95,36,56,3,53
DS571167	89810	EHI_159790	HM-1A,T/T,115,0,35,70,70,0	HM-1B,T/T,91,0,35,50,50,0	Rahman,T/T,69,0,36,95,91,4	2592100,T/T,71,0,35,34,34,0	PVBM08B,T/T,73,0,35,75,73,2	PVBM08F,T/T,40,0,33,26,25,1	IULA:1092:1,T/T,63,0,35,67,65,2	HK-9,T/C,48,48,33,16,0,16	MS84-1373,T/T,135,0,35,85,85,0	MS27-5030,T/T,130,0,35,81,81,0
DS571167	92474	EHI_159820	HM-1A,A/A,85,0,37,45,45,0	HM-1B,A/A,73,0,36,36,36,0	Rahman,A/T,106,106,37,62,0,62	2592100,A/A,87,0,37,47,47,0	PVBM08B,A/A,102,0,36,59,59,0	PVBM08F,A/A,55,0,35,21,21,0	IULA:1092:1,A/T,110,110,36,65,0,65	HK-9,A/A,178,0,36,120,120,0	MS84-1373,A/T,83,116,35,71,1,70	MS27-5030,A/A,115,0,36,69,69,0
DS571167	93462	EHI_159830	HM-1A,T/T,92,0,36,51,51,0	HM-1B,T/T,80,0,36,41,41,0	Rahman,T/G,85,126,35,85,7,78	2592100,T/G,51,78,36,43,3,40	PVBM08B,T/G,132,132,34,85,2,83	PVBM08F,T/G,48,48,32,16,0,16	IULA:1092:1,T/G,86,86,35,46,0,46	HK-9,T/T,163,0,35,109,109,0	MS84-1373,T/G,83,100,34,59,2,57	MS27-5030,T/G,102,102,34,61,2,59
DS571168	103750	EHI_013270	HM-1A,T/T,33,0,33,9,9,0	HM-1B,T/T,29,0,33,5,5,0	Rahman,T/T,22,0,33,5,4,1	2592100,T/T,11,0,33,5,4,1	PVBM08B,T/G,25,29,32,9,7,2	PVBM08F,T/T,29,0,25,3,3,0	IULA:1092:1,T/T,27,0,34,18,17,1	HK-9,T/T,41,0,32,13,13,0	MS84-1373,T/T,38,0,33,10,10,0	MS27-5030,T/T,21,0,33,3,3,0
DS571168	104451	EHI_013270	HM-1A,G/G,96,0,37,54,54,0	HM-1B,G/G,87,0,37,47,47,0	Rahman,G/A,55,55,37,23,2,21	2592100,G/G,83,0,37,44,44,0	PVBM08B,G/A,98,98,36,58,2,56	PVBM08F,G/A,67,67,35,33,2,31	IULA:1092:1,G/A,70,102,36,64,5,59	HK-9,G/G,98,0,36,56,56,0	MS84-1373,G/G,120,0,36,73,73,0	MS27-5030,G/G,85,0,36,45,45,0
DS571168	107041	EHI_013280	HM-1A,A/A,102,0,36,59,59,0	HM-1B,A/A,78,0,36,40,40,0	Rahman,A/C,63,63,36,28,0,28	2592100,A/C,50,50,35,17,0,17	PVBM08B,A/C,93,93,35,52,0,52	PVBM08F,A/C,51,51,35,19,0,18	IULA:1092:1,A/C,66,66,34,30,0,30	HK-9,A/A,115,0,35,69,69,0	MS84-1373,A/C,72,72,34,35,0,35	MS27-5030,A/C,86,86,35,46,0,46
DS571168	108896	EHI_013280	HM-1A,A/A,111,0,36,66,66,0	HM-1B,A/A,40,0,35,26,25,1	Rahman,A/G,62,96,36,63,9,54	2592100,A/G,35,63,34,31,3,28	PVBM08B,A/G,96,96,35,60,6,54	PVBM08F,A/G,52,52,35,21,2,19	IULA:1092:1,A/G,88,88,35,53,5,48	HK-9,A/A,96,0,37,54,54,0	MS84-1373,A/G,98,98,36,62,6,56	MS27-5030,A/G,75,95,35,58,5,53
DS571168	116109	EHI_013340	HM-1A,A/A,95,0,36,53,53,0	HM-1B,A/A,80,0,36,41,41,0	Rahman,A/A,110,0,36,65,65,0	2592100,A/G,65,65,36,31,2,29	PVBM08B,A/A,127,0,36,79,79,0	PVBM08F,A/A,72,0,36,36,36,0	IULA:1092:1,A/A,101,0,36,58,58,0	HK-9,A/G,107,107,36,63,0,63	MS84-1373,A/A,137,0,36,88,88,0	MS27-5030,A/G,123,123,36,77,1,76
DS571168	40327	EHI_013020	HM-1A,G/G,165,0,36,109,109,0	HM-1B,G/G,110,0,36,66,66,0	Rahman,G/G,128,0,36,80,80,0	2592100,G/A,70,70,34,34,1,33	PVBM08B,G/G,202,0,36,139,139,0	PVBM08F,G/G,98,0,35,56,56,0	IULA:1092:1,G/G,157,0,35,103,103,0	HK-9,G/G,165,0,35,111,111,0	MS84-1373,G/A,88,88,33,50,2,48	MS27-5030,G/A,81,81,34,44,2,42
DS571168	40439	EHI_013020	HM-1A,T/T,86,0,34,46,46,0	HM-1B,T/T,97,0,36,55,55,0	Rahman,T/C,83,83,35,44,0,44	2592100,T/C,70,70,36,35,2,33	PVBM08B,T/T,140,0,35,89,89,0	PVBM08F,T/T,97,0,35,55,55,0	IULA:1092:1,T/C,167,167,36,113,2,111	HK-9,T/T,152,0,36,99,99,0	MS84-1373,T/C,108,142,35,92,1,91	MS27-5030,T/C,66,66,33,33,3,30
DS571168	49678	EHI_013060	HM-1A,A/A,98,0,36,57,57,0	HM-1B,A/A,76,0,36,38,38,0	Rahman,A/A,187,0,36,127,127,0	2592100,A/A,95,0,37,53,53,0	PVBM08B,A/A,203,0,36,140,140,0	PVBM08F,A/A,76,0,37,40,40,0	IULA:1092:1,A/A,107,0,36,64,64,0	HK-9,A/A,136,0,36,86,86,0	MS84-1373,A/G,202,202,37,140,0,139	MS27-5030,A/G,243,243,36,172,0,172
DS571168	49888	EHI_013060	HM-1A,G/G,155,0,37,101,101,0	HM-1B,G/G,116,0,37,70,70,0	Rahman,G/A,141,141,35,90,0,90	2592100,G/A,101,101,35,58,0,58	PVBM08B,G/A,101,135,34,86,1,85	PVBM08F,G/A,46,63,34,29,1,28	IULA:1092:1,G/A,120,120,35,73,0,73	HK-9,G/G,220,0,36,153,153,0	MS84-1373,G/A,71,103,35,64,4,60	MS27-5030,G/A,135,135,35,85,0,85
DS571168	50365	EHI_013060	HM-1A,A/A,127,0,36,79,79,0	HM-1B,A/A,118,0,37,72,72,0	Rahman,A/C,210,210,36,145,0,145	2592100,A/C,120,120,36,74,1,73	PVBM08B,A/C,222,222,36,156,1,155	PVBM08F,A/C,87,87,35,47,0,47	IULA:1092:1,A/C,147,147,36,95,0,95	HK-9,A/A,187,0,37,127,127,0	MS84-1373,A/C,171,171,36,115,1,114	MS27-5030,A/C,213,213,35,148,0,148
DS571168	50425	EHI_013060	HM-1A,A/A,106,0,36,62,62,0	HM-1B,A/A,93,0,35,52,52,0	Rahman,A/C,105,138,36,94,6,88	2592100,A/C,93,93,36,55,3,52	PVBM08B,A/C,135,135,36,93,8,85	PVBM08F,A/C,66,66,35,33,3,30	IULA:1092:1,A/C,66,97,35,76,21,55	HK-9,A/A,170,0,36,114,114,0	MS84-1373,A/C,70,110,35,81,15,66	MS27-5030,A/C,138,138,35,104,16,88
DS571168	50639	EHI_013060	HM-1A,T/T,66,0,37,30,30,0	HM-1B,T/T,66,0,37,30,30,0	Rahman,T/C,37,37,29,7,0,7	2592100,T/C,43,43,27,13,1,12	PVBM08B,T/C,30,58,29,26,2,24	PVBM08F,T/C,29,29,33,3,1,2	IULA:1092:1,T/C,57,57,28,24,1,23	HK-9,T/C,107,107,36,63,0,63	MS84-1373,T/C,41,41,27,12,2,10	MS27-5030,T/C,21,41,28,11,1,10
DS571168	50651	EHI_013060	HM-1A,A/A,80,0,37,41,41,0	HM-1B,A/A,78,0,37,40,40,0	Rahman,A/C,43,43,26,13,1,12	2592100,A/C,45,45,28,16,3,13	PVBM08B,A/C,60,60,28,28,3,25	PVBM08F,A/C,41,41,33,10,0,10	IULA:1092:1,A/C,29,57,31,29,6,23	HK-9,A/A,130,0,36,81,81,0	MS84-1373,A/C,55,55,32,25,4,21	MS27-5030,A/C,38,38,25,8,0,8
DS571168	50737	EHI_013060	HM-1A,A/A,115,0,36,69,69,0	HM-1B,A/A,106,0,36,62,62,0	Rahman,A/G,170,170,33,121,8,113	2592100,A/G,102,102,33,59,0,59	PVBM08B,A/G,142,177,34,124,5,119	PVBM08F,A/G,71,71,32,39,5,34	IULA:1092:1,A/G,57,88,33,54,6,48	HK-9,A/A,172,0,36,117,117,0	MS84-1373,A/G,80,112,32,73,6,67	MS27-5030,A/G,147,147,33,96,1,95
DS571168	50772	EHI_013060	HM-1A,A/A,140,0,36,89,89,0	HM-1B,A/A,111,0,36,66,66,0	Rahman,A/C,175,175,34,117,0,117	2592100,A/C,104,137,34,89,2,87	PVBM08B,A/C,181,181,35,122,0,122	PVBM08F,A/C,73,73,35,36,0,36	IULA:1092:1,A/C,121,121,35,76,2,74	HK-9,A/A,176,0,36,118,118,0	MS84-1373,A/C,125,143,34,94,2,92	MS27-5030,A/C,157,157,35,107,4,103
DS571168	51086	EHI_013060	HM-1A,A/A,53,0,35,20,20,0	HM-1B,A/A,65,0,36,29,29,0	Rahman,A/G,55,55,33,22,1,21	2592100,A/G,28,46,34,16,2,14	PVBM08B,A/G,18,54,35,28,7,21	PVBM08F,A/G,40,40,32,10,1,9	IULA:1092:1,A/G,75,75,35,39,2,37	HK-9,A/A,85,0,36,46,46,0	MS84-1373,A/G,66,66,36,36,6,30	MS27-5030,A/G,9,21,35,14,1,13
DS571168	51237	EHI_013060	HM-1A,T/T,83,0,36,63,62,1	HM-1B,T/T,73,0,36,36,36,0	Rahman,T/C,166,166,36,110,0,110	2592100,T/C,128,128,37,81,1,80	PVBM08B,T/C,187,187,36,130,3,127	PVBM08F,T/C,80,80,35,42,1,41	IULA:1092:1,T/C,113,113,35,70,2,68	HK-9,T/C,148,148,35,97,1,96	MS84-1373,T/C,137,168,36,115,3,112	MS27-5030,T/C,153,153,36,100,0,100
DS571168	51294	EHI_013060	HM-1A,A/A,103,0,37,60,60,0	HM-1B,A/A,97,0,36,55,55,0	Rahman,A/C,83,83,35,45,1,44	2592100,A/C,56,56,32,22,0,22	PVBM08B,A/C,74,77,34,57,2,55	PVBM08F,A/C,53,53,34,20,0,20	IULA:1092:1,A/C,77,77,35,39,0,39	HK-9,A/A,163,0,35,108,108,0	MS84-1373,A/C,51,66,34,32,1,30	MS27-5030,A/C,77,77,33,39,0,39
DS571168	52210	EHI_013060	HM-1A,T/T,68,0,37,33,33,0	HM-1B,T/T,58,0,36,24,24,0	Rahman,T/A,83,83,36,47,2,44	2592100,T/A,48,78,36,44,2,40	PVBM08B,T/A,62,93,36,55,3,52	PVBM08F,T/A,35,60,36,26,1,25	IULA:1092:1,T/A,47,66,37,36,4,30	HK-9,T/T,70,0,36,34,34,0	MS84-1373,T/A,50,50,36,20,2,17	MS27-5030,T/A,57,57,36,25,2,23
DS571168	53105	EHI_013060	HM-1A,A/A,148,0,36,97,97,0	HM-1B,A/A,120,0,37,73,73,0	Rahman,A/G,181,181,35,125,3,122	2592100,A/G,120,138,36,90,1,89	PVBM08B,A/G,206,206,36,146,4,142	PVBM08F,A/G,66,66,35,32,2,30	IULA:1092:1,A/G,101,122,35,78,3,75	HK-9,A/G,183,215,36,158,9,149	MS84-1373,A/G,133,133,35,90,6,84	MS27-5030,A/G,163,185,35,130,5,125
DS571168	53294	EHI_013060	HM-1A,G/G,136,0,36,88,88,0	HM-1B,G/G,95,0,36,53,53,0	Rahman,G/A,67,67,36,31,0,31	2592100,G/A,37,37,36,8,1,7	PVBM08B,G/A,17,48,33,22,5,17	PVBM08F,G/A,36,36,37,6,0,6	IULA:1092:1,G/A,48,48,35,17,1,16	HK-9,G/G,157,0,36,105,105,0	MS84-1373,G/A,42,42,36,12,1,11	MS27-5030,G/A,53,53,35,22,2,20
DS571168	53381	EHI_013060	HM-1A,A/A,83,0,36,44,44,0	HM-1B,A/A,52,0,35,19,19,0	Rahman,A/G,45,45,34,13,0,13	2592100,A/G,42,42,33,11,0,11	PVBM08B,A/G,58,58,34,24,0,24	PVBM08F,A/G,36,36,35,6,0,6	IULA:1092:1,A/G,46,46,34,15,1,14	HK-9,A/A,153,0,36,101,101,0	MS84-1373,A/G,56,56,36,22,0,22	MS27-5030,A/G,70,70,34,34,1,33
DS571168	53390	EHI_013060	HM-1A,G/G,78,0,36,40,40,0	HM-1B,G/G,56,0,34,22,22,0	Rahman,G/C,31,31,25,3,0,3	2592100,G/C,33,33,25,5,1,4	PVBM08B,G/C,36,36,25,6,0,6	PVBM08F,G/C,29,29,25,2,0,2	IULA:1092:1,G/C,33,33,25,4,0,4	HK-9,G/G,135,0,36,85,85,0	MS84-1373,G/C,31,31,25,3,0,3	MS27-5030,G/C,37,37,25,7,0,7
DS571168	53428	EHI_013060	HM-1A,G/G,98,0,37,57,57,0	HM-1B,G/G,77,0,36,39,39,0	Rahman,G/A,60,60,35,25,0,25	2592100,G/A,55,55,36,21,0,21	PVBM08B,G/A,70,70,34,34,1,33	PVBM08F,G/A,53,53,35,20,0,20	IULA:1092:1,G/A,72,72,34,36,1,35	HK-9,G/G,148,0,36,96,96,0	MS84-1373,G/A,73,73,33,36,0,36	MS27-5030,G/A,57,57,33,23,0,23
DS571168	56418	EHI_013070	HM-1A,A/A,41,0,37,10,10,0	HM-1B,A/A,41,0,34,10,10,0	Rahman,A/G,67,67,36,33,2,31	2592100,A/G,48,48,35,17,1,16	PVBM08B,A/G,72,72,34,35,0,35	PVBM08F,A/G,38,38,34,9,1,8	IULA:1092:1,A/G,55,55,34,21,0,21	HK-9,A/A,60,0,36,25,25,0	MS84-1373,A/G,50,50,36,17,0,17	MS27-5030,A/G,66,66,34,30,0,30
DS571168	63095	EHI_013090	HM-1A,C/C,63,0,37,28,28,0	HM-1B,C/C,57,0,37,23,23,0	Rahman,C/C,42,0,36,11,11,0	2592100,C/A,36,36,32,6,0,6	PVBM08B,C/C,63,0,37,28,28,0	PVBM08F,C/C,46,0,37,14,14,0	IULA:1092:1,C/C,66,0,37,30,30,0	HK-9,C/C,57,0,36,23,23,0	MS84-1373,C/C,61,0,35,26,26,0	MS27-5030,C/C,86,0,36,46,46,0
DS571168	69433	EHI_013120	HM-1A,G/G,140,0,36,89,89,0	HM-1B,G/G,88,0,36,49,49,0	Rahman,G/G,136,0,36,87,87,0	2592100,G/G,107,0,36,63,63,0	PVBM08B,G/G,167,0,36,112,112,0	PVBM08F,G/G,78,0,36,40,40,0	IULA:1092:1,G/G,123,0,36,77,77,0	HK-9,G/A,111,111,35,69,3,66	MS84-1373,G/G,143,0,35,92,92,0	MS27-5030,G/G,151,0,36,98,98,0
DS571168	69492	EHI_013120	HM-1A,T/T,11,0,25,3,2,1	HM-1B,T/T,30,0,34,4,4,0	Rahman,T/T,29,0,27,6,6,0	2592100,T/G,19,19,30,8,7,1	PVBM08B,T/T,33,0,32,6,6,0	PVBM08F,T/C,20,20,37,2,1,1	IULA:1092:1,T/G,15,31,30,5,2,3	HK-9,T/T,31,0,34,4,4,0	MS84-1373,T/G,7,28,35,5,3,2	MS27-5030,T/T,5,0,29,10,8,2
DS571168	74530	EHI_013140	HM-1A,A/A,41,0,33,10,10,0	HM-1B,A/A,38,0,34,8,8,0	Rahman,A/A,37,0,34,7,7,0	2592100,A/A,29,0,37,2,2,0	PVBM08B,A/G,40,40,33,9,0,9	PVBM08F,A/G,29,29,32,2,0,2	IULA:1092:1,A/A,46,0,36,14,14,0	HK-9,A/A,38,0,34,8,8,0	MS84-1373,A/A,42,0,37,11,11,0	MS27-5030,A/A,33,0,34,4,4,0
DS571168	76202	EHI_013140	HM-1A,C/C,70,0,36,33,33,0	HM-1B,C/C,62,0,36,27,27,0	Rahman,C/C,60,0,37,25,25,0	2592100,C/C,52,0,37,19,19,0	PVBM08B,C/T,65,65,37,29,0,29	PVBM08F,C/T,50,50,37,17,0,17	IULA:1092:1,C/C,106,0,37,62,62,0	HK-9,C/T,78,78,37,40,0,40	MS84-1373,C/C,93,0,37,52,52,0	MS27-5030,C/C,76,0,37,38,38,0
DS571168	76538	EHI_013140	HM-1A,T/T,102,0,36,59,59,0	HM-1B,T/T,86,0,36,46,46,0	Rahman,T/T,92,0,37,51,51,0	2592100,T/T,97,0,36,55,55,0	PVBM08B,T/A,95,95,34,54,1,53	PVBM08F,T/A,63,63,34,28,0,28	IULA:1092:1,T/T,112,0,35,67,67,0	HK-9,T/A,62,62,33,27,0,27	MS84-1373,T/T,131,0,35,82,82,0	MS27-5030,T/T,117,0,35,71,71,0
DS571168	76697	EHI_013140	HM-1A,C/C,136,0,36,86,86,0	HM-1B,C/C,83,0,36,44,44,0	Rahman,C/C,101,0,36,58,58,0	2592100,C/C,77,0,37,39,39,0	PVBM08B,C/T,46,46,27,14,0,14	PVBM08F,C/T,37,37,27,7,0,7	IULA:1092:1,C/C,126,0,36,79,79,0	HK-9,C/T,65,65,27,29,0,29	MS84-1373,C/C,143,0,37,92,92,0	MS27-5030,C/C,122,0,36,76,76,0
DS571168	76703	EHI_013140	HM-1A,G/G,137,0,36,87,87,0	HM-1B,G/G,88,0,36,48,48,0	Rahman,G/G,101,0,36,59,59,0	2592100,G/G,85,0,37,45,45,0	PVBM08B,G/T,47,47,27,15,0,15	PVBM08F,G/T,40,40,30,9,0,9	IULA:1092:1,G/G,133,0,37,84,84,0	HK-9,G/T,63,63,27,28,0,28	MS84-1373,G/G,150,0,36,97,97,0	MS27-5030,G/G,128,0,36,81,81,0
DS571168	77580	EHI_013150	HM-1A,C/C,105,0,36,61,61,0	HM-1B,C/C,77,0,36,39,39,0	Rahman,C/C,115,0,36,69,69,0	2592100,C/C,87,0,36,47,47,0	PVBM08B,C/T,87,87,34,49,2,47	PVBM08F,C/T,63,63,36,30,2,28	IULA:1092:1,C/C,122,0,36,75,75,0	HK-9,C/T,32,68,34,38,6,32	MS84-1373,C/C,123,0,35,76,76,0	MS27-5030,C/C,97,0,36,55,55,0
DS571168	78033	EHI_013150	HM-1A,T/T,141,0,36,90,90,0	HM-1B,T/T,90,0,36,49,49,0	Rahman,T/C,117,117,34,72,1,71	2592100,T/C,98,98,35,56,0,56	PVBM08B,T/C,121,121,34,76,2,74	PVBM08F,T/C,48,48,35,17,1,16	IULA:1092:1,T/C,101,101,34,59,1,58	HK-9,T/C,88,88,34,49,1,48	MS84-1373,T/T,142,0,35,91,91,0	MS27-5030,T/C,56,56,34,23,1,22
DS571169	104225	EHI_098580	HM-1A,G/G,171,0,37,114,114,0	HM-1B,G/G,115,0,37,69,69,0	Rahman,G/G,217,0,36,151,151,0	2592100,G/G,136,0,37,86,86,0	PVBM08B,G/A,129,163,35,112,4,108	PVBM08F,G/A,58,58,36,24,0,24	IULA:1092:1,G/G,71,0,35,34,34,0	HK-9,G/G,243,0,36,173,173,0	MS84-1373,G/G,213,0,36,149,149,0	MS27-5030,G/G,240,0,36,169,169,0
DS571169	107535	EHI_098600	HM-1A,A/A,37,0,36,9,9,0	HM-1B,A/A,34,0,29,7,7,0	Rahman,A/A,38,0,30,11,11,0	2592100,A/A,27,0,37,1,1,0	PVBM08B,A/A,31,0,35,5,5,0	PVBM08F,A/A,33,0,34,4,4,0	IULA:1092:1,A/A,33,0,33,5,5,0	HK-9,A/A,34,0,32,7,7,0	MS84-1373,A/C,12,28,37,5,2,3	MS27-5030,A/A,16,0,30,8,7,1
DS571169	108002	EHI_098600	HM-1A,C/C,87,0,36,47,47,0	HM-1B,C/C,75,0,36,37,37,0	Rahman,C/T,42,42,36,15,4,11	2592100,C/C,51,0,37,18,18,0	PVBM08B,C/C,86,0,35,47,47,0	PVBM08F,C/C,72,0,36,35,35,0	IULA:1092:1,C/T,43,43,36,12,0,12	HK-9,C/T,70,70,37,33,0,33	MS84-1373,C/T,76,76,36,40,2,38	MS27-5030,C/T,45,45,35,13,0,13
DS571169	110003	EHI_098620	HM-1A,T/T,50,0,36,17,17,0	HM-1B,T/T,52,0,34,19,19,0	Rahman,T/C,52,52,34,19,0,19	2592100,T/C,33,33,34,4,0,4	PVBM08B,T/C,63,63,34,28,0,28	PVBM08F,T/C,46,46,36,14,0,14	IULA:1092:1,T/C,47,47,36,15,0,15	HK-9,T/C,107,107,36,63,0,63	MS84-1373,T/C,76,76,35,39,1,38	MS27-5030,T/C,56,56,36,22,0,22
DS571169	18586	EHI_098260	HM-1A,C/C,66,0,37,30,30,0	HM-1B,C/C,65,0,37,29,29,0	Rahman,C/T,38,38,36,8,0,8	2592100,C/T,33,33,35,5,1,4	PVBM08B,C/C,102,0,37,61,61,0	PVBM08F,C/C,52,0,36,19,19,0	IULA:1092:1,C/T,49,68,35,36,3,33	HK-9,C/T,55,55,34,30,9,21	MS84-1373,C/T,49,60,35,37,11,26	MS27-5030,C/T,52,52,32,26,7,19
DS571169	19382	EHI_098260	HM-1A,A/A,78,0,36,40,40,0	HM-1B,A/A,82,0,36,43,43,0	Rahman,A/G,97,117,34,72,1,71	2592100,A/G,58,58,35,25,1,24	PVBM08B,A/A,110,0,37,65,65,0	PVBM08F,A/A,63,0,37,28,28,0	IULA:1092:1,A/G,80,80,35,42,1,41	HK-9,A/G,70,70,33,34,1,33	MS84-1373,A/G,87,87,34,49,2,47	MS27-5030,A/G,63,63,33,31,3,28
DS571169	21965	EHI_098270	HM-1A,C/C,70,0,37,33,33,0	HM-1B,C/C,55,0,37,21,21,0	Rahman,C/T,37,37,34,7,0,7	2592100,C/T,42,42,34,14,3,11	PVBM08B,C/C,68,0,35,32,32,0	PVBM08F,C/C,41,0,36,10,10,0	IULA:1092:1,C/T,78,78,35,40,0,40	HK-9,C/T,61,61,35,27,1,26	MS84-1373,C/T,86,86,35,46,0,46	MS27-5030,C/T,43,43,33,13,1,12
DS571169	27214	EHI_098300	HM-1A,T/T,113,0,37,68,68,0	HM-1B,T/T,101,0,36,58,58,0	Rahman,T/T,155,0,36,101,101,0	2592100,T/T,108,0,37,64,64,0	PVBM08B,T/T,193,0,37,132,132,0	PVBM08F,T/T,70,0,36,33,33,0	IULA:1092:1,T/T,182,0,36,124,124,0	HK-9,T/C,188,188,35,131,3,128	MS84-1373,T/T,180,0,36,121,121,0	MS27-5030,T/C,160,160,35,108,3,105
DS571169	28454	EHI_098300	HM-1A,T/T,39,0,34,23,22,1	HM-1B,T/T,43,0,36,29,28,1	Rahman,T/G,88,88,35,51,3,48	2592100,T/T,43,0,30,15,15,0	PVBM08B,T/T,53,0,35,22,22,0	PVBM08F,T/T,45,0,33,14,14,0	IULA:1092:1,T/G,69,101,35,61,3,58	HK-9,T/G,76,76,36,40,2,38	MS84-1373,T/T,57,0,35,23,23,0	MS27-5030,T/G,108,108,35,66,2,64
DS571169	29185	EHI_098310	HM-1A,T/T,76,0,36,38,38,0	HM-1B,T/T,87,0,36,47,47,0	Rahman,T/C,80,80,37,41,0,41	2592100,T/C,52,52,36,19,0,19	PVBM08B,T/T,140,0,36,89,89,0	PVBM08F,T/T,63,0,36,28,28,0	IULA:1092:1,T/C,72,72,36,35,0,35	HK-9,T/C,66,95,35,54,1,53	MS84-1373,T/C,86,86,35,46,0,46	MS27-5030,T/C,107,107,35,64,1,63
DS571169	31602	EHI_098330	HM-1A,C/C,96,0,36,54,54,0	HM-1B,C/C,96,0,36,54,54,0	Rahman,C/C,177,0,36,119,119,0	2592100,C/T,61,61,32,27,1,26	PVBM08B,C/C,131,0,35,82,82,0	PVBM08F,C/C,71,0,35,34,34,0	IULA:1092:1,C/C,166,0,36,110,110,0	HK-9,C/C,147,0,35,95,95,0	MS84-1373,C/T,72,72,31,38,3,35	MS27-5030,C/C,148,0,35,96,96,0
DS571169	33258	EHI_098340	HM-1A,A/A,98,0,36,57,57,0	HM-1B,A/A,72,0,36,36,36,0	Rahman,A/A,122,0,36,75,75,0	2592100,A/T,70,70,35,33,0,33	PVBM08B,A/A,133,0,36,84,84,0	PVBM08F,A/A,63,0,37,28,28,0	IULA:1092:1,A/A,156,0,36,102,102,0	HK-9,A/A,151,0,36,99,99,0	MS84-1373,A/T,85,85,35,47,2,45	MS27-5030,A/T,62,62,34,29,2,27
DS571169	55733	EHI_098380	HM-1A,A/A,100,0,36,57,57,0	HM-1B,A/A,78,0,36,40,40,0	Rahman,A/G,161,161,35,107,1,106	2592100,A/A,113,0,37,68,68,0	PVBM08B,A/G,122,153,35,102,2,101	PVBM08F,A/G,57,57,36,23,0,23	IULA:1092:1,A/G,103,103,36,61,1,60	HK-9,A/A,221,0,36,172,171,1	MS84-1373,A/G,133,133,35,84,0,84	MS27-5030,A/G,168,168,35,113,1,112
DS571169	60840	EHI_098400	HM-1A,A/A,132,0,37,83,83,0	HM-1B,A/A,113,0,37,83,82,1	Rahman,A/G,177,177,36,121,2,119	2592100,A/A,90,0,37,49,49,0	PVBM08B,A/G,148,148,36,99,3,96	PVBM08F,A/G,36,65,37,30,1,29	IULA:1092:1,A/G,166,166,35,116,6,110	HK-9,A/G,124,158,36,111,7,104	MS84-1373,A/G,171,171,35,120,6,114	MS27-5030,A/G,125,143,35,102,9,93
DS571169	73700	EHI_098440	HM-1A,C/C,89,0,35,92,90,2	HM-1B,C/C,105,0,36,63,63,0	Rahman,C/C,31,0,25,3,3,0	2592100,C/C,165,0,36,110,110,0	PVBM08B,C/A,129,150,35,100,3,97	PVBM08F,C/A,46,46,34,14,0,14	IULA:1092:1,C/A,1,25,32,4,2,2	HK-9,C/C,255,0,36,249,248,1	MS84-1373,C/A,22,38,33,10,2,8	MS27-5030,C/A,11,31,27,6,3,3
DS571169	73781	EHI_098440	HM-1A,A/A,81,0,37,42,42,0	HM-1B,A/A,67,0,36,31,31,0	Rahman,A/G,73,73,33,38,2,36	2592100,A/A,118,0,35,72,72,0	PVBM08B,A/A,93,0,34,52,52,0	PVBM08F,A/A,34,0,33,5,5,0	IULA:1092:1,A/G,56,56,32,22,0,22	HK-9,A/A,121,0,35,74,74,0	MS84-1373,A/G,86,120,33,79,6,73	MS27-5030,A/G,175,175,34,117,0,117
DS571169	7488	EHI_098200	HM-1A,G/C,83,83,34,45,1,44	HM-1B,G/C,92,92,36,51,0,51	Rahman,G/C,176,176,36,118,0,118	2592100,G/C,115,115,36,69,0,69	PVBM08B,G/C,146,146,36,94,0,94	PVBM08F,G/C,68,68,35,32,0,32	IULA:1092:1,G/C,91,91,36,52,2,50	HK-9,G/C,122,122,34,81,6,75	MS84-1373,G/C,137,137,34,93,6,87	MS27-5030,G/C,125,125,34,77,0,77
DS571169	86419	EHI_098510	HM-1A,T/T,82,0,37,43,43,0	HM-1B,T/T,62,0,37,27,27,0	Rahman,T/C,31,31,25,3,0,3	2592100,T/T,48,0,37,16,16,0	PVBM08B,T/C,51,51,27,18,0,18	PVBM08F,T/C,28,36,28,8,2,6	IULA:1092:1,T/C,35,55,25,23,2,21	HK-9,T/C,58,58,27,24,0,24	MS84-1373,T/C,46,46,26,14,0,14	MS27-5030,T/C,25,25,25,1,0,1
DS571169	86421	EHI_098510	HM-1A,T/T,83,0,37,44,44,0	HM-1B,T/T,65,0,37,29,29,0	Rahman,T/C,31,31,25,3,0,3	2592100,T/T,50,0,37,17,17,0	PVBM08B,T/C,51,51,27,18,0,18	PVBM08F,T/C,37,37,27,7,0,7	IULA:1092:1,T/C,58,58,26,25,1,24	HK-9,T/C,55,55,25,21,0,21	MS84-1373,T/C,43,43,25,12,0,12	MS27-5030,T/C,25,25,25,1,0,1
DS571170	103317	EHI_131260	HM-1A,A/A,43,0,32,14,14,0	HM-1B,A/A,41,0,35,11,11,0	Rahman,A/A,46,0,35,15,15,0	2592100,A/A,48,0,35,18,18,0	PVBM08B,A/A,55,0,35,22,22,0	PVBM08F,A/A,47,0,35,16,16,0	IULA:1092:1,A/A,75,0,35,66,64,2	HK-9,A/A,60,0,35,34,34,0	MS84-1373,A/A,65,0,34,37,37,0	MS27-5030,A/T,23,23,32,6,5,1
DS571170	14623	EHI_130690	HM-1A,C/C,43,0,35,12,12,0	HM-1B,C/C,38,0,34,8,8,0	Rahman,C/C,56,0,36,22,22,0	2592100,C/C,71,0,34,34,34,0	PVBM08B,C/A,47,47,35,15,0,15	PVBM08F,C/A,45,45,34,13,0,13	IULA:1092:1,C/C,138,0,35,88,88,0	HK-9,C/C,81,0,36,43,43,0	MS84-1373,C/C,60,0,36,26,26,0	MS27-5030,C/C,50,0,35,17,17,0
DS571170	18880	EHI_130710	HM-1A,C/C,100,0,36,58,58,0	HM-1B,C/C,72,0,36,35,35,0	Rahman,C/T,45,45,35,13,0,13	2592100,C/T,38,38,37,8,0,8	PVBM08B,C/T,62,62,35,27,0,27	PVBM08F,C/T,61,61,36,26,0,26	IULA:1092:1,C/T,117,117,35,71,0,71	HK-9,C/T,67,67,35,32,1,31	MS84-1373,C/T,85,85,34,45,0,45	MS27-5030,C/T,42,42,32,11,0,11
DS571170	24716	EHI_130860	HM-1A,G/G,45,0,37,13,13,0	HM-1B,G/G,33,0,37,4,4,0	Rahman,G/G,42,0,37,11,11,0	2592100,G/G,42,0,37,11,11,0	PVBM08B,G/G,43,0,37,12,12,0	PVBM08F,G/G,34,0,35,5,5,0	IULA:1092:1,G/G,61,0,36,26,26,0	HK-9,G/A,37,37,34,7,0,7	MS84-1373,G/G,40,0,36,9,9,0	MS27-5030,G/G,43,0,37,12,12,0
DS571170	29347	EHI_130890	HM-1A,T/T,48,0,36,16,16,0	HM-1B,T/T,43,0,37,12,12,0	Rahman,T/T,20,0,36,19,18,1	2592100,T/T,38,0,37,8,8,0	PVBM08B,T/C,46,46,36,14,0,14	PVBM08F,T/C,43,43,35,12,0,12	IULA:1092:1,T/T,96,0,36,54,54,0	HK-9,T/T,42,0,37,11,11,0	MS84-1373,T/T,56,0,37,22,22,0	MS27-5030,T/T,56,0,37,22,22,0
DS571170	34439	EHI_130910	HM-1A,C/C,135,0,36,85,85,0	HM-1B,C/C,87,0,35,47,47,0	Rahman,C/A,112,112,36,69,2,67	2592100,C/A,58,58,36,25,1,24	PVBM08B,C/C,122,0,37,75,75,0	PVBM08F,C/C,73,0,36,36,36,0	IULA:1092:1,C/A,127,127,35,80,1,79	HK-9,C/C,117,0,36,72,72,0	MS84-1373,C/A,107,107,35,64,1,63	MS27-5030,C/A,127,127,34,80,1,79
DS571170	36129	EHI_130920	HM-1A,G/G,51,0,35,18,18,0	HM-1B,G/G,51,0,34,18,18,0	Rahman,G/T,31,31,33,3,0,3	2592100,G/T,36,36,35,6,0,6	PVBM08B,G/T,31,31,33,3,0,3	PVBM08F,G/T,33,33,34,4,0,4	IULA:1092:1,G/T,53,53,33,20,0,20	HK-9,G/G,52,0,34,19,19,0	MS84-1373,G/T,31,31,25,3,0,3	MS27-5030,G/T,31,31,33,3,0,3
DS571170	36706	EHI_130920	HM-1A,G/G,113,0,37,68,68,0	HM-1B,G/G,112,0,37,67,67,0	Rahman,G/A,95,95,37,53,0,53	2592100,G/A,73,73,36,36,0,36	PVBM08B,G/A,93,93,36,53,1,52	PVBM08F,G/A,67,67,35,32,1,31	IULA:1092:1,G/A,152,152,36,101,2,99	HK-9,G/G,137,0,36,87,87,0	MS84-1373,G/A,103,103,36,61,1,60	MS27-5030,G/A,156,156,35,104,2,102
DS571170	38958	EHI_130920	HM-1A,A/A,112,0,34,67,67,0	HM-1B,A/A,95,0,32,54,54,0	Rahman,A/G,15,43,32,22,10,14	2592100,A/A,72,0,33,35,35,0	PVBM08B,A/A,88,0,35,48,48,0	PVBM08F,A/A,43,0,35,12,12,0	IULA:1092:1,A/G,3,49,34,20,4,16	HK-9,A/A,126,0,33,94,93,1	MS84-1373,A/A,90,0,33,50,50,0	MS27-5030,A/A,105,0,32,61,61,0
DS571170	40367	EHI_130920	HM-1A,A/A,53,0,35,20,20,0	HM-1B,A/A,51,0,37,18,18,0	Rahman,A/G,66,66,36,31,1,30	2592100,A/G,47,47,36,15,0,15	PVBM08B,A/A,56,0,37,22,22,0	PVBM08F,A/A,56,0,36,22,22,0	IULA:1092:1,A/G,82,82,35,44,1,43	HK-9,A/A,62,0,35,27,27,0	MS84-1373,A/G,51,51,35,18,0,18	MS27-5030,A/G,31,31,37,3,0,3
DS571170	41663	EHI_130920	HM-1A,T/T,132,0,37,83,83,0	HM-1B,T/T,121,0,37,74,74,0	Rahman,T/C,205,205,36,143,2,141	2592100,T/C,140,140,36,91,2,89	PVBM08B,T/T,181,0,37,122,122,0	PVBM08F,T/T,105,0,37,61,61,0	IULA:1092:1,T/C,177,208,37,148,3,145	HK-9,T/T,177,0,37,119,119,0	MS84-1373,T/C,180,180,36,123,2,121	MS27-5030,T/C,240,240,36,170,1,169
DS571170	55159	EHI_130980	HM-1A,A/A,80,0,35,41,41,0	HM-1B,A/A,73,0,36,36,36,0	Rahman,A/T,98,98,37,57,1,56	2592100,A/T,60,60,37,25,0,25	PVBM08B,A/A,81,0,35,42,42,0	PVBM08F,A/A,57,0,36,23,23,0	IULA:1092:1,A/T,126,126,36,78,0,78	HK-9,A/A,85,0,35,45,45,0	MS84-1373,A/T,101,101,36,58,0,58	MS27-5030,A/T,98,98,36,56,0,56
DS571170	60596	EHI_131030	HM-1A,A/A,67,0,36,31,31,0	HM-1B,A/A,68,0,35,32,32,0	Rahman,A/G,39,52,35,20,1,19	2592100,A/G,67,67,37,31,0,31	PVBM08B,A/G,68,68,35,32,0,32	PVBM08F,A/G,55,55,36,21,0,21	IULA:1092:1,A/G,61,81,35,56,13,43	HK-9,A/A,128,0,36,80,80,0	MS84-1373,A/G,53,77,36,42,2,40	MS27-5030,A/G,96,96,36,56,2,54
DS571170	62372	EHI_131030	HM-1A,A/A,112,0,36,67,67,0	HM-1B,A/A,96,0,36,55,55,0	Rahman,A/G,128,128,36,82,2,80	2592100,A/G,93,93,36,53,1,52	PVBM08B,A/A,97,0,36,55,55,0	PVBM08F,A/A,73,0,37,36,36,0	IULA:1092:1,A/G,130,153,35,106,6,100	HK-9,A/G,44,73,34,41,5,36	MS84-1373,A/G,125,125,36,77,0,77	MS27-5030,A/G,115,115,34,76,7,69
DS571170	62831	EHI_131030	HM-1A,G/G,97,0,36,61,61,0	HM-1B,G/G,73,0,35,44,44,0	Rahman,G/G,160,0,36,107,107,0	2592100,G/G,111,0,37,67,67,0	PVBM08B,G/A,78,78,34,46,6,40	PVBM08F,G/A,55,55,35,24,3,21	IULA:1092:1,G/G,155,0,36,101,101,0	HK-9,G/G,110,0,36,65,65,0	MS84-1373,G/G,107,0,36,64,64,0	MS27-5030,G/G,160,0,36,108,108,0
DS571170	64045	EHI_131030	HM-1A,A/A,146,0,36,94,94,0	HM-1B,A/A,110,0,37,65,65,0	Rahman,A/A,200,0,37,137,137,0	2592100,A/A,122,0,37,75,75,0	PVBM08B,A/G,156,156,36,102,0,102	PVBM08F,A/G,93,93,36,52,0,52	IULA:1092:1,A/A,157,0,37,103,103,0	HK-9,A/A,152,0,37,99,99,0	MS84-1373,A/A,173,0,37,116,116,0	MS27-5030,A/A,215,0,37,149,149,0
DS571170	64261	EHI_131030	HM-1A,C/C,78,0,35,40,40,0	HM-1B,C/C,60,0,35,25,25,0	Rahman,C/C,118,0,35,74,74,0	2592100,C/C,71,0,35,34,34,0	PVBM08B,C/C,81,0,36,44,44,0	PVBM08F,C/C,65,0,34,30,30,0	IULA:1092:1,C/C,103,0,35,78,77,1	HK-9,C/A,22,41,33,14,4,10	MS84-1373,C/C,81,0,34,44,44,0	MS27-5030,C/C,72,0,34,35,35,0
DS571170	65348	EHI_131040	HM-1A,A/A,86,0,37,46,46,0	HM-1B,A/A,68,0,35,32,32,0	Rahman,A/A,50,0,36,17,17,0	2592100,A/A,48,0,37,16,16,0	PVBM08B,A/T,45,45,34,13,0,13	PVBM08F,A/T,40,40,33,9,0,9	IULA:1092:1,A/A,130,0,36,81,81,0	HK-9,A/T,45,45,34,13,0,13	MS84-1373,A/A,76,0,35,38,38,0	MS27-5030,A/A,65,0,35,29,29,0
DS571170	67511	EHI_131050	HM-1A,T/T,177,0,37,119,119,0	HM-1B,T/T,132,0,37,83,83,0	Rahman,T/G,252,252,36,179,0,179	2592100,T/G,143,143,37,92,0,92	PVBM08B,T/T,207,0,37,143,143,0	PVBM08F,T/T,96,0,37,54,54,0	IULA:1092:1,T/G,187,187,36,127,0,127	HK-9,T/T,252,0,37,179,179,0	MS84-1373,T/G,142,142,36,93,2,91	MS27-5030,T/G,216,247,36,177,2,175
DS571170	69061	EHI_131060	HM-1A,G/G,53,0,36,20,20,0	HM-1B,G/G,45,0,35,13,13,0	Rahman,G/T,31,31,33,3,0,3	2592100,G/T,40,40,37,9,0,9	PVBM08B,G/G,56,0,36,22,22,0	PVBM08F,G/G,55,0,37,21,21,0	IULA:1092:1,G/T,93,93,37,52,0,52	HK-9,G/T,50,50,37,17,0,17	MS84-1373,G/T,56,56,37,22,0,22	MS27-5030,G/T,31,31,37,3,0,3
DS571170	70757	EHI_131070	HM-1A,T/T,121,0,36,74,74,0	HM-1B,T/T,108,0,35,64,64,0	Rahman,T/A,195,195,35,135,2,133	2592100,T/A,108,108,35,64,0,64	PVBM08B,T/T,132,0,36,83,83,0	PVBM08F,T/T,66,0,36,30,30,0	IULA:1092:1,T/A,81,111,33,70,4,66	HK-9,T/T,177,0,35,119,119,0	MS84-1373,T/A,50,130,34,86,5,81	MS27-5030,T/A,130,130,32,83,2,81
DS571170	70880	EHI_131070	HM-1A,A/A,216,0,36,150,150,0	HM-1B,A/A,122,0,36,75,75,0	Rahman,A/T,128,128,35,81,1,80	2592100,A/A,116,0,37,70,70,0	PVBM08B,A/A,167,0,36,111,111,0	PVBM08F,A/A,92,0,36,51,51,0	IULA:1092:1,A/T,167,167,35,112,1,111	HK-9,A/A,231,0,36,162,162,0	MS84-1373,A/T,127,127,34,80,1,79	MS27-5030,A/T,156,156,34,102,0,102
DS571170	71855	EHI_131080	HM-1A,A/A,146,0,37,94,94,0	HM-1B,A/A,88,0,37,48,48,0	Rahman,A/G,231,231,36,169,7,162	2592100,A/G,138,138,37,90,2,88	PVBM08B,A/A,182,0,37,123,123,0	PVBM08F,A/A,81,0,37,42,42,0	IULA:1092:1,A/G,171,221,36,164,10,154	HK-9,A/A,192,0,37,131,131,0	MS84-1373,A/G,170,170,36,118,5,113	MS27-5030,A/G,203,252,35,188,9,179
DS571170	72491	EHI_131080	HM-1A,T/T,140,0,36,90,90,0	HM-1B,T/T,105,0,36,61,61,0	Rahman,T/C,122,122,34,86,11,75	2592100,T/C,37,66,35,37,7,30	PVBM08B,T/T,132,0,36,83,83,0	PVBM08F,T/T,75,0,36,37,37,0	IULA:1092:1,T/C,89,122,35,83,8,75	HK-9,T/C,94,150,35,107,10,97	MS84-1373,T/C,95,140,35,99,10,89	MS27-5030,T/C,88,148,34,114,18,96
DS571170	72614	EHI_131080	HM-1A,C/C,123,0,36,78,78,0	HM-1B,C/C,123,0,36,76,76,0	Rahman,C/T,185,185,36,128,3,125	2592100,C/T,101,101,36,59,1,58	PVBM08B,C/C,165,0,36,109,109,0	PVBM08F,C/C,88,0,37,49,49,0	IULA:1092:1,C/T,127,127,35,80,1,79	HK-9,C/T,105,105,36,62,1,61	MS84-1373,C/T,92,92,36,52,1,51	MS27-5030,C/T,137,137,36,87,0,87
DS571170	72807	EHI_131080	HM-1A,C/C,93,0,36,52,52,0	HM-1B,C/C,85,0,36,45,45,0	Rahman,C/A,67,67,36,32,1,31	2592100,C/A,73,73,37,36,0,36	PVBM08B,C/C,127,0,36,79,79,0	PVBM08F,C/C,75,0,36,37,37,0	IULA:1092:1,C/A,148,148,36,96,0,96	HK-9,C/A,91,91,36,50,0,50	MS84-1373,C/A,138,138,36,88,0,88	MS27-5030,C/A,98,98,36,56,0,56
DS571170	73478	EHI_131080	HM-1A,T/T,136,0,37,86,86,0	HM-1B,T/T,113,0,37,68,68,0	Rahman,T/G,185,185,36,125,0,125	2592100,T/G,135,135,36,86,1,85	PVBM08B,T/G,172,172,36,115,0,115	PVBM08F,T/G,85,85,34,46,1,45	IULA:1092:1,T/G,182,182,35,125,2,123	HK-9,T/G,129,163,36,109,1,108	MS84-1373,T/G,166,166,36,110,0,110	MS27-5030,T/G,212,212,36,148,1,147
DS571170	77672	EHI_131090	HM-1A,A/A,70,0,35,33,33,0	HM-1B,A/A,56,0,36,22,22,0	Rahman,A/G,62,62,35,28,1,27	2592100,A/A,70,0,35,33,33,0	PVBM08B,A/A,81,0,36,42,42,0	PVBM08F,A/A,53,0,34,20,20,0	IULA:1092:1,A/G,96,96,35,55,1,54	HK-9,A/A,78,0,35,40,40,0	MS84-1373,A/G,35,63,34,31,3,28	MS27-5030,A/G,37,37,29,11,4,7
DS571170	80738	EHI_131120	HM-1A,C/C,91,0,36,50,50,0	HM-1B,C/C,82,0,36,43,43,0	Rahman,C/A,100,100,35,58,1,57	2592100,C/C,103,0,37,60,60,0	PVBM08B,C/A,72,72,36,36,1,35	PVBM08F,C/A,48,48,34,16,0,16	IULA:1092:1,C/A,135,135,36,86,1,85	HK-9,C/C,71,0,37,34,34,0	MS84-1373,C/A,78,78,36,41,1,40	MS27-5030,C/A,56,56,35,22,0,22
DS571170	82939	EHI_131140	HM-1A,A/A,66,0,36,30,30,0	HM-1B,A/A,57,0,37,23,23,0	Rahman,A/G,93,93,35,54,2,52	2592100,A/A,65,0,37,29,29,0	PVBM08B,A/G,88,88,36,48,0,48	PVBM08F,A/G,53,53,36,22,2,20	IULA:1092:1,A/G,123,123,36,77,1,76	HK-9,A/A,70,0,35,33,33,0	MS84-1373,A/G,76,76,35,41,3,38	MS27-5030,A/G,90,90,36,50,1,49
DS571170	86532	EHI_131160	HM-1A,C/C,97,0,35,56,56,0	HM-1B,C/C,76,0,35,38,38,0	Rahman,C/T,61,61,36,27,1,26	2592100,C/T,55,55,37,22,1,21	PVBM08B,C/T,46,46,36,15,1,14	PVBM08F,C/T,31,31,37,3,0,3	IULA:1092:1,C/T,40,40,37,9,0,9	HK-9,C/C,125,0,36,77,77,0	MS84-1373,C/T,52,52,36,19,0,19	MS27-5030,C/T,55,55,35,21,0,21
DS571170	97258	EHI_131230	HM-1A,G/G,117,0,36,75,75,0	HM-1B,G/G,107,0,36,68,68,0	Rahman,G/G,48,0,32,16,16,0	2592100,G/G,250,0,36,177,177,0	PVBM08B,G/T,16,35,25,7,1,6	PVBM08F,G/G,25,0,25,1,1,0	IULA:1092:1,G/G,41,0,30,10,10,0	HK-9,G/G,116,0,29,90,89,1	MS84-1373,G/G,40,0,27,10,10,0	MS27-5030,G/G,46,0,25,15,15,0
DS571170	97364	EHI_131230	HM-1A,G/G,83,0,33,44,44,0	HM-1B,G/G,77,0,36,39,39,0	Rahman,G/G,195,0,35,133,133,0	2592100,G/G,228,0,36,161,161,0	PVBM08B,G/T,53,53,33,21,1,20	PVBM08F,G/T,22,42,33,12,1,11	IULA:1092:1,G/G,102,0,35,59,59,0	HK-9,G/G,255,0,34,319,319,0	MS84-1373,G/G,95,0,33,70,69,1	MS27-5030,G/G,115,0,35,72,72,0
DS571170	97587	EHI_131230	HM-1A,T/T,110,0,36,88,87,1	HM-1B,T/T,91,0,36,67,66,1	Rahman,T/T,200,0,35,139,139,0	2592100,T/C,15,34,27,7,2,5	PVBM08B,T/T,90,0,34,106,102,4	PVBM08F,T/T,85,0,34,45,45,0	IULA:1092:1,T/T,128,0,35,106,105,1	HK-9,T/T,187,0,33,159,158,1	MS84-1373,T/T,102,0,34,112,109,3	MS27-5030,T/T,188,0,33,133,133,0
DS571170	97596	EHI_131230	HM-1A,C/C,78,0,36,84,82,2	HM-1B,C/C,55,0,35,71,68,3	Rahman,C/C,243,0,36,175,175,0	2592100,C/T,53,53,34,20,0,20	PVBM08B,C/C,177,0,35,122,122,0	PVBM08F,C/C,82,0,35,44,44,0	IULA:1092:1,C/C,99,0,35,120,117,3	HK-9,C/C,205,0,34,152,152,0	MS84-1373,C/C,103,0,34,119,116,3	MS27-5030,C/C,236,0,34,170,170,0
DS571171	101845	EHI_073670	HM-1A,A/A,24,0,33,12,11,1	HM-1B,A/A,31,0,36,17,16,1	Rahman,A/A,34,0,35,27,26,1	2592100,A/A,33,0,37,6,6,0	PVBM08B,A/A,7,0,34,15,13,2	PVBM08F,A/A,34,0,34,7,7,0	IULA:1092:1,A/A,37,0,32,10,10,0	HK-9,A/A,38,0,35,11,11,0	MS84-1373,A/A,34,0,33,10,10,0	MS27-5030,A/C,28,34,35,10,5,5
DS571171	14523	EHI_073360	HM-1A,A/A,41,0,37,10,10,0	HM-1B,A/A,43,0,36,12,12,0	Rahman,A/A,34,0,35,5,5,0	2592100,A/A,38,0,37,8,8,0	PVBM08B,A/A,36,0,35,6,6,0	PVBM08F,A/A,46,0,36,14,14,0	IULA:1092:1,A/A,106,0,36,62,62,0	HK-9,A/A,57,0,37,23,23,0	MS84-1373,A/G,46,46,37,16,2,14	MS27-5030,A/G,26,26,37,1,0,1
DS571171	17985	EHI_073380	HM-1A,G/G,105,0,37,61,61,0	HM-1B,G/G,96,0,37,55,55,0	Rahman,G/G,91,0,37,50,50,0	2592100,G/C,70,70,35,37,4,33	PVBM08B,G/G,81,0,37,42,42,0	PVBM08F,G/G,73,0,37,36,36,0	IULA:1092:1,G/G,157,0,36,103,103,0	HK-9,G/C,77,77,34,41,2,39	MS84-1373,G/G,161,0,36,106,106,0	MS27-5030,G/G,140,0,36,90,90,0
DS571171	20629	EHI_073400	HM-1A,T/T,76,0,35,38,38,0	HM-1B,T/T,67,0,36,31,31,0	Rahman,T/T,88,0,36,48,48,0	2592100,T/T,87,0,36,47,47,0	PVBM08B,T/T,91,0,36,50,50,0	PVBM08F,T/T,75,0,36,37,37,0	IULA:1092:1,T/T,122,0,35,75,75,0	HK-9,T/T,80,0,36,41,41,0	MS84-1373,T/C,78,78,34,40,0,40	MS27-5030,T/C,73,73,36,36,0,36
DS571171	20752	EHI_073400	HM-1A,T/T,61,0,35,26,26,0	HM-1B,T/T,47,0,35,15,15,0	Rahman,T/T,33,0,37,4,4,0	2592100,T/T,41,0,35,10,10,0	PVBM08B,T/T,40,0,37,9,9,0	PVBM08F,T/T,41,0,36,10,10,0	IULA:1092:1,T/T,98,0,36,57,57,0	HK-9,T/T,53,0,34,20,20,0	MS84-1373,T/C,42,42,34,11,0,11	MS27-5030,T/C,29,29,32,2,0,2
DS571171	20767	EHI_073400	HM-1A,G/G,53,0,34,20,20,0	HM-1B,G/G,46,0,35,14,14,0	Rahman,G/G,42,0,35,11,11,0	2592100,G/G,45,0,35,13,13,0	PVBM08B,G/G,42,0,36,11,11,0	PVBM08F,G/G,41,0,36,10,10,0	IULA:1092:1,G/G,66,0,36,56,55,1	HK-9,G/G,55,0,34,21,21,0	MS84-1373,G/A,37,37,32,7,0,7	MS27-5030,G/A,25,25,25,1,0,1
DS571171	20879	EHI_073400	HM-1A,G/G,58,0,35,24,24,0	HM-1B,G/G,55,0,36,21,21,0	Rahman,G/G,88,0,36,48,48,0	2592100,G/G,90,0,36,49,49,0	PVBM08B,G/G,71,0,35,34,34,0	PVBM08F,G/G,55,0,37,22,22,0	IULA:1092:1,G/G,87,0,35,47,47,0	HK-9,G/G,60,0,36,26,26,0	MS84-1373,G/T,65,65,34,30,1,29	MS27-5030,G/T,51,51,33,18,0,18
DS571171	21648	EHI_073410	HM-1A,A/A,157,0,36,103,103,0	HM-1B,A/A,97,0,35,55,55,0	Rahman,A/T,125,125,36,78,1,77	2592100,A/T,92,92,36,51,0,51	PVBM08B,A/T,105,105,35,61,0,61	PVBM08F,A/T,61,61,36,26,0,26	IULA:1092:1,A/T,133,133,36,85,1,84	HK-9,A/T,131,131,37,83,1,82	MS84-1373,A/T,153,153,36,101,1,100	MS27-5030,A/T,146,146,36,94,0,94
DS571171	21737	EHI_073410	HM-1A,A/A,88,0,36,48,48,0	HM-1B,A/A,78,0,36,40,40,0	Rahman,A/G,122,122,36,81,6,75	2592100,A/G,101,101,36,62,4,58	PVBM08B,A/G,72,72,36,38,3,35	PVBM08F,A/G,22,48,35,18,2,16	IULA:1092:1,A/G,105,105,36,62,1,61	HK-9,A/G,81,97,36,57,2,55	MS84-1373,A/G,89,120,36,78,5,73	MS27-5030,A/G,94,135,36,90,5,85
DS571171	21855	EHI_073410	HM-1A,T/T,108,0,36,64,64,0	HM-1B,T/T,86,0,37,46,46,0	Rahman,T/C,117,117,35,71,0,71	2592100,T/C,78,78,36,41,1,40	PVBM08B,T/C,46,81,36,45,3,42	PVBM08F,T/C,57,57,35,24,1,23	IULA:1092:1,T/C,78,78,34,44,4,40	HK-9,T/C,90,90,34,49,0,49	MS84-1373,T/C,91,107,34,67,4,63	MS27-5030,T/C,78,78,33,44,4,40
DS571171	22304	EHI_073420	HM-1A,T/T,6,0,37,5,4,1	HM-1B,T/T,18,0,35,15,14,1	Rahman,T/T,34,0,36,16,15,1	2592100,T/T,57,0,34,27,27,0	PVBM08B,T/T,26,0,33,10,9,1	PVBM08F,T/T,31,0,30,5,5,0	IULA:1092:1,T/A,24,25,33,13,11,2	HK-9,T/A,2,19,35,11,7,4	MS84-1373,T/T,33,0,34,7,7,0	MS27-5030,T/T,15,0,33,5,4,1
DS571171	25469	EHI_073420	HM-1A,T/T,106,0,36,62,62,0	HM-1B,T/T,116,0,36,70,70,0	Rahman,T/T,152,0,36,99,99,0	2592100,T/C,102,102,36,59,0,59	PVBM08B,T/T,112,0,36,67,67,0	PVBM08F,T/T,81,0,36,43,43,0	IULA:1092:1,T/T,165,0,37,109,109,0	HK-9,T/C,93,93,34,58,6,52	MS84-1373,T/T,147,0,37,95,95,0	MS27-5030,T/T,147,0,36,97,97,0
DS571171	25508	EHI_073420	HM-1A,A/A,96,0,36,54,54,0	HM-1B,A/A,70,0,37,34,34,0	Rahman,A/A,87,0,37,47,47,0	2592100,A/A,61,0,37,27,27,0	PVBM08B,A/G,81,81,37,43,1,42	PVBM08F,A/G,76,76,36,38,0,38	IULA:1092:1,A/A,141,0,36,90,90,0	HK-9,A/A,70,0,35,34,34,0	MS84-1373,A/A,105,0,37,62,62,0	MS27-5030,A/A,85,0,37,45,45,0
DS571171	31441	EHI_073440	HM-1A,A/A,50,0,37,17,17,0	HM-1B,A/A,46,0,36,14,14,0	Rahman,A/A,53,0,37,20,20,0	2592100,A/A,50,0,36,17,17,0	PVBM08B,A/G,50,50,36,17,0,17	PVBM08F,A/G,41,41,36,10,0,10	IULA:1092:1,A/A,60,0,36,25,25,0	HK-9,A/A,56,0,36,22,22,0	MS84-1373,A/A,63,0,36,28,28,0	MS27-5030,A/A,52,0,36,19,19,0
DS571171	34186	EHI_073460	HM-1A,C/C,147,0,36,95,95,0	HM-1B,C/C,108,0,37,64,64,0	Rahman,C/A,120,120,35,74,1,73	2592100,C/A,107,107,35,64,1,63	PVBM08B,C/A,66,66,35,31,1,30	PVBM08F,C/A,43,43,35,13,1,12	IULA:1092:1,C/A,72,92,36,55,4,51	HK-9,C/A,93,93,34,55,3,52	MS84-1373,C/A,79,98,35,60,4,56	MS27-5030,C/A,65,107,35,66,3,63
DS571171	35285	EHI_073460	HM-1A,T/T,97,0,36,55,55,0	HM-1B,T/T,87,0,36,47,47,0	Rahman,T/T,113,0,36,68,68,0	2592100,T/T,86,0,37,46,46,0	PVBM08B,T/T,108,0,36,64,64,0	PVBM08F,T/T,58,0,36,24,24,0	IULA:1092:1,T/T,88,0,36,48,48,0	HK-9,T/C,55,55,33,23,2,21	MS84-1373,T/T,125,0,35,77,77,0	MS27-5030,T/T,120,0,36,73,73,0
DS571171	48494	EHI_073550	HM-1A,A/A,0,0,25,1,1,0	HM-1B,A/G,19,19,25,1,0,1	Rahman,A/A,31,0,33,3,3,0	2592100,A/A,14,0,37,5,4,1	PVBM08B,A/A,33,0,37,4,4,0	PVBM08F,A/A,0,0,25,1,1,0	IULA:1092:1,A/G,19,31,30,8,5,3	HK-9,A/A,2,0,33,3,2,1	MS84-1373,A/G,7,7,37,6,4,1	MS27-5030,A/A,0,0,25,1,1,0
DS571171	48746	EHI_073550	HM-1A,A/A,51,0,36,19,19,0	HM-1B,A/A,66,0,36,30,30,0	Rahman,A/A,70,0,36,33,33,0	2592100,A/A,65,0,36,30,30,0	PVBM08B,A/A,63,0,35,28,28,0	PVBM08F,A/A,60,0,35,25,25,0	IULA:1092:1,A/A,97,0,35,69,68,1	HK-9,A/G,46,46,32,17,3,14	MS84-1373,A/A,88,0,35,48,48,0	MS27-5030,A/A,53,0,35,34,33,1
DS571171	48796	EHI_073550	HM-1A,A/A,93,0,36,52,52,0	HM-1B,A/A,67,0,37,31,31,0	Rahman,A/A,97,0,36,55,55,0	2592100,A/A,73,0,36,36,36,0	PVBM08B,A/A,76,0,36,38,38,0	PVBM08F,A/A,67,0,35,31,31,0	IULA:1092:1,A/A,123,0,36,76,76,0	HK-9,A/C,91,91,36,58,8,50	MS84-1373,A/A,121,0,37,74,74,0	MS27-5030,A/A,101,0,36,58,58,0
DS571171	50223	EHI_073550	HM-1A,T/T,58,0,36,24,24,0	HM-1B,T/T,75,0,36,37,37,0	Rahman,T/T,82,0,36,43,43,0	2592100,T/T,61,0,36,26,26,0	PVBM08B,T/C,68,68,36,32,0,32	PVBM08F,T/C,45,45,35,13,0,13	IULA:1092:1,T/T,132,0,36,83,83,0	HK-9,T/T,76,0,36,38,38,0	MS84-1373,T/T,78,0,36,40,40,0	MS27-5030,T/T,56,0,36,22,22,0
DS571171	5457	EHI_073300	HM-1A,A/A,45,0,37,13,13,0	HM-1B,A/A,42,0,35,12,12,0	Rahman,A/G,50,50,36,19,2,17	2592100,A/G,55,55,37,21,0,21	PVBM08B,A/G,23,50,35,18,1,17	PVBM08F,A/G,61,61,36,27,1,26	IULA:1092:1,A/G,92,92,36,57,6,51	HK-9,A/A,62,0,36,27,27,0	MS84-1373,A/G,55,86,36,50,4,46	MS27-5030,A/G,55,55,36,26,5,21
DS571171	59129	EHI_073580	HM-1A,T/T,82,0,36,43,43,0	HM-1B,T/T,87,0,36,47,47,0	Rahman,T/C,88,88,36,50,2,48	2592100,T/C,38,67,37,32,1,31	PVBM08B,T/C,57,75,36,38,1,37	PVBM08F,T/C,66,66,33,30,0,30	IULA:1092:1,T/C,67,101,35,65,7,58	HK-9,T/C,96,96,36,58,4,54	MS84-1373,T/C,88,121,35,81,7,74	MS27-5030,T/C,73,116,34,75,5,70
DS571171	60608	EHI_073600	HM-1A,C/C,162,0,36,107,107,0	HM-1B,C/C,108,0,37,64,64,0	Rahman,C/T,137,137,36,89,2,87	2592100,C/T,131,131,36,82,0,82	PVBM08B,C/T,92,125,36,80,3,77	PVBM08F,C/T,80,80,37,42,1,41	IULA:1092:1,C/T,119,150,37,98,1,97	HK-9,C/T,151,151,36,100,2,98	MS84-1373,C/T,202,202,36,140,1,139	MS27-5030,C/T,162,162,36,108,1,107
DS571171	64849	EHI_073620	HM-1A,A/A,50,0,34,17,17,0	HM-1B,A/A,51,0,35,18,18,0	Rahman,A/G,19,31,37,5,2,3	2592100,A/G,24,36,31,7,1,6	PVBM08B,A/G,24,36,36,7,1,6	PVBM08F,A/G,36,36,35,6,0,6	IULA:1092:1,A/G,38,38,32,10,2,8	HK-9,A/G,31,31,30,3,0,3	MS84-1373,A/G,25,31,35,5,2,3	MS27-5030,A/G,25,25,30,3,2,1
DS571171	69293	EHI_073630	HM-1A,T/T,132,0,37,83,83,0	HM-1B,T/T,112,0,37,67,67,0	Rahman,T/C,192,192,37,132,1,131	2592100,T/C,121,121,36,76,2,74	PVBM08B,T/C,138,138,37,89,1,88	PVBM08F,T/C,107,107,36,63,0,63	IULA:1092:1,T/C,167,167,36,114,3,111	HK-9,T/C,161,161,36,109,3,106	MS84-1373,T/C,176,207,36,150,7,143	MS27-5030,T/C,237,237,36,169,2,167
DS571171	69867	EHI_073630	HM-1A,T/T,51,0,35,18,18,0	HM-1B,T/T,47,0,36,15,15,0	Rahman,T/C,38,38,34,10,2,8	2592100,T/C,37,37,37,9,2,7	PVBM08B,T/C,12,31,35,5,2,3	PVBM08F,T/C,31,31,33,3,0,3	IULA:1092:1,T/C,66,66,35,34,4,30	HK-9,T/C,46,46,31,14,0,14	MS84-1373,T/C,11,42,33,12,1,11	MS27-5030,T/C,34,34,31,7,2,5
DS571171	70182	EHI_073630	HM-1A,T/T,143,0,36,118,117,1	HM-1B,T/T,115,0,36,70,70,0	Rahman,T/A,81,81,35,45,3,42	2592100,T/A,66,66,37,30,0,30	PVBM08B,T/A,46,66,35,31,1,30	PVBM08F,T/A,10,41,35,12,1,11	IULA:1092:1,T/A,77,77,36,39,0,39	HK-9,T/A,74,91,34,53,3,50	MS84-1373,T/A,39,68,35,35,3,32	MS27-5030,T/A,77,77,34,41,2,39
DS571171	70287	EHI_073630	HM-1A,T/T,115,0,35,69,69,0	HM-1B,T/T,78,0,37,40,40,0	Rahman,T/T,127,0,36,79,79,0	2592100,T/T,86,0,35,46,46,0	PVBM08B,T/T,93,0,34,52,52,0	PVBM08F,T/T,71,0,35,34,34,0	IULA:1092:1,T/T,132,0,35,83,83,0	HK-9,T/T,126,0,35,78,78,0	MS84-1373,T/A,61,107,34,72,9,63	MS27-5030,T/T,150,0,35,97,97,0
DS571171	71100	EHI_073630	HM-1A,A/A,76,0,36,38,38,0	HM-1B,A/A,71,0,35,36,36,0	Rahman,A/G,47,47,34,15,0,15	2592100,A/G,45,45,36,13,0,13	PVBM08B,A/G,29,29,25,2,0,2	PVBM08F,A/G,33,33,33,6,2,4	IULA:1092:1,A/G,45,45,33,13,0,13	HK-9,A/G,46,46,32,14,0,14	MS84-1373,A/G,38,38,33,8,0,8	MS27-5030,A/G,45,45,35,13,0,13
DS571171	71163	EHI_073630	HM-1A,G/G,162,0,37,107,107,0	HM-1B,G/G,125,0,37,77,77,0	Rahman,G/A,198,198,37,136,0,136	2592100,G/A,126,126,37,78,0,78	PVBM08B,G/A,132,132,36,83,0,83	PVBM08F,G/A,81,81,35,43,1,42	IULA:1092:1,G/A,160,180,36,123,2,121	HK-9,G/A,150,150,35,97,0,97	MS84-1373,G/A,163,163,36,109,1,108	MS27-5030,G/A,175,175,36,118,1,117
DS571171	71298	EHI_073630	HM-1A,G/G,96,0,36,54,54,0	HM-1B,G/G,78,0,36,40,40,0	Rahman,G/A,88,88,36,49,1,48	2592100,G/A,101,101,36,58,0,58	PVBM08B,G/A,76,76,35,39,1,38	PVBM08F,G/A,48,48,34,16,0,16	IULA:1092:1,G/A,97,97,35,55,0,55	HK-9,G/A,113,113,35,69,1,68	MS84-1373,G/A,102,102,34,59,0,59	MS27-5030,G/A,125,125,35,77,0,77
DS571171	71396	EHI_073630	HM-1A,A/A,76,0,34,38,38,0	HM-1B,A/A,54,0,35,33,32,1	Rahman,A/G,60,60,33,27,2,25	2592100,A/G,52,52,34,20,1,19	PVBM08B,A/G,55,55,33,21,0,21	PVBM08F,A/G,34,34,37,5,0,5	IULA:1092:1,A/G,53,53,31,21,1,20	HK-9,A/G,41,41,34,10,0,10	MS84-1373,A/G,52,52,33,20,1,19	MS27-5030,A/G,46,46,33,15,1,14
DS571171	72271	EHI_073630	HM-1A,C/C,108,0,36,64,64,0	HM-1B,C/C,76,0,36,38,38,0	Rahman,C/T,34,34,25,5,0,5	2592100,C/T,45,45,31,13,0,13	PVBM08B,C/T,40,40,27,9,0,9	PVBM08F,C/T,36,36,27,6,0,6	IULA:1092:1,C/T,43,43,28,12,0,12	HK-9,C/T,45,45,26,13,0,13	MS84-1373,C/T,101,101,35,61,3,58	MS27-5030,C/T,45,45,26,13,0,13
DS571171	72275	EHI_073630	HM-1A,C/C,107,0,36,63,63,0	HM-1B,C/C,73,0,36,36,36,0	Rahman,C/T,34,34,25,5,0,5	2592100,C/T,37,37,25,7,0,7	PVBM08B,C/T,38,38,25,8,0,8	PVBM08F,C/T,34,34,25,5,0,5	IULA:1092:1,C/T,41,41,25,10,0,10	HK-9,C/T,41,41,25,10,0,10	MS84-1373,C/C,115,0,35,69,69,0	MS27-5030,C/T,46,46,25,14,0,14
DS571171	72299	EHI_073630	HM-1A,C/C,128,0,36,80,80,0	HM-1B,C/C,103,0,36,60,60,0	Rahman,C/T,82,82,37,43,0,43	2592100,C/T,49,70,36,38,5,33	PVBM08B,C/T,76,76,36,39,1,38	PVBM08F,C/T,35,55,36,22,0,22	IULA:1092:1,C/T,92,92,36,52,1,51	HK-9,C/T,71,71,36,34,0,34	MS84-1373,C/C,170,0,36,113,113,0	MS27-5030,C/T,67,87,34,52,5,47
DS571171	72350	EHI_073630	HM-1A,T/T,148,0,36,96,96,0	HM-1B,T/T,97,0,36,55,55,0	Rahman,T/C,66,66,36,30,0,30	2592100,T/C,57,57,37,23,0,23	PVBM08B,T/C,55,55,36,21,0,21	PVBM08F,T/C,37,37,37,7,0,7	IULA:1092:1,T/C,72,72,37,35,0,35	HK-9,T/C,56,56,36,22,0,22	MS84-1373,T/C,70,70,36,33,0,33	MS27-5030,T/C,61,61,35,26,0,26
DS571171	72371	EHI_073630	HM-1A,C/C,110,0,35,68,68,0	HM-1B,C/C,70,0,36,51,50,1	Rahman,C/T,43,43,32,12,0,12	2592100,C/T,36,36,30,6,0,6	PVBM08B,C/T,31,31,28,4,1,3	PVBM08F,C/T,29,29,25,2,0,2	IULA:1092:1,C/T,31,31,37,3,0,3	HK-9,C/T,33,33,33,5,1,4	MS84-1373,C/T,40,40,30,9,0,9	MS27-5030,C/T,47,47,28,15,0,15
DS571171	72436	EHI_073630	HM-1A,C/C,71,0,37,34,34,0	HM-1B,C/C,70,0,37,33,33,0	Rahman,C/G,66,66,35,30,0,30	2592100,C/G,97,97,36,55,0,55	PVBM08B,C/G,92,92,36,51,0,51	PVBM08F,C/G,63,63,35,29,1,28	IULA:1092:1,C/G,115,115,34,70,1,69	HK-9,C/G,103,103,35,60,0,60	MS84-1373,C/G,155,155,35,102,1,101	MS27-5030,C/G,78,78,35,41,1,40
DS571171	72570	EHI_073630	HM-1A,G/G,137,0,37,87,87,0	HM-1B,G/G,100,0,36,57,57,0	Rahman,G/T,90,90,34,49,0,49	2592100,G/T,47,47,36,15,0,15	PVBM08B,G/T,62,62,34,27,0,27	PVBM08F,G/T,56,56,36,22,0,22	IULA:1092:1,G/T,67,67,34,31,0,31	HK-9,G/T,55,55,36,21,0,21	MS84-1373,G/G,155,0,36,101,101,0	MS27-5030,G/T,72,72,36,35,0,35
DS571171	72585	EHI_073630	HM-1A,A/A,130,0,36,82,82,0	HM-1B,A/A,115,0,36,72,72,0	Rahman,A/G,43,43,25,12,0,12	2592100,A/G,31,31,25,3,0,3	PVBM08B,A/G,41,41,28,11,1,10	PVBM08F,A/A,0,0,37,1,1,0	IULA:1092:1,A/G,41,41,25,10,0,10	HK-9,A/G,33,33,25,4,0,4	MS84-1373,A/A,118,0,35,75,75,0	MS27-5030,A/G,40,40,25,10,1,9
DS571171	72594	EHI_073630	HM-1A,G/G,128,0,36,80,80,4	HM-1B,G/G,117,0,36,71,71,0	Rahman,G/A,46,46,25,14,0,14	2592100,G/A,40,40,25,9,0,9	PVBM08B,G/A,42,42,26,12,1,11	PVBM08F,G/A,29,29,25,2,0,2	IULA:1092:1,G/A,48,48,25,16,0,16	HK-9,G/A,53,53,25,20,0,20	MS84-1373,G/G,137,0,35,87,87,0	MS27-5030,G/A,55,55,25,21,0,21
DS571171	72629	EHI_073630	HM-1A,T/T,116,0,37,70,70,0	HM-1B,T/T,95,0,37,53,53,0	Rahman,T/G,113,113,34,68,0,68	2592100,T/G,105,105,33,61,0,61	PVBM08B,T/G,96,96,34,54,0,54	PVBM08F,T/G,60,60,32,26,1,25	IULA:1092:1,T/G,126,126,34,78,0,78	HK-9,T/G,107,138,34,90,2,88	MS84-1373,T/T,172,0,37,116,116,0	MS27-5030,T/G,121,121,34,75,1,74
DS571171	72672	EHI_073630	HM-1A,T/T,63,0,35,28,28,0	HM-1B,T/T,57,0,37,23,23,0	Rahman,T/C,90,90,34,49,0,49	2592100,T/C,72,72,32,35,0,35	PVBM08B,T/C,68,68,33,32,0,32	PVBM08F,T/C,45,45,31,13,0,13	IULA:1092:1,T/C,60,60,33,25,0,25	HK-9,T/C,65,65,34,29,0,29	MS84-1373,T/T,91,0,35,50,50,0	MS27-5030,T/C,86,86,33,48,2,46
DS571171	73592	EHI_073630	HM-1A,C/C,140,0,36,90,90,0	HM-1B,C/C,103,0,36,61,61,0	Rahman,C/T,105,105,33,63,2,61	2592100,C/T,41,71,32,37,3,34	PVBM08B,C/T,67,67,32,33,2,31	PVBM08F,C/T,46,46,33,15,1,14	IULA:1092:1,C/T,90,90,34,49,0,49	HK-9,C/T,68,68,34,33,1,32	MS84-1373,C/T,95,95,34,56,3,53	MS27-5030,C/T,95,95,32,54,1,53
DS571171	73608	EHI_073630	HM-1A,G/G,111,0,36,68,68,0	HM-1B,G/G,98,0,36,56,56,0	Rahman,G/A,55,55,27,27,6,21	2592100,G/A,50,50,28,20,3,17	PVBM08B,G/A,47,47,29,18,3,15	PVBM08F,G/A,25,34,25,7,2,5	IULA:1092:1,G/A,53,53,26,23,3,20	HK-9,G/A,37,37,27,8,1,7	MS84-1373,G/A,56,56,27,24,2,22	MS27-5030,G/A,55,55,25,23,2,21
DS571171	73746	EHI_073630	HM-1A,G/G,50,0,34,30,29,1	HM-1B,G/G,53,0,33,20,20,0	Rahman,G/A,50,50,35,17,0,17	2592100,G/A,38,38,34,8,0,8	PVBM08B,G/A,41,41,34,10,0,10	PVBM08F,G/A,42,42,35,11,0,11	IULA:1092:1,G/A,68,68,34,32,0,32	HK-9,G/A,47,47,31,15,0,15	MS84-1373,G/A,46,46,32,14,0,14	MS27-5030,G/A,36,36,33,6,0,6
DS571171	73793	EHI_073630	HM-1A,C/C,75,0,36,37,37,0	HM-1B,C/C,61,0,37,26,26,0	Rahman,C/T,51,51,35,18,0,18	2592100,C/T,57,57,35,23,0,23	PVBM08B,C/T,66,66,35,31,1,30	PVBM08F,C/T,57,57,34,23,0,23	IULA:1092:1,C/T,106,106,34,62,0,62	HK-9,C/T,73,73,33,36,0,36	MS84-1373,C/T,76,76,34,39,1,38	MS27-5030,C/T,45,45,34,13,0,13
DS571171	73845	EHI_073630	HM-1A,A/A,63,0,36,28,28,0	HM-1B,A/A,55,0,37,21,21,0	Rahman,A/T,57,57,36,23,0,23	2592100,A/T,57,57,37,23,0,23	PVBM08B,A/T,73,73,36,36,0,36	PVBM08F,A/T,51,51,36,18,0,18	IULA:1092:1,A/T,62,62,36,28,1,27	HK-9,A/T,57,57,37,24,1,23	MS84-1373,A/T,78,78,37,41,1,40	MS27-5030,A/T,65,65,36,29,0,29
DS571171	73962	EHI_073630	HM-1A,A/A,151,0,36,98,98,0	HM-1B,A/A,108,0,37,64,64,0	Rahman,A/T,148,148,36,96,0,96	2592100,A/T,77,77,36,40,1,39	PVBM08B,A/T,121,121,36,76,2,74	PVBM08F,A/T,62,62,37,27,0,27	IULA:1092:1,A/T,123,123,35,77,1,76	HK-9,A/T,177,177,36,119,0,119	MS84-1373,A/T,136,136,36,86,0,86	MS27-5030,A/T,119,150,36,98,0,98
DS571171	74034	EHI_073630	HM-1A,T/T,147,0,36,95,95,0	HM-1B,T/T,112,0,36,67,67,0	Rahman,T/A,165,201,36,151,13,138	2592100,T/A,86,117,36,75,4,71	PVBM08B,T/A,105,122,35,79,4,75	PVBM08F,T/A,65,65,34,30,1,29	IULA:1092:1,T/A,120,120,35,75,2,73	HK-9,T/A,127,127,36,85,6,79	MS84-1373,T/A,103,132,34,89,6,83	MS27-5030,T/A,55,147,34,114,19,95
DS571171	74154	EHI_073630	HM-1A,C/C,131,0,37,82,82,0	HM-1B,C/C,110,0,37,65,65,0	Rahman,C/T,47,47,35,15,0,15	2592100,C/T,38,38,34,8,0,8	PVBM08B,C/T,37,37,32,7,0,7	PVBM08F,C/T,43,43,35,12,0,12	IULA:1092:1,C/T,37,37,31,7,0,7	HK-9,C/T,31,31,37,3,0,3	MS84-1373,C/T,50,50,31,17,0,17	MS27-5030,C/T,52,52,33,20,1,19
DS571171	74159	EHI_073630	HM-1A,T/T,140,0,37,89,89,0	HM-1B,T/T,93,0,37,68,67,1	Rahman,T/C,34,34,25,5,0,5	2592100,T/C,34,34,25,5,0,5	PVBM08B,T/C,33,33,25,4,0,4	PVBM08F,T/C,31,31,25,3,0,3	IULA:1092:1,T/C,38,38,25,8,0,8	HK-9,T/C,31,31,25,3,0,3	MS84-1373,T/C,50,50,26,18,1,17	MS27-5030,T/C,43,43,25,12,0,12
DS571171	74163	EHI_073630	HM-1A,T/T,141,0,37,91,91,0	HM-1B,T/T,107,0,36,63,63,0	Rahman,T/C,37,37,31,7,0,7	2592100,T/C,40,40,33,10,1,9	PVBM08B,T/C,40,40,34,10,1,9	PVBM08F,T/C,24,31,34,4,1,3	IULA:1092:1,T/C,43,43,32,12,0,12	HK-9,T/C,38,38,31,9,1,8	MS84-1373,T/C,55,55,30,23,2,21	MS27-5030,T/C,20,46,32,16,2,14
DS571171	74288	EHI_073630	HM-1A,C/C,118,0,36,72,72,0	HM-1B,C/C,97,0,36,55,55,0	Rahman,C/T,68,68,27,33,0,32	2592100,C/T,48,48,25,17,1,16	PVBM08B,C/T,57,57,26,25,2,23	PVBM08F,C/T,38,38,25,8,0,8	IULA:1092:1,C/T,46,46,27,18,4,14	HK-9,C/T,53,53,29,23,3,20	MS84-1373,C/T,49,63,28,37,7,28	MS27-5030,C/T,44,63,27,32,4,28
DS571171	74290	EHI_073630	HM-1A,G/G,120,0,36,73,73,0	HM-1B,G/G,105,0,36,61,61,0	Rahman,G/A,36,65,26,31,1,29	2592100,G/A,50,50,25,17,0,17	PVBM08B,G/A,61,61,26,26,0,26	PVBM08F,G/A,38,38,25,8,0,8	IULA:1092:1,G/A,48,48,27,18,1,16	HK-9,G/A,52,52,27,21,0,19	MS84-1373,G/A,71,71,28,36,1,34	MS27-5030,G/A,63,63,26,29,0,28
DS571171	74384	EHI_073630	HM-1A,C/C,67,0,37,31,31,0	HM-1B,C/C,65,0,36,29,29,0	Rahman,C/T,43,43,31,12,0,12	2592100,C/T,48,48,33,17,1,16	PVBM08B,C/T,40,40,32,9,0,9	PVBM08F,C/T,36,36,34,7,1,6	IULA:1092:1,C/T,37,37,34,7,0,7	HK-9,C/T,41,41,32,11,1,10	MS84-1373,C/T,41,41,32,11,1,10	MS27-5030,C/T,48,48,32,16,0,16
DS571171	74544	EHI_073630	HM-1A,A/A,145,0,37,93,93,0	HM-1B,A/A,103,0,37,60,60,0	Rahman,A/T,41,41,35,12,2,10	2592100,A/T,16,16,33,12,4,8	PVBM08B,A/T,3,37,34,10,1,9	PVBM08F,A/T,29,29,37,2,0,2	IULA:1092:1,A/T,38,38,32,9,1,8	HK-9,A/T,36,36,36,7,1,6	MS84-1373,A/T,42,42,32,13,2,11	MS27-5030,A/T,40,40,33,9,0,9
DS571171	74561	EHI_073630	HM-1A,A/A,142,0,37,91,91,0	HM-1B,A/A,98,0,37,56,56,0	Rahman,A/G,19,37,35,9,2,7	2592100,A/G,46,46,34,15,0,14	PVBM08B,A/G,19,44,32,15,2,12	PVBM08F,A/G,38,38,34,10,2,8	IULA:1092:1,A/G,21,47,35,17,2,15	HK-9,A/G,25,42,32,14,3,11	MS84-1373,A/G,36,36,25,6,0,6	MS27-5030,A/G,21,37,34,10,3,7
DS571171	74583	EHI_073630	HM-1A,T/T,132,0,37,83,83,0	HM-1B,T/T,100,0,36,57,57,0	Rahman,T/T,43,0,33,12,12,0	2592100,T/T,48,0,35,16,16,0	PVBM08B,T/T,51,0,33,18,18,0	PVBM08F,T/T,43,0,33,12,12,0	IULA:1092:1,T/T,53,0,35,20,20,0	HK-9,T/T,48,0,32,16,16,0	MS84-1373,T/A,37,37,27,7,0,7	MS27-5030,T/T,43,0,34,12,12,0
DS571171	74717	EHI_073630	HM-1A,C/C,136,0,37,86,86,0	HM-1B,C/C,95,0,36,54,54,0	Rahman,C/T,34,34,35,6,1,5	2592100,C/T,25,25,25,1,0,1	PVBM08B,C/T,33,33,32,4,0,4	PVBM08F,C/T,25,25,25,1,0,1	IULA:1092:1,C/T,46,46,31,15,1,14	HK-9,C/T,36,36,34,7,1,6	MS84-1373,C/T,34,34,32,6,1,5	MS27-5030,C/T,36,36,27,6,0,6
DS571171	7487	EHI_073310	HM-1A,C/C,85,0,35,45,45,0	HM-1B,C/C,78,0,36,40,40,0	Rahman,C/T,81,81,35,42,0,42	2592100,C/T,76,76,35,38,0,38	PVBM08B,C/T,87,87,35,48,1,47	PVBM08F,C/T,60,60,35,25,0,25	IULA:1092:1,C/T,116,116,36,73,3,70	HK-9,C/C,130,0,36,82,82,0	MS84-1373,C/T,97,97,36,56,1,55	MS27-5030,C/T,102,102,34,59,0,59
DS571171	75073	EHI_073630	HM-1A,A/A,37,0,36,7,7,0	HM-1B,A/A,40,0,35,12,12,0	Rahman,A/T,23,39,36,10,2,8	2592100,A/T,34,34,36,8,3,5	PVBM08B,A/T,37,37,35,13,6,8	PVBM08F,A/T,14,31,36,7,3,4	IULA:1092:1,A/T,31,31,35,6,3,3	HK-9,A/T,36,36,36,7,1,6	MS84-1373,A/T,34,34,36,7,2,5	MS27-5030,A/T,33,33,37,4,0,4
DS571171	75591	EHI_073630	HM-1A,T/T,125,0,37,78,78,0	HM-1B,T/T,106,0,37,63,63,0	Rahman,T/A,34,34,30,5,0,5	2592100,T/A,34,34,33,6,1,5	PVBM08B,T/A,41,41,34,10,0,10	PVBM08F,T/A,27,27,37,1,0,1	IULA:1092:1,T/A,25,40,30,13,4,9	HK-9,T/A,5,15,33,10,1,9	MS84-1373,T/A,24,29,35,20,5,15	MS27-5030,T/A,30,38,33,11,3,8
DS571171	75600	EHI_073630	HM-1A,T/T,138,0,37,88,88,0	HM-1B,T/T,105,0,37,61,61,0	Rahman,T/A,41,41,25,10,0,10	2592100,T/A,38,38,25,10,2,8	PVBM08B,T/A,34,34,25,5,0,5	PVBM08F,T/A,25,25,25,1,0,1	IULA:1092:1,T/A,33,33,25,5,1,4	HK-9,T/A,31,31,25,4,1,3	MS84-1373,T/A,41,41,26,12,2,10	MS27-5030,T/A,36,36,25,6,0,6
DS571171	75635	EHI_073630	HM-1A,G/G,168,0,37,112,112,0	HM-1B,G/G,123,0,37,76,76,0	Rahman,G/T,91,91,25,50,0,50	2592100,G/T,57,57,25,25,2,23	PVBM08B,G/T,37,66,25,32,2,30	PVBM08F,G/T,37,37,25,7,0,7	IULA:1092:1,G/T,73,73,25,38,2,36	HK-9,G/T,56,56,26,24,2,22	MS84-1373,G/T,78,78,26,41,1,40	MS27-5030,G/T,71,71,25,35,1,34
DS571171	75840	EHI_073630	HM-1A,T/T,157,0,37,103,103,0	HM-1B,T/T,103,0,37,60,60,0	Rahman,T/C,187,187,36,128,1,127	2592100,T/C,133,133,35,84,0,84	PVBM08B,T/C,101,101,36,58,0,58	PVBM08F,T/C,85,85,35,45,0,45	IULA:1092:1,T/C,137,137,36,87,0,87	HK-9,T/C,151,151,36,99,1,98	MS84-1373,T/C,133,133,36,84,0,84	MS27-5030,T/C,148,148,35,97,1,96
DS571171	76530	EHI_073630	HM-1A,A/A,132,0,36,83,83,0	HM-1B,A/A,81,0,36,42,42,0	Rahman,A/G,141,141,36,91,1,90	2592100,A/G,91,91,37,50,0,50	PVBM08B,A/G,87,87,36,47,0,47	PVBM08F,A/G,78,78,36,40,0,40	IULA:1092:1,A/G,126,126,36,78,0,78	HK-9,A/G,110,110,36,67,2,65	MS84-1373,A/G,141,141,37,90,0,90	MS27-5030,A/G,171,171,35,114,0,114
DS571171	76587	EHI_073630	HM-1A,A/A,117,0,35,71,71,0	HM-1B,A/A,86,0,36,46,46,0	Rahman,A/G,52,52,29,19,0,19	2592100,A/G,55,55,28,21,0,21	PVBM08B,A/G,50,50,27,17,0,17	PVBM08F,A/G,43,43,27,12,0,12	IULA:1092:1,A/G,71,71,27,34,0,34	HK-9,A/G,56,56,29,22,0,22	MS84-1373,A/G,85,85,28,45,0,45	MS27-5030,A/G,60,60,26,25,0,25
DS571171	76593	EHI_073630	HM-1A,C/C,108,0,35,65,65,0	HM-1B,C/C,90,0,36,49,49,0	Rahman,C/A,47,47,26,15,0,15	2592100,C/A,52,52,27,19,0,19	PVBM08B,C/A,51,51,28,19,1,18	PVBM08F,C/A,42,42,25,11,0,11	IULA:1092:1,C/A,68,68,27,35,3,32	HK-9,C/A,48,48,27,18,2,16	MS84-1373,C/A,85,85,29,49,4,45	MS27-5030,C/A,62,62,29,30,3,27
DS571171	77143	EHI_073630	HM-1A,T/T,58,0,36,24,24,0	HM-1B,T/T,47,0,36,15,15,0	Rahman,T/C,51,51,28,19,1,18	2592100,T/C,42,42,28,11,0,11	PVBM08B,T/C,33,33,25,4,0,4	PVBM08F,T/C,31,31,25,3,0,3	IULA:1092:1,T/C,50,50,26,18,1,17	HK-9,T/C,53,53,26,20,0,20	MS84-1373,T/C,31,50,25,19,2,17	MS27-5030,T/C,47,47,26,15,0,15
DS571171	77166	EHI_073630	HM-1A,A/A,107,0,36,63,63,0	HM-1B,A/A,100,0,37,57,57,0	Rahman,A/G,122,122,34,75,0,75	2592100,A/G,85,85,34,46,1,45	PVBM08B,A/G,88,88,35,48,0,48	PVBM08F,A/G,62,62,35,27,0,27	IULA:1092:1,A/G,120,120,34,74,1,73	HK-9,A/G,127,127,34,81,2,79	MS84-1373,A/G,101,101,33,58,0,58	MS27-5030,A/G,121,121,35,74,0,74
DS571171	77380	EHI_073630	HM-1A,T/T,87,0,37,48,48,0	HM-1B,T/T,87,0,36,47,47,0	Rahman,T/C,91,91,36,51,1,50	2592100,T/C,73,73,36,36,0,36	PVBM08B,T/C,77,77,35,39,0,39	PVBM08F,T/C,61,61,34,27,1,26	IULA:1092:1,T/C,85,85,35,45,0,45	HK-9,T/C,91,91,35,50,0,50	MS84-1373,T/C,98,98,33,56,0,56	MS27-5030,T/C,101,101,34,58,0,58
DS571171	77470	EHI_073630	HM-1A,G/G,80,0,35,45,45,0	HM-1B,G/G,67,0,36,31,31,0	Rahman,G/A,47,47,33,15,0,15	2592100,G/A,43,43,28,12,0,12	PVBM08B,G/A,50,50,31,17,0,17	PVBM08F,G/A,37,37,31,7,0,7	IULA:1092:1,G/A,41,41,29,13,3,10	HK-9,G/A,37,37,29,7,0,7	MS84-1373,G/A,42,42,28,12,1,11	MS27-5030,G/A,46,46,32,15,1,14
DS571171	77474	EHI_073630	HM-1A,T/T,85,0,35,45,45,0	HM-1B,T/T,60,0,36,25,25,0	Rahman,T/C,37,37,27,7,0,7	2592100,T/C,41,41,28,10,0,10	PVBM08B,T/C,41,41,25,10,0,10	PVBM08F,T/C,33,33,25,4,0,4	IULA:1092:1,T/C,23,39,26,10,2,8	HK-9,T/C,37,37,27,7,0,7	MS84-1373,T/C,38,38,25,8,0,8	MS27-5030,T/C,34,34,25,6,1,5
DS571171	77624	EHI_073630	HM-1A,T/T,148,0,36,96,96,0	HM-1B,T/T,82,0,37,43,43,0	Rahman,T/G,197,197,34,136,1,135	2592100,T/G,141,141,34,91,1,90	PVBM08B,T/G,138,138,34,90,2,88	PVBM08F,T/G,77,77,35,39,0,39	IULA:1092:1,T/G,137,137,34,89,2,87	HK-9,T/G,141,141,34,91,1,90	MS84-1373,T/G,130,148,34,100,3,97	MS27-5030,T/G,152,152,34,105,6,99
DS571171	77656	EHI_073630	HM-1A,T/T,153,0,36,100,100,0	HM-1B,T/T,126,0,36,78,78,0	Rahman,T/G,125,156,33,104,1,103	2592100,T/G,100,100,33,57,0,57	PVBM08B,T/G,100,100,34,57,0,57	PVBM08F,T/G,55,55,34,21,0,21	IULA:1092:1,T/G,71,103,34,61,1,60	HK-9,T/G,138,138,34,89,1,88	MS84-1373,T/G,130,130,33,82,1,81	MS27-5030,T/G,148,148,34,96,0,96
DS571171	78209	EHI_073630	HM-1A,G/G,77,0,34,39,39,0	HM-1B,G/G,62,0,37,27,27,0	Rahman,G/C,28,62,36,31,4,27	2592100,G/C,61,61,35,26,0,26	PVBM08B,G/C,50,50,34,17,0,17	PVBM08F,G/C,20,42,32,13,2,11	IULA:1092:1,G/C,58,72,35,37,2,35	HK-9,G/C,60,60,35,25,0,25	MS84-1373,G/C,50,50,34,18,1,17	MS27-5030,G/C,75,75,35,38,1,37
DS571171	78335	EHI_073630	HM-1A,C/C,100,0,36,57,57,0	HM-1B,C/C,93,0,36,52,52,0	Rahman,C/G,128,128,36,82,2,80	2592100,C/G,82,82,36,43,0,43	PVBM08B,C/G,105,105,35,63,1,61	PVBM08F,C/G,66,66,36,31,1,30	IULA:1092:1,C/G,108,108,35,64,0,64	HK-9,C/G,126,126,34,80,2,78	MS84-1373,C/G,121,121,35,77,2,74	MS27-5030,C/G,132,132,35,87,4,85
DS571171	78413	EHI_073630	HM-1A,G/G,101,0,35,58,58,0	HM-1B,G/G,67,0,36,31,31,0	Rahman,G/T,47,47,30,15,0,15	2592100,G/T,38,38,32,9,1,8	PVBM08B,G/T,33,33,28,4,0,4	PVBM08F,G/T,31,31,30,3,0,3	IULA:1092:1,G/T,57,57,29,24,1,23	HK-9,G/T,50,50,30,17,0,17	MS84-1373,G/T,55,55,28,21,0,21	MS27-5030,G/T,46,46,30,14,0,14
DS571171	78420	EHI_073630	HM-1A,T/T,101,0,35,58,58,0	HM-1B,T/T,52,0,36,32,31,1	Rahman,T/C,42,42,28,11,0,11	2592100,T/C,38,38,30,8,0,8	PVBM08B,T/C,36,36,32,6,0,6	PVBM08F,T/C,34,34,33,5,0,5	IULA:1092:1,T/C,53,53,28,24,4,20	HK-9,T/C,53,53,30,20,0,20	MS84-1373,T/C,53,53,29,21,1,20	MS27-5030,T/C,53,53,32,20,0,20
DS571171	79120	EHI_073630	HM-1A,A/A,78,0,36,40,40,0	HM-1B,A/A,75,0,36,37,37,0	Rahman,A/G,40,40,28,9,0,9	2592100,A/G,43,43,33,12,0,12	PVBM08B,A/G,36,36,32,6,0,6	PVBM08F,A/G,37,37,34,7,0,7	IULA:1092:1,A/G,38,38,32,8,0,8	HK-9,A/G,38,38,30,8,0,8	MS84-1373,A/G,41,41,34,10,0,10	MS27-5030,A/G,36,36,32,6,0,6
DS571171	79225	EHI_073630	HM-1A,C/C,113,0,36,69,69,0	HM-1B,C/C,81,0,37,43,43,0	Rahman,C/A,28,56,36,25,3,22	2592100,C/A,37,68,37,36,4,32	PVBM08B,C/A,32,47,35,17,1,16	PVBM08F,C/A,42,42,35,13,2,11	IULA:1092:1,C/A,40,66,34,36,6,30	HK-9,C/A,26,51,34,26,8,18	MS84-1373,C/A,35,65,34,33,4,29	MS27-5030,C/A,48,48,35,18,2,16
DS571171	79676	EHI_073630	HM-1A,C/C,75,0,36,38,38,0	HM-1B,C/C,70,0,37,33,33,0	Rahman,C/G,95,95,33,55,2,53	2592100,C/G,91,91,35,50,0,50	PVBM08B,C/G,67,67,34,31,0,31	PVBM08F,C/G,56,56,33,23,1,22	IULA:1092:1,C/G,93,93,33,53,1,52	HK-9,C/G,63,63,34,28,0,28	MS84-1373,C/G,90,90,35,49,0,49	MS27-5030,C/G,67,67,34,32,1,31
DS571171	79716	EHI_073630	HM-1A,T/T,73,0,36,36,36,0	HM-1B,T/T,67,0,36,31,31,0	Rahman,T/C,102,102,34,61,2,59	2592100,T/C,88,88,35,50,2,48	PVBM08B,T/C,73,73,34,36,0,36	PVBM08F,T/C,45,45,30,15,2,13	IULA:1092:1,T/C,103,103,34,61,1,60	HK-9,T/C,73,73,35,36,0,36	MS84-1373,T/C,85,85,33,46,1,45	MS27-5030,T/C,62,77,34,40,1,39
DS571171	79785	EHI_073630	HM-1A,A/A,61,0,37,26,26,0	HM-1B,A/A,62,0,36,28,28,0	Rahman,A/T,53,53,36,21,1,20	2592100,A/T,46,46,36,15,1,14	PVBM08B,A/T,47,47,35,15,0,15	PVBM08F,A/T,62,62,34,28,1,27	IULA:1092:1,A/T,102,102,34,61,2,59	HK-9,A/T,72,72,33,36,1,35	MS84-1373,A/T,81,81,34,43,1,42	MS27-5030,A/T,73,73,34,36,0,36
DS571171	79849	EHI_073630	HM-1A,A/A,96,0,37,54,54,0	HM-1B,A/A,80,0,37,41,41,0	Rahman,A/G,56,56,33,22,0,22	2592100,A/G,56,56,33,24,2,22	PVBM08B,A/G,62,62,32,28,1,27	PVBM08F,A/G,41,41,31,12,2,10	IULA:1092:1,A/G,58,58,33,24,0,24	HK-9,A/G,53,53,30,21,1,20	MS84-1373,A/G,72,72,33,35,0,35	MS27-5030,A/G,70,70,32,36,3,33
DS571171	80173	EHI_073630	HM-1A,T/T,57,0,35,26,26,0	HM-1B,T/T,55,0,36,22,22,0	Rahman,T/C,46,46,33,22,8,14	2592100,T/C,50,50,33,23,6,17	PVBM08B,T/C,50,50,36,23,6,17	PVBM08F,T/C,43,43,35,13,1,12	IULA:1092:1,T/C,81,81,34,45,3,42	HK-9,T/C,56,56,34,23,1,22	MS84-1373,T/C,33,61,34,33,7,26	MS27-5030,T/C,29,29,30,5,3,2
DS571171	80241	EHI_073630	HM-1A,G/G,48,0,35,16,16,0	HM-1B,G/G,58,0,35,25,25,0	Rahman,G/A,45,45,37,13,0,13	2592100,G/A,51,51,32,18,0,18	PVBM08B,G/A,48,48,36,16,0,16	PVBM08F,G/A,38,38,32,8,0,8	IULA:1092:1,G/A,58,58,32,26,2,24	HK-9,G/A,28,48,35,17,1,16	MS84-1373,G/A,56,56,32,22,0,22	MS27-5030,G/A,42,42,30,11,0,11
DS571171	80289	EHI_073630	HM-1A,C/C,107,0,37,63,63,0	HM-1B,C/C,96,0,36,54,54,0	Rahman,C/T,50,50,33,17,0,17	2592100,C/T,53,53,31,20,0,20	PVBM08B,C/T,58,58,31,24,0,24	PVBM08F,C/T,58,58,33,24,0,24	IULA:1092:1,C/T,128,128,34,80,0,80	HK-9,C/T,73,73,32,36,0,36	MS84-1373,C/T,86,86,34,47,1,46	MS27-5030,C/T,52,52,32,19,0,19
DS571171	80326	EHI_073630	HM-1A,G/G,105,0,37,61,61,0	HM-1B,G/G,110,0,36,65,65,0	Rahman,G/A,76,76,35,38,0,38	2592100,G/A,77,77,33,39,0,39	PVBM08B,G/A,77,77,35,39,0,39	PVBM08F,G/A,58,58,33,24,0,24	IULA:1092:1,G/A,110,110,33,65,0,65	HK-9,G/A,85,85,33,46,1,45	MS84-1373,G/A,103,103,35,60,0,60	MS27-5030,G/A,105,105,35,61,0,61
DS571171	80472	EHI_073630	HM-1A,A/A,113,0,37,68,68,0	HM-1B,A/A,90,0,36,51,51,0	Rahman,A/T,50,50,36,17,0,17	2592100,A/T,55,55,36,21,0,21	PVBM08B,A/T,46,46,36,14,0,14	PVBM08F,A/T,34,34,35,5,0,5	IULA:1092:1,A/T,56,56,36,22,0,22	HK-9,A/T,53,53,35,21,1,20	MS84-1373,A/T,66,66,34,30,0,30	MS27-5030,A/T,66,66,36,31,1,30
DS571171	80637	EHI_073630	HM-1A,A/A,82,0,35,43,43,0	HM-1B,A/A,71,0,36,34,34,0	Rahman,A/T,85,85,31,45,0,45	2592100,A/T,75,75,30,37,0,37	PVBM08B,A/T,68,68,33,32,0,32	PVBM08F,A/T,51,51,32,18,0,18	IULA:1092:1,A/T,101,101,33,58,0,58	HK-9,A/T,73,73,33,36,0,36	MS84-1373,A/T,97,97,33,55,0,55	MS27-5030,A/T,97,97,30,55,0,55
DS571171	80657	EHI_073630	HM-1A,T/T,96,0,36,54,54,0	HM-1B,T/T,75,0,37,37,37,0	Rahman,T/C,82,82,25,43,0,43	2592100,T/C,72,72,25,35,0,35	PVBM08B,T/C,45,45,25,13,0,13	PVBM08F,T/C,42,42,25,11,0,11	IULA:1092:1,T/C,60,60,25,25,0,25	HK-9,T/C,57,57,25,23,0,23	MS84-1373,T/C,75,75,25,37,0,37	MS27-5030,T/C,90,90,25,50,1,49
DS571171	80673	EHI_073630	HM-1A,G/G,116,0,36,70,70,0	HM-1B,G/G,96,0,36,54,54,0	Rahman,G/A,75,75,29,38,1,37	2592100,G/A,57,57,28,23,0,23	PVBM08B,G/A,37,37,29,7,0,7	PVBM08F,G/A,41,41,30,10,0,10	IULA:1092:1,G/A,65,65,30,29,0,29	HK-9,G/A,60,60,30,25,0,25	MS84-1373,G/A,75,75,29,37,0,37	MS27-5030,G/A,66,66,27,31,1,30
DS571171	80712	EHI_073630	HM-1A,T/T,110,0,36,65,65,0	HM-1B,T/T,80,0,36,41,41,0	Rahman,T/G,45,45,25,13,0,13	2592100,T/G,40,40,25,9,0,9	PVBM08B,T/G,42,42,25,11,0,11	PVBM08F,T/G,38,38,25,8,0,8	IULA:1092:1,T/G,38,38,25,8,0,8	HK-9,T/G,42,42,25,12,1,11	MS84-1373,T/G,42,42,26,13,2,11	MS27-5030,T/G,41,41,25,10,0,10
DS571171	80717	EHI_073630	HM-1A,T/T,105,0,36,62,62,0	HM-1B,T/T,71,0,36,34,34,0	Rahman,T/G,42,42,26,11,0,11	2592100,T/G,40,40,28,9,0,9	PVBM08B,T/G,55,55,31,21,0,21	PVBM08F,T/G,43,43,30,12,0,12	IULA:1092:1,T/G,47,47,31,15,0,15	HK-9,T/G,50,50,31,19,2,17	MS84-1373,T/G,52,52,30,19,0,19	MS27-5030,T/G,35,55,32,22,1,21
DS571171	80815	EHI_073630	HM-1A,G/G,117,0,37,71,71,0	HM-1B,G/G,86,0,37,46,46,0	Rahman,G/A,62,62,33,27,0,27	2592100,G/A,51,51,34,18,0,18	PVBM08B,G/A,61,61,34,27,1,26	PVBM08F,G/A,66,66,35,30,0,30	IULA:1092:1,G/A,97,97,34,56,1,55	HK-9,G/A,62,62,33,28,1,27	MS84-1373,G/A,88,88,35,49,1,48	MS27-5030,G/A,61,61,33,27,1,26
DS571171	80849	EHI_073630	HM-1A,C/C,125,0,37,77,77,0	HM-1B,C/C,98,0,37,56,56,0	Rahman,C/T,46,46,31,14,0,14	2592100,C/T,50,50,32,19,2,17	PVBM08B,C/T,26,40,33,13,4,9	PVBM08F,C/T,41,41,32,10,0,10	IULA:1092:1,C/T,43,62,32,28,1,27	HK-9,C/T,40,40,32,10,1,9	MS84-1373,C/T,58,58,32,24,0,24	MS27-5030,C/T,37,37,28,9,2,7
DS571171	81372	EHI_073630	HM-1A,T/T,111,0,36,66,66,0	HM-1B,T/T,92,0,35,51,51,0	Rahman,T/G,108,108,36,65,1,64	2592100,T/G,68,68,36,32,0,32	PVBM08B,T/T,115,0,36,69,69,0	PVBM08F,T/T,71,0,35,34,34,0	IULA:1092:1,T/G,95,95,34,55,2,53	HK-9,T/G,77,77,35,41,2,39	MS84-1373,T/G,97,97,34,58,3,55	MS27-5030,T/G,96,96,35,57,3,54
DS571171	81480	EHI_073630	HM-1A,T/T,76,0,36,39,39,0	HM-1B,T/T,47,0,36,15,15,0	Rahman,T/C,29,29,32,2,0,2	2592100,T/C,29,29,32,2,0,2	PVBM08B,T/C,34,34,30,5,0,5	PVBM08F,T/C,29,29,32,2,0,2	IULA:1092:1,T/C,27,27,37,1,0,1	HK-9,T/C,27,27,37,1,0,1	MS84-1373,T/C,29,29,25,2,0,2	MS27-5030,T/C,29,29,32,2,0,2
DS571171	81492	EHI_073630	HM-1A,C/C,91,0,36,50,50,0	HM-1B,C/C,63,0,36,28,28,0	Rahman,C/T,34,34,25,5,0,5	2592100,C/T,33,33,25,4,0,4	PVBM08B,C/T,36,36,25,6,0,6	PVBM08F,C/T,31,31,25,3,0,3	IULA:1092:1,C/T,36,36,25,6,0,6	HK-9,C/T,37,37,25,7,0,7	MS84-1373,C/T,36,36,25,6,0,6	MS27-5030,C/T,38,38,25,8,0,8
DS571171	81510	EHI_073630	HM-1A,G/G,92,0,36,52,52,0	HM-1B,G/G,68,0,35,33,33,0	Rahman,G/A,57,57,34,23,0,23	2592100,G/A,52,52,34,19,0,19	PVBM08B,G/A,56,56,34,22,0,22	PVBM08F,G/A,43,43,34,13,1,12	IULA:1092:1,G/A,76,76,34,39,1,38	HK-9,G/A,60,60,34,25,0,25	MS84-1373,G/A,66,66,34,31,1,30	MS27-5030,G/A,51,51,32,18,0,18
DS571171	81734	EHI_073630	HM-1A,T/T,83,0,36,44,44,0	HM-1B,T/T,76,0,35,38,38,0	Rahman,T/C,85,85,37,45,0,45	2592100,T/C,73,73,36,36,0,36	PVBM08B,T/C,77,77,36,39,0,39	PVBM08F,T/C,56,56,34,22,0,22	IULA:1092:1,T/C,91,91,35,51,1,50	HK-9,T/C,76,76,36,38,0,38	MS84-1373,T/C,62,82,35,44,0,44	MS27-5030,T/C,41,71,34,35,1,34
DS571171	81888	EHI_073630	HM-1A,T/T,67,0,36,31,31,0	HM-1B,T/T,58,0,37,24,24,0	Rahman,T/C,66,66,35,30,0,30	2592100,T/C,66,66,35,30,0,30	PVBM08B,T/C,67,67,36,32,1,31	PVBM08F,T/C,22,53,36,21,0,21	IULA:1092:1,T/C,65,77,35,60,3,57	HK-9,T/C,60,60,35,25,0,25	MS84-1373,T/C,80,103,35,61,1,60	MS27-5030,T/C,63,63,35,28,0,28
DS571171	81941	EHI_073630	HM-1A,C/C,75,0,37,37,37,0	HM-1B,C/C,75,0,36,37,37,0	Rahman,C/A,63,63,34,30,2,28	2592100,C/A,62,62,34,28,1,27	PVBM08B,C/A,55,55,34,21,0,21	PVBM08F,C/A,38,38,32,9,0,8	IULA:1092:1,C/A,62,62,32,29,1,27	HK-9,C/A,43,43,35,13,1,12	MS84-1373,C/A,45,45,34,14,1,13	MS27-5030,C/A,33,33,35,5,1,4
DS571171	82099	EHI_073630	HM-1A,A/A,58,0,36,24,24,0	HM-1B,A/A,58,0,36,24,24,0	Rahman,A/G,60,60,35,26,1,25	2592100,A/G,34,62,37,28,1,27	PVBM08B,A/G,42,42,36,12,1,11	PVBM08F,A/G,41,41,35,10,0,10	IULA:1092:1,A/G,63,63,35,31,3,28	HK-9,A/G,51,51,34,20,2,18	MS84-1373,A/G,29,57,33,24,1,23	MS27-5030,A/G,35,52,35,20,1,19
DS571171	82495	EHI_073630	HM-1A,T/T,62,0,35,29,29,0	HM-1B,T/T,55,0,32,21,21,0	Rahman,T/G,176,176,36,119,1,118	2592100,T/G,106,106,36,63,1,62	PVBM08B,T/G,97,97,35,55,0,55	PVBM08F,T/G,50,50,37,17,0,17	IULA:1092:1,T/G,108,108,36,64,0,64	HK-9,T/G,147,147,35,96,1,95	MS84-1373,T/G,125,125,35,78,1,77	MS27-5030,T/G,165,165,35,110,1,109
DS571171	82715	EHI_073630	HM-1A,T/T,100,0,35,57,57,0	HM-1B,T/T,66,0,35,30,30,0	Rahman,T/C,120,120,36,74,1,73	2592100,T/C,82,82,36,44,1,43	PVBM08B,T/C,87,87,35,49,2,47	PVBM08F,T/C,36,65,36,33,4,29	IULA:1092:1,T/C,55,86,35,52,6,46	HK-9,T/C,83,83,36,48,4,44	MS84-1373,T/C,93,93,36,57,5,52	MS27-5030,T/C,117,117,35,78,7,71
DS571171	82774	EHI_073630	HM-1A,T/T,113,0,37,86,85,1	HM-1B,T/T,126,0,37,78,78,0	Rahman,T/C,75,75,35,37,0,37	2592100,T/C,51,51,36,18,0,18	PVBM08B,T/C,55,55,36,21,0,21	PVBM08F,T/C,38,38,33,8,0,8	IULA:1092:1,T/C,46,46,33,14,0,14	HK-9,T/C,60,60,35,25,0,25	MS84-1373,T/C,80,80,35,41,0,41	MS27-5030,T/C,71,71,34,34,0,34
DS571171	82816	EHI_073630	HM-1A,C/C,128,0,37,80,80,0	HM-1B,C/C,120,0,36,73,73,0	Rahman,C/T,128,128,30,81,1,80	2592100,C/T,86,86,30,46,0,46	PVBM08B,C/T,86,86,30,46,0,46	PVBM08F,C/T,50,50,33,17,0,17	IULA:1092:1,C/T,107,107,31,63,0,63	HK-9,C/T,120,120,31,73,0,73	MS84-1373,C/T,118,118,31,73,1,72	MS27-5030,C/T,126,126,31,82,4,78
DS571171	82838	EHI_073630	HM-1A,T/T,126,0,36,78,78,0	HM-1B,T/T,113,0,36,68,68,0	Rahman,T/C,131,131,31,82,0,82	2592100,T/C,98,98,32,56,0,56	PVBM08B,T/C,73,73,30,36,0,36	PVBM08F,T/C,46,46,32,14,0,14	IULA:1092:1,T/C,96,96,31,54,0,54	HK-9,T/C,116,116,31,70,0,70	MS84-1373,T/C,101,101,31,60,2,58	MS27-5030,T/C,113,113,31,69,1,68
DS571171	83105	EHI_073630	HM-1A,C/C,48,0,36,16,16,0	HM-1B,C/C,58,0,34,24,24,0	Rahman,C/T,36,36,33,6,0,6	2592100,C/T,31,31,33,3,0,3	PVBM08B,C/T,27,27,37,1,0,1	PVBM08F,C/T,24,24,25,1,0,1	IULA:1092:1,C/T,34,34,30,6,1,5	HK-9,C/T,25,25,25,1,0,1	MS84-1373,C/T,36,36,32,6,0,6	MS27-5030,C/T,29,29,32,2,0,2
DS571171	83246	EHI_073630	HM-1A,C/C,125,0,37,77,77,0	HM-1B,C/C,111,0,37,66,66,0	Rahman,C/T,38,38,36,9,0,8	2592100,C/T,46,46,34,14,0,14	PVBM08B,C/T,50,50,33,18,1,17	PVBM08F,C/T,45,45,32,14,0,13	IULA:1092:1,C/T,37,37,32,7,0,7	HK-9,C/T,41,41,34,13,3,10	MS84-1373,C/T,52,52,35,19,0,19	MS27-5030,C/T,43,43,34,12,0,12
DS571171	83262	EHI_073630	HM-1A,A/A,120,0,37,73,73,0	HM-1B,A/A,108,0,37,64,64,0	Rahman,A/G,34,34,25,5,0,5	2592100,A/G,38,38,25,8,0,8	PVBM08B,A/G,33,33,25,4,0,4	PVBM08F,A/G,29,29,25,2,0,2	IULA:1092:1,A/G,36,36,25,6,0,6	HK-9,A/G,31,31,25,3,0,3	MS84-1373,A/G,34,34,27,6,1,5	MS27-5030,A/G,31,31,25,4,1,3
DS571171	83270	EHI_073630	HM-1A,G/G,130,0,37,81,81,0	HM-1B,G/G,113,0,37,68,68,0	Rahman,G/A,42,42,32,11,0,11	2592100,G/A,41,41,32,10,0,10	PVBM08B,G/A,40,40,33,9,0,9	PVBM08F,G/A,41,41,36,10,0,10	IULA:1092:1,G/A,45,45,33,14,1,13	HK-9,G/A,51,51,36,19,1,18	MS84-1373,G/A,42,42,35,12,1,11	MS27-5030,G/A,48,48,35,18,2,16
DS571171	83519	EHI_073630	HM-1A,C/C,97,0,37,55,55,0	HM-1B,C/C,101,0,36,58,58,0	Rahman,C/T,63,63,37,28,0,28	2592100,C/T,51,51,36,19,1,18	PVBM08B,C/T,52,52,36,19,0,19	PVBM08F,C/T,61,61,36,26,0,26	IULA:1092:1,C/T,80,80,36,42,1,41	HK-9,C/T,82,82,35,44,1,43	MS84-1373,C/T,73,73,36,37,1,36	MS27-5030,C/T,62,62,35,27,0,27
DS571171	84192	EHI_073630	HM-1A,G/G,87,0,36,47,47,0	HM-1B,G/G,81,0,36,42,42,0	Rahman,G/A,98,98,37,56,0,56	2592100,G/A,72,72,37,36,1,35	PVBM08B,G/A,73,73,37,36,0,36	PVBM08F,G/A,45,45,35,13,0,13	IULA:1092:1,G/A,55,55,34,21,0,21	HK-9,G/A,45,45,33,16,3,13	MS84-1373,G/A,67,67,35,31,0,31	MS27-5030,G/A,75,75,36,37,0,37
DS571172	105406	EHI_014390	HM-1A,A/A,41,0,36,12,12,0	HM-1B,A/A,31,0,37,4,4,0	Rahman,A/A,32,0,37,14,13,1	2592100,A/A,47,0,36,16,16,0	PVBM08B,A/A,46,0,35,15,15,0	PVBM08F,A/A,51,0,36,18,18,0	IULA:1092:1,A/A,63,0,37,31,31,0	HK-9,A/A,45,0,34,16,16,0	MS84-1373,A/A,20,0,37,8,7,1	MS27-5030,A/T,3,23,35,6,4,2
DS571172	18324	EHI_013960	HM-1A,A/A,83,0,36,44,44,0	HM-1B,A/A,57,0,37,23,23,0	Rahman,A/C,88,88,35,52,4,48	2592100,A/C,72,72,35,37,1,35	PVBM08B,A/A,77,0,36,40,40,0	PVBM08F,A/A,55,0,36,22,22,0	IULA:1092:1,A/C,79,110,36,67,2,65	HK-9,A/A,78,0,35,44,44,0	MS84-1373,A/C,71,71,35,34,0,34	MS27-5030,A/C,65,65,35,30,1,29
DS571172	28059	EHI_013980	HM-1A,T/T,83,0,36,46,46,0	HM-1B,T/T,51,0,37,19,19,0	Rahman,T/C,78,78,35,41,1,40	2592100,T/C,67,67,35,32,1,31	PVBM08B,T/C,83,83,36,45,1,44	PVBM08F,T/C,48,48,36,16,0,16	IULA:1092:1,T/C,97,97,33,57,2,55	HK-9,T/T,130,0,35,82,82,0	MS84-1373,T/C,86,86,34,47,1,46	MS27-5030,T/C,105,105,35,64,3,61
DS571172	28790	EHI_013980	HM-1A,T/T,48,0,35,16,16,0	HM-1B,T/T,50,0,35,17,17,0	Rahman,T/C,40,40,37,9,0,9	2592100,T/C,37,37,36,7,0,7	PVBM08B,T/C,45,45,37,13,0,13	PVBM08F,T/C,51,51,35,18,0,18	IULA:1092:1,T/C,63,63,36,28,0,28	HK-9,T/C,57,57,34,23,0,23	MS84-1373,T/C,53,53,34,20,0,20	MS27-5030,T/C,41,41,35,10,0,10
DS571172	29122	EHI_013980	HM-1A,C/C,56,0,36,23,23,0	HM-1B,C/C,50,0,36,18,18,0	Rahman,C/C,48,0,37,16,16,0	2592100,C/T,41,41,36,10,0,10	PVBM08B,C/C,65,0,37,29,29,0	PVBM08F,C/C,65,0,36,29,29,0	IULA:1092:1,C/C,112,0,36,67,67,0	HK-9,C/C,103,0,37,60,60,0	MS84-1373,C/C,90,0,36,50,50,0	MS27-5030,C/T,48,48,36,17,1,16
DS571172	29738	EHI_013980	HM-1A,C/C,121,0,36,74,74,0	HM-1B,C/C,76,0,36,38,38,0	Rahman,C/C,121,0,36,74,74,0	2592100,C/T,95,95,36,54,1,53	PVBM08B,C/C,82,0,36,44,44,0	PVBM08F,C/C,63,0,34,28,28,0	IULA:1092:1,C/C,130,0,36,81,81,0	HK-9,C/T,117,151,35,101,3,98	MS84-1373,C/C,122,0,36,76,76,0	MS27-5030,C/T,108,108,36,66,2,64
DS571172	29834	EHI_013980	HM-1A,C/C,93,0,35,52,52,0	HM-1B,C/C,78,0,36,40,40,0	Rahman,C/C,136,0,35,88,88,0	2592100,C/A,103,103,36,61,1,60	PVBM08B,C/C,77,0,35,83,80,3	PVBM08F,C/C,67,0,36,34,34,0	IULA:1092:1,C/C,116,0,35,76,76,0	HK-9,C/C,146,0,35,95,95,0	MS84-1373,C/C,127,0,36,85,85,0	MS27-5030,C/A,115,115,36,70,1,69
DS571172	30260	EHI_013980	HM-1A,G/G,31,0,33,3,3,0	HM-1B,G/G,41,0,35,10,10,0	Rahman,G/G,36,0,35,6,6,0	2592100,G/G,55,0,37,21,21,0	PVBM08B,G/G,51,0,35,18,18,0	PVBM08F,G/G,47,0,37,15,15,0	IULA:1092:1,G/G,83,0,36,44,44,0	HK-9,G/T,40,40,36,9,0,9	MS84-1373,G/G,58,0,33,25,25,0	MS27-5030,G/G,31,0,37,3,3,0
DS571172	4050	EHI_013870	HM-1A,A/A,80,0,35,41,41,0	HM-1B,A/A,65,0,35,30,30,0	Rahman,A/G,38,38,34,8,0,8	2592100,A/G,40,40,33,9,0,9	PVBM08B,A/G,65,65,31,29,0,29	PVBM08F,A/G,48,48,34,16,0,16	IULA:1092:1,A/G,78,78,34,43,3,40	HK-9,A/G,93,93,35,52,0,52	MS84-1373,A/G,76,76,34,38,0,38	MS27-5030,A/G,70,70,33,33,0,33
DS571172	50690	EHI_014080	HM-1A,T/T,76,0,35,38,38,0	HM-1B,T/T,66,0,35,30,30,0	Rahman,T/T,82,0,36,43,43,0	2592100,T/C,64,96,34,57,3,54	PVBM08B,T/T,73,0,35,36,36,0	PVBM08F,T/T,48,0,33,16,16,0	IULA:1092:1,T/T,70,0,34,33,33,0	HK-9,T/C,45,73,33,37,1,36	MS84-1373,T/C,67,67,34,31,0,31	MS27-5030,T/C,65,65,34,29,0,29
DS571172	54338	EHI_014110	HM-1A,C/C,173,0,37,117,117,0	HM-1B,C/C,142,0,37,91,91,0	Rahman,C/C,195,0,37,133,133,0	2592100,C/C,168,0,37,113,113,0	PVBM08B,C/T,136,136,36,89,3,86	PVBM08F,C/T,80,80,35,41,0,41	IULA:1092:1,C/C,171,0,37,114,114,0	HK-9,C/C,255,0,36,236,236,0	MS84-1373,C/C,255,0,36,197,197,0	MS27-5030,C/C,255,0,36,201,201,0
DS571172	55830	EHI_014120	HM-1A,T/T,41,0,36,10,10,0	HM-1B,T/T,36,0,37,6,6,0	Rahman,T/T,34,0,37,5,5,0	2592100,T/C,40,40,37,9,0,9	PVBM08B,T/C,37,37,37,7,0,7	PVBM08F,T/C,42,42,36,11,0,11	IULA:1092:1,T/T,62,0,36,28,28,0	HK-9,T/T,85,0,36,46,46,0	MS84-1373,T/C,68,68,36,32,0,32	MS27-5030,T/C,45,45,37,13,0,13
DS571172	64567	EHI_014150	HM-1A,T/T,65,0,36,29,29,0	HM-1B,T/T,50,0,35,17,17,0	Rahman,T/T,41,0,37,10,10,0	2592100,T/T,42,0,36,11,11,0	PVBM08B,T/T,47,0,36,15,15,0	PVBM08F,T/T,53,0,36,20,20,0	IULA:1092:1,T/T,132,0,36,86,86,0	HK-9,T/A,60,60,36,26,1,25	MS84-1373,T/T,73,0,36,36,36,0	MS27-5030,T/T,29,0,32,2,2,0
DS571172	66343	EHI_014160	HM-1A,C/C,190,0,37,130,130,0	HM-1B,C/C,121,0,37,74,74,0	Rahman,C/C,206,0,37,142,142,0	2592100,C/C,175,0,37,117,117,0	PVBM08B,C/T,123,123,36,80,4,76	PVBM08F,C/T,68,68,36,36,4,32	IULA:1092:1,C/C,167,0,37,112,112,0	HK-9,C/C,255,0,37,200,200,0	MS84-1373,C/T,153,153,36,105,5,100	MS27-5030,C/C,255,0,36,198,198,0
DS571172	6736	EHI_013880	HM-1A,A/A,43,0,33,12,12,0	HM-1B,A/A,34,0,37,5,5,0	Rahman,A/T,41,41,34,11,1,10	2592100,A/T,39,50,36,21,4,17	PVBM08B,A/T,21,41,34,16,6,10	PVBM08F,A/T,37,37,34,8,1,7	IULA:1092:1,A/T,23,50,35,19,2,17	HK-9,A/T,42,42,35,12,1,11	MS84-1373,A/T,33,33,37,4,0,4	MS27-5030,A/T,29,29,33,3,1,2
DS571172	70795	EHI_014170	HM-1A,T/G,7,7,32,4,3,1	HM-1B,T/G,2,2,37,2,1,1	Rahman,T/A,0,0,37,1,1,0	2592100,T/T,7,0,25,1,1,0	PVBM08B,T/T,20,0,37,2,2,0	PVBM08F,T/T,6,0,37,1,1,0	IULA:1092:1,T/G,8,14,30,9,7,3	HK-9,T/T,4,0,31,7,6,1	MS84-1373,T/G,21,21,33,5,4,1	MS27-5030,T/G,18,18,37,2,1,1
DS571172	7231	EHI_013880	HM-1A,C/C,87,0,37,47,47,0	HM-1B,C/C,51,0,36,18,18,0	Rahman,C/C,57,0,37,23,23,0	2592100,C/C,53,0,36,20,20,0	PVBM08B,C/A,38,38,36,10,2,9	PVBM08F,C/A,43,43,37,12,0,12	IULA:1092:1,C/C,127,0,36,79,79,0	HK-9,C/C,91,0,36,52,52,0	MS84-1373,C/C,81,0,37,42,42,0	MS27-5030,C/C,51,0,36,18,18,0
DS571172	75524	EHI_014200	HM-1A,G/G,177,0,37,119,119,0	HM-1B,G/G,92,0,37,51,51,0	Rahman,G/A,212,212,37,147,0,147	2592100,G/A,122,122,37,75,0,75	PVBM08B,G/G,157,0,37,103,103,0	PVBM08F,G/G,92,0,36,51,51,0	IULA:1092:1,G/A,150,150,36,98,1,97	HK-9,G/G,255,0,36,185,185,0	MS84-1373,G/A,157,157,36,104,1,103	MS27-5030,G/A,177,177,36,119,0,119
DS571172	76678	EHI_014200	HM-1A,C/C,106,0,37,62,62,0	HM-1B,C/C,77,0,37,39,39,0	Rahman,C/C,130,0,36,100,99,1	2592100,C/C,102,0,36,61,61,0	PVBM08B,C/T,63,95,36,57,4,53	PVBM08F,C/T,58,58,36,25,1,24	IULA:1092:1,C/C,122,0,37,75,75,0	HK-9,C/C,173,0,37,116,116,0	MS84-1373,C/C,132,0,37,83,83,0	MS27-5030,C/C,171,0,37,114,114,0
DS571172	78449	EHI_014220	HM-1A,A/A,91,0,37,50,50,0	HM-1B,A/A,80,0,37,41,41,0	Rahman,A/A,90,0,36,49,49,0	2592100,A/A,85,0,36,45,45,0	PVBM08B,A/T,66,66,33,30,0,30	PVBM08F,A/T,53,53,35,21,1,20	IULA:1092:1,A/A,106,0,36,63,63,0	HK-9,A/T,97,97,36,58,3,55	MS84-1373,A/A,86,0,36,46,46,0	MS27-5030,A/A,102,0,36,59,59,0
DS571172	79182	EHI_014230	HM-1A,A/A,27,0,34,16,15,1	HM-1B,A/A,33,0,30,5,5,0	Rahman,A/A,36,0,31,7,7,0	2592100,A/A,21,0,34,7,6,1	PVBM08B,A/A,21,0,32,13,12,1	PVBM08F,A/A,0,0,25,2,2,0	IULA:1092:1,A/A,15,0,32,6,5,1	HK-9,A/G,6,29,30,10,6,4	MS84-1373,A/A,32,0,30,8,8,4	MS27-5030,A/A,33,0,31,7,7,0
DS571172	83811	EHI_014280	HM-1A,G/G,47,0,35,16,16,0	HM-1B,G/G,41,0,35,10,10,0	Rahman,G/G,61,0,36,26,26,0	2592100,G/G,61,0,36,26,26,0	PVBM08B,G/A,45,45,33,14,1,13	PVBM08F,G/A,43,43,36,13,1,12	IULA:1092:1,G/G,51,0,36,18,18,0	HK-9,G/G,50,0,36,17,17,0	MS84-1373,G/G,47,0,35,15,15,0	MS27-5030,G/G,47,0,36,15,15,0
DS571172	8636	EHI_013890	HM-1A,T/T,153,0,36,100,100,0	HM-1B,T/T,100,0,36,57,57,0	Rahman,T/C,158,158,35,104,0,104	2592100,T/C,143,143,35,93,1,92	PVBM08B,T/C,100,145,36,98,5,93	PVBM08F,T/C,63,63,36,28,0,28	IULA:1092:1,T/C,86,118,35,73,1,72	HK-9,T/C,166,187,36,128,1,127	MS84-1373,T/C,125,125,36,77,0,77	MS27-5030,T/C,116,133,35,85,1,84
DS571172	94214	EHI_014330	HM-1A,T/T,92,0,36,52,52,0	HM-1B,T/T,92,0,37,51,51,0	Rahman,T/T,92,0,36,51,51,0	2592100,T/T,70,0,37,33,33,0	PVBM08B,T/C,62,62,36,29,2,27	PVBM08F,T/C,46,46,33,17,3,14	IULA:1092:1,T/T,133,0,36,84,84,0	HK-9,T/C,80,80,34,45,4,41	MS84-1373,T/T,140,0,36,89,89,0	MS27-5030,T/T,105,0,35,61,61,0
DS571172	94313	EHI_014330	HM-1A,T/T,126,0,36,78,78,0	HM-1B,T/T,111,0,37,66,66,0	Rahman,T/T,102,0,37,59,59,0	2592100,T/T,88,0,37,48,48,0	PVBM08B,T/C,106,106,35,62,0,62	PVBM08F,T/C,83,83,36,44,0,44	IULA:1092:1,T/T,158,0,37,104,104,0	HK-9,T/C,173,173,35,118,2,116	MS84-1373,T/T,182,0,37,123,123,0	MS27-5030,T/T,151,0,37,99,99,0
DS571172	9536	EHI_013900	HM-1A,T/T,145,0,37,94,94,0	HM-1B,T/T,106,0,37,62,62,0	Rahman,T/A,56,56,37,22,0,22	2592100,T/A,62,62,37,27,0,27	PVBM08B,T/A,55,55,37,21,0,21	PVBM08F,T/A,36,36,37,6,0,6	IULA:1092:1,T/A,41,41,37,10,0,10	HK-9,T/T,4,0,37,1,1,0	MS84-1373,T/A,53,53,36,20,0,20	MS27-5030,T/A,70,70,37,33,0,33
DS571172	9539	EHI_013900	HM-1A,A/A,147,0,37,95,95,0	HM-1B,A/A,105,0,37,61,61,0	Rahman,A/A,67,0,36,31,31,0	2592100,A/A,73,0,36,36,36,0	PVBM08B,A/A,62,0,37,27,27,0	PVBM08F,A/A,42,0,37,11,11,0	IULA:1092:1,A/A,43,0,36,12,12,0	HK-9,A/G,31,41,36,11,1,10	MS84-1373,A/A,61,0,37,27,27,0	MS27-5030,A/A,81,0,37,42,42,0
DS571172	97586	EHI_014350	HM-1A,A/A,72,0,36,36,36,1	HM-1B,A/A,58,0,36,24,24,0	Rahman,A/G,69,101,37,61,3,59	2592100,A/G,26,57,37,24,1,23	PVBM08B,A/G,75,75,36,39,2,37	PVBM08F,A/G,34,62,35,30,3,27	IULA:1092:1,A/G,15,77,35,44,5,40	HK-9,A/A,91,0,37,50,50,0	MS84-1373,A/G,63,63,36,28,0,28	MS27-5030,A/G,52,98,36,58,2,58
DS571172	97892	EHI_014350	HM-1A,A/A,150,0,36,97,97,0	HM-1B,A/A,117,0,37,71,71,0	Rahman,A/G,155,155,35,101,0,101	2592100,A/G,103,103,36,60,0,60	PVBM08B,A/G,97,97,36,55,0,55	PVBM08F,A/G,66,66,36,30,0,30	IULA:1092:1,A/G,113,113,35,70,2,68	HK-9,A/G,127,127,35,79,0,79	MS84-1373,A/G,87,118,35,73,1,72	MS27-5030,A/G,106,106,33,64,2,62
DS571172	9836	EHI_013900	HM-1A,A/A,112,0,36,69,69,0	HM-1B,A/A,70,0,36,35,35,0	Rahman,A/A,51,0,33,18,18,0	2592100,A/A,90,0,31,49,49,0	PVBM08B,A/T,41,41,34,12,2,10	PVBM08F,A/T,8,13,29,5,3,2	IULA:1092:1,A/A,33,0,33,5,5,0	HK-9,A/T,27,27,37,1,0,1	MS84-1373,A/A,55,0,27,22,22,0	MS27-5030,A/A,34,0,24,5,5,0
DS571172	9860	EHI_013900	HM-1A,A/A,116,0,37,70,70,0	HM-1B,A/A,86,0,36,47,47,0	Rahman,A/T,58,58,36,26,2,24	2592100,A/T,60,60,36,26,1,25	PVBM08B,A/T,38,75,36,41,4,37	PVBM08F,A/T,36,36,36,8,2,6	IULA:1092:1,A/T,56,56,36,23,1,22	HK-9,A/T,67,98,36,59,3,56	MS84-1373,A/T,43,73,35,38,2,36	MS27-5030,A/T,78,78,37,40,0,40
DS571172	99449	EHI_014360	HM-1A,A/A,82,0,36,43,43,0	HM-1B,A/A,70,0,36,33,33,0	Rahman,A/G,100,120,36,75,1,74	2592100,A/G,60,91,36,53,3,50	PVBM08B,A/G,96,96,36,54,0,54	PVBM08F,A/G,53,53,34,21,1,20	IULA:1092:1,A/G,85,85,37,45,0,45	HK-9,A/A,148,0,37,96,96,0	MS84-1373,A/G,60,60,35,25,0,25	MS27-5030,A/G,91,91,35,52,2,50
DS571172	99776	EHI_014360	HM-1A,C/C,76,0,36,39,39,0	HM-1B,C/C,51,0,37,21,21,0	Rahman,C/T,38,38,32,8,0,8	2592100,C/T,41,41,34,13,3,10	PVBM08B,C/T,43,43,36,17,5,12	PVBM08F,C/T,29,38,30,10,2,8	IULA:1092:1,C/T,50,50,36,22,5,17	HK-9,C/C,115,0,36,70,70,0	MS84-1373,C/T,25,52,32,23,4,19	MS27-5030,C/T,33,33,28,4,0,4
DS571173	100182	EHI_087890	HM-1A,G/C,56,56,36,22,0,22	HM-1B,G/C,42,42,36,11,0,11	Rahman,G/C,72,72,36,35,0,35	2592100,G/C,82,82,36,43,0,43	PVBM08B,G/C,102,102,36,62,3,59	PVBM08F,G/C,56,56,36,22,0,22	IULA:1092:1,G/C,77,110,35,68,3,65	HK-9,G/C,85,85,35,46,1,45	MS84-1373,G/C,68,68,36,33,1,32	MS27-5030,G/C,38,38,36,8,0,8
DS571173	27072	EHI_087420	HM-1A,A/A,43,0,35,13,13,0	HM-1B,A/A,56,0,36,22,22,0	Rahman,A/A,36,0,37,6,6,0	2592100,A/A,65,0,37,29,29,0	PVBM08B,A/A,61,0,36,26,26,0	PVBM08F,A/A,50,0,36,17,17,0	IULA:1092:1,A/A,78,0,36,43,43,0	HK-9,A/T,48,48,36,16,0,16	MS84-1373,A/A,66,0,37,30,30,0	MS27-5030,A/A,34,0,37,5,5,0
DS571173	27910	EHI_087420	HM-1A,G/G,167,0,37,111,111,0	HM-1B,G/G,125,0,37,77,77,0	Rahman,G/T,255,255,36,186,0,186	2592100,G/G,197,0,37,135,135,0	PVBM08B,G/G,217,0,37,151,151,0	PVBM08F,G/G,88,0,36,48,48,0	IULA:1092:1,G/T,155,155,36,101,0,101	HK-9,G/T,192,192,36,131,0,131	MS84-1373,G/T,221,221,36,154,0,154	MS27-5030,G/T,191,191,36,130,0,130
DS571173	33186	EHI_087550	HM-1A,T/T,145,0,36,93,93,0	HM-1B,T/T,120,0,36,73,73,0	Rahman,T/T,185,0,37,126,126,0	2592100,T/T,140,0,36,89,89,0	PVBM08B,T/C,123,157,36,111,8,103	PVBM08F,T/C,56,56,36,25,3,22	IULA:1092:1,T/T,128,0,36,99,97,2	HK-9,T/T,172,0,36,117,117,0	MS84-1373,T/T,176,0,36,118,118,0	MS27-5030,T/T,210,0,36,145,145,0
DS571173	34145	EHI_087550	HM-1A,T/T,137,0,37,87,87,0	HM-1B,T/T,107,0,37,63,63,0	Rahman,T/A,113,113,35,68,0,68	2592100,T/A,97,97,36,56,1,55	PVBM08B,T/A,143,143,37,92,0,92	PVBM08F,T/A,97,97,36,55,0,55	IULA:1092:1,T/A,153,153,36,100,0,100	HK-9,T/A,127,127,36,80,1,79	MS84-1373,T/A,147,147,36,96,1,95	MS27-5030,T/A,111,111,35,69,3,66
DS571173	37388	EHI_087570	HM-1A,A/A,31,0,34,4,4,0	HM-1B,A/A,16,0,32,4,3,1	Rahman,A/A,46,0,36,19,19,0	2592100,A/A,18,0,36,12,11,1	PVBM08B,A/A,42,0,36,16,15,0	PVBM08F,A/A,15,0,33,3,3,0	IULA:1092:1,A/T,10,29,36,7,5,2	HK-9,A/A,18,0,30,3,3,0	MS84-1373,A/A,1,0,34,11,10,1	MS27-5030,A/A,19,0,32,14,13,1
DS571173	49846	EHI_087660	HM-1A,A/A,132,0,35,85,85,0	HM-1B,A/A,103,0,36,61,61,0	Rahman,A/G,103,103,34,68,8,60	2592100,A/G,52,57,34,38,4,34	PVBM08B,A/A,173,0,35,120,120,0	PVBM08F,A/A,95,0,35,53,53,0	IULA:1092:1,A/G,86,86,34,51,5,46	HK-9,A/A,182,0,35,132,132,0	MS84-1373,A/G,117,151,33,109,11,98	MS27-5030,A/G,71,102,31,69,10,59
DS571173	50193	EHI_087660	HM-1A,A/A,98,0,36,56,56,0	HM-1B,A/A,81,0,36,42,42,0	Rahman,A/T,62,78,35,42,2,40	2592100,A/T,81,81,36,42,0,42	PVBM08B,A/A,117,0,36,71,71,0	PVBM08F,A/A,70,0,36,33,33,0	IULA:1092:1,A/T,112,112,35,68,1,67	HK-9,A/A,166,0,36,110,110,0	MS84-1373,A/T,121,121,34,74,0,74	MS27-5030,A/T,73,73,34,36,0,36
DS571173	54316	EHI_087690	HM-1A,T/T,91,0,36,50,50,0	HM-1B,T/T,86,0,36,46,46,0	Rahman,T/T,43,0,35,74,69,5	2592100,T/T,63,0,34,44,43,1	PVBM08B,T/A,36,36,25,6,0,6	PVBM08F,T/A,25,25,25,1,0,1	IULA:1092:1,T/T,60,0,36,68,65,3	HK-9,T/A,38,38,25,8,0,8	MS84-1373,T/T,138,0,36,88,88,0	MS27-5030,T/T,110,0,36,65,65,0
DS571173	54318	EHI_087690	HM-1A,C/C,93,0,36,53,53,0	HM-1B,C/C,87,0,36,47,47,0	Rahman,C/C,43,0,35,74,69,5	2592100,C/C,65,0,34,46,45,1	PVBM08B,C/T,36,36,25,6,0,6	PVBM08F,C/T,25,25,25,1,0,1	IULA:1092:1,C/C,67,0,35,74,71,3	HK-9,C/T,38,38,25,8,0,8	MS84-1373,C/C,147,0,36,95,95,0	MS27-5030,C/C,111,0,36,66,66,0
DS571173	73138	EHI_087780	HM-1A,A/A,77,0,37,39,39,0	HM-1B,A/A,76,0,37,38,38,0	Rahman,A/A,75,0,36,37,37,0	2592100,A/A,70,0,37,33,33,0	PVBM08B,A/A,111,0,37,66,66,0	PVBM08F,A/A,53,0,36,20,20,0	IULA:1092:1,A/A,136,0,37,86,86,0	HK-9,A/G,141,141,36,90,0,90	MS84-1373,A/A,138,0,37,88,88,0	MS27-5030,A/A,102,0,37,59,59,0
DS571173	74618	EHI_087780	HM-1A,G/G,87,0,36,47,47,0	HM-1B,G/G,81,0,37,42,42,0	Rahman,G/G,131,0,36,82,82,0	2592100,G/G,116,0,36,70,70,0	PVBM08B,G/A,80,100,35,63,6,57	PVBM08F,G/A,56,56,35,24,2,22	IULA:1092:1,G/G,135,0,36,85,85,0	HK-9,G/G,147,0,36,96,96,0	MS84-1373,G/G,133,0,36,84,84,0	MS27-5030,G/G,123,0,36,76,76,0
DS571173	77589	EHI_087800	HM-1A,A/T,25,25,28,4,3,1	HM-1B,A/A,23,0,33,3,3,0	Rahman,A/A,21,0,32,8,7,1	2592100,A/A,33,0,37,5,5,0	PVBM08B,A/A,34,0,30,12,12,0	PVBM08F,A/T,5,5,25,5,4,1	IULA:1092:1,A/A,29,0,37,3,3,0	HK-9,A/A,20,0,32,6,5,1	MS84-1373,A/T,21,21,37,5,4,1	MS27-5030,A/A,28,0,32,4,4,0
DS571173	8188	EHI_087310	HM-1A,G/G,43,0,37,12,12,0	HM-1B,G/G,46,0,36,14,14,0	Rahman,G/A,31,31,37,3,0,3	2592100,G/A,40,40,33,10,1,9	PVBM08B,G/A,29,29,33,3,1,2	PVBM08F,G/A,27,27,37,1,0,1	IULA:1092:1,G/A,40,40,31,13,4,9	HK-9,G/A,37,37,32,8,1,7	MS84-1373,G/A,36,36,32,7,1,6	MS27-5030,G/A,27,27,37,1,0,1
DS571173	8584	EHI_087310	HM-1A,A/A,33,0,37,4,4,0	HM-1B,A/A,31,0,33,3,3,0	Rahman,A/G,33,33,34,4,0,4	2592100,A/G,42,42,33,12,1,11	PVBM08B,A/A,42,0,35,11,11,0	PVBM08F,A/A,36,0,35,6,6,0	IULA:1092:1,A/G,47,47,30,15,0,15	HK-9,A/A,38,0,31,8,8,0	MS84-1373,A/G,36,36,30,8,2,6	MS27-5030,A/G,29,29,25,2,0,2
DS571173	90496	EHI_087850	HM-1A,C/C,70,0,35,33,33,0	HM-1B,C/C,68,0,36,32,32,0	Rahman,C/C,61,0,36,26,26,0	2592100,C/C,80,0,36,41,41,0	PVBM08B,C/G,87,87,36,48,1,47	PVBM08F,C/G,60,60,35,25,0,25	IULA:1092:1,C/C,118,0,36,74,74,0	HK-9,C/C,85,0,35,45,45,0	MS84-1373,C/C,89,0,36,74,73,1	MS27-5030,C/C,82,0,34,45,45,0
DS571173	9298	EHI_087310	HM-1A,G/G,50,0,35,17,17,0	HM-1B,G/G,57,0,34,23,23,0	Rahman,G/A,34,34,35,5,0,5	2592100,G/A,34,34,37,5,0,5	PVBM08B,G/G,52,0,35,19,19,0	PVBM08F,G/G,41,0,36,10,10,0	IULA:1092:1,G/A,42,42,32,11,0,11	HK-9,G/G,53,0,34,20,20,0	MS84-1373,G/A,31,31,33,3,0,3	MS27-5030,G/A,29,29,32,2,0,2
DS571174	15473	EHI_035430	HM-1A,C/C,96,0,36,54,54,0	HM-1B,C/C,67,0,36,31,31,0	Rahman,C/A,78,78,35,40,0,40	2592100,C/C,88,0,36,48,48,0	PVBM08B,C/A,51,51,35,18,0,18	PVBM08F,C/A,30,48,35,17,0,17	IULA:1092:1,C/A,73,73,31,39,3,36	HK-9,C/A,82,82,32,44,1,43	MS84-1373,C/A,51,76,33,42,4,38	MS27-5030,C/C,121,0,36,74,74,0
DS571174	24230	EHI_035470	HM-1A,C/C,61,0,36,26,26,0	HM-1B,C/C,65,0,36,29,29,0	Rahman,C/C,103,0,37,60,60,0	2592100,C/C,77,0,37,39,39,0	PVBM08B,C/C,87,0,37,48,48,0	PVBM08F,C/C,58,0,37,39,38,1	IULA:1092:1,C/C,117,0,35,71,71,0	HK-9,C/T,37,37,34,7,0,7	MS84-1373,C/C,103,0,36,60,60,0	MS27-5030,C/C,85,0,36,70,68,2
DS571174	24949	EHI_035480	HM-1A,A/A,52,0,37,19,19,0	HM-1B,A/A,45,0,36,13,13,0	Rahman,A/A,33,0,37,4,4,0	2592100,A/A,46,0,37,14,14,0	PVBM08B,A/A,46,0,37,14,14,0	PVBM08F,A/A,46,0,37,14,14,0	IULA:1092:1,A/A,98,0,36,56,56,0	HK-9,A/G,47,47,34,15,0,15	MS84-1373,A/A,55,0,37,21,21,0	MS27-5030,A/A,31,0,37,3,3,0
DS571174	25239	EHI_035480	HM-1A,T/T,66,0,35,30,30,0	HM-1B,T/T,61,0,36,27,27,0	Rahman,T/T,75,0,36,37,37,0	2592100,T/T,66,0,36,30,30,0	PVBM08B,T/A,42,42,33,11,0,11	PVBM08F,T/A,38,38,28,8,0,8	IULA:1092:1,T/T,72,0,35,35,35,0	HK-9,T/T,78,0,36,40,40,0	MS84-1373,T/T,65,0,35,29,29,0	MS27-5030,T/T,73,0,32,37,37,0
DS571174	31913	EHI_035510	HM-1A,T/G,29,29,25,2,0,2	HM-1B,T/A,0,0,37,1,1,0	Rahman,T/T,36,0,30,6,6,0	2592100,T/T,31,0,25,3,3,0	PVBM08B,T/T,25,0,25,1,1,0	PVBM08F,T/T,27,0,37,1,1,0	IULA:1092:1,T/T,9,0,36,7,6,1	HK-9,T/T,2,0,30,10,8,2	MS84-1373,T/G,31,31,32,4,1,3	MS27-5030,T/G,33,33,32,6,2,4
DS571174	34702	EHI_035520	HM-1A,T/T,41,0,35,10,10,0	HM-1B,T/T,50,0,36,17,17,0	Rahman,T/C,37,37,34,7,0,7	2592100,T/C,40,40,37,10,1,9	PVBM08B,T/C,25,34,32,7,2,5	PVBM08F,T/C,38,38,35,11,3,8	IULA:1092:1,T/C,73,73,35,42,6,36	HK-9,T/C,47,61,35,28,2,26	MS84-1373,T/C,48,48,35,20,4,16	MS27-5030,T/C,37,37,37,8,1,7
DS571174	37382	EHI_035540	HM-1A,G/G,95,0,36,55,55,0	HM-1B,G/G,81,0,36,43,43,0	Rahman,G/G,92,0,36,52,52,0	2592100,G/G,81,0,35,58,57,1	PVBM08B,G/A,62,62,34,27,0,27	PVBM08F,G/A,51,51,36,19,1,18	IULA:1092:1,G/G,112,0,35,67,67,0	HK-9,G/G,98,0,36,57,57,0	MS84-1373,G/G,103,0,36,61,61,0	MS27-5030,G/G,103,0,36,61,61,0
DS571174	44960	EHI_035570	HM-1A,A/A,93,0,36,52,52,0	HM-1B,A/A,91,0,36,50,50,0	Rahman,A/A,157,0,36,103,103,0	2592100,A/A,130,0,36,81,81,0	PVBM08B,A/A,105,0,36,61,61,0	PVBM08F,A/A,65,0,36,29,29,0	IULA:1092:1,A/A,125,0,36,77,77,0	HK-9,A/C,76,76,35,40,2,38	MS84-1373,A/A,121,0,35,74,74,0	MS27-5030,A/A,158,0,36,104,104,0
DS571174	45196	EHI_035570	HM-1A,A/A,112,0,37,67,67,0	HM-1B,A/A,105,0,37,61,61,0	Rahman,A/A,140,0,37,89,89,0	2592100,A/A,77,0,37,39,39,0	PVBM08B,A/A,105,0,37,61,61,0	PVBM08F,A/A,66,0,36,30,30,0	IULA:1092:1,A/A,152,0,37,99,99,0	HK-9,A/G,68,91,35,68,18,50	MS84-1373,A/A,175,0,37,118,118,0	MS27-5030,A/A,198,0,37,136,136,0
DS571174	56529	EHI_035610	HM-1A,A/A,40,0,36,9,9,0	HM-1B,A/A,36,0,32,7,7,0	Rahman,A/A,58,0,36,24,24,0	2592100,A/A,45,0,35,13,13,0	PVBM08B,A/G,47,47,36,15,0,15	PVBM08F,A/G,37,37,32,7,0,7	IULA:1092:1,A/A,52,0,34,20,20,0	HK-9,A/G,29,29,32,2,0,2	MS84-1373,A/G,36,36,33,6,0,6	MS27-5030,A/A,34,0,33,5,5,0
DS571174	56816	EHI_035610	HM-1A,G/G,72,0,37,35,35,0	HM-1B,G/G,85,0,37,45,45,0	Rahman,G/G,88,0,37,48,48,0	2592100,G/G,77,0,37,39,39,0	PVBM08B,G/A,66,66,36,30,0,30	PVBM08F,G/A,67,67,37,31,0,31	IULA:1092:1,G/G,152,0,37,99,99,0	HK-9,G/A,65,65,37,29,0,29	MS84-1373,G/A,97,97,36,56,1,55	MS27-5030,G/G,78,0,36,40,40,0
DS571174	58068	EHI_035610	HM-1A,G/G,38,0,34,8,8,0	HM-1B,G/G,36,0,35,6,6,0	Rahman,G/G,38,0,37,8,8,0	2592100,G/G,37,0,36,7,7,0	PVBM08B,G/G,37,0,36,7,7,0	PVBM08F,G/G,34,0,37,5,5,0	IULA:1092:1,G/G,86,0,36,46,46,0	HK-9,G/A,40,40,32,9,0,9	MS84-1373,G/G,50,0,36,17,17,0	MS27-5030,G/G,27,0,37,1,1,0
DS571174	58383	EHI_035610	HM-1A,T/T,42,0,37,11,11,0	HM-1B,T/T,52,0,36,19,19,0	Rahman,T/C,40,40,37,10,1,9	2592100,T/C,28,43,37,15,3,12	PVBM08B,T/C,29,48,36,17,1,16	PVBM08F,T/C,41,41,36,10,0,10	IULA:1092:1,T/C,81,81,37,42,0,42	HK-9,T/C,50,50,36,18,1,17	MS84-1373,T/C,60,60,37,25,0,25	MS27-5030,T/C,57,57,37,23,0,23
DS571174	60638	EHI_035630	HM-1A,T/T,137,0,37,87,87,0	HM-1B,T/T,126,0,37,78,78,0	Rahman,T/T,255,0,36,204,204,2	2592100,T/T,165,0,37,126,125,1	PVBM08B,T/C,156,156,36,103,1,102	PVBM08F,T/C,57,57,36,23,0,23	IULA:1092:1,T/T,191,0,37,130,130,0	HK-9,T/T,255,0,37,207,207,0	MS84-1373,T/T,232,0,37,163,163,0	MS27-5030,T/T,255,0,36,200,200,0
DS571174	65055	EHI_035670	HM-1A,A/A,106,0,37,63,63,0	HM-1B,A/A,75,0,36,37,37,0	Rahman,A/A,88,0,37,48,48,0	2592100,A/A,92,0,36,52,52,0	PVBM08B,A/G,68,68,36,33,1,32	PVBM08F,A/G,58,58,37,24,0,24	IULA:1092:1,A/A,130,0,37,82,82,0	HK-9,A/A,145,0,37,93,93,0	MS84-1373,A/A,140,0,37,89,89,0	MS27-5030,A/A,113,0,37,68,68,0
DS571174	65702	EHI_035680	HM-1A,G/G,76,0,37,38,38,0	HM-1B,G/G,68,0,36,32,32,0	Rahman,G/A,57,57,36,23,0,23	2592100,G/G,90,0,36,49,49,0	PVBM08B,G/G,72,0,35,36,36,0	PVBM08F,G/G,75,0,36,37,37,0	IULA:1092:1,G/A,56,88,35,51,3,48	HK-9,G/G,127,0,36,79,79,0	MS84-1373,G/G,118,0,36,72,72,0	MS27-5030,G/G,140,0,36,89,89,0
DS571174	66031	EHI_035680	HM-1A,A/A,130,0,37,81,81,0	HM-1B,A/A,95,0,37,53,53,0	Rahman,A/G,223,223,36,156,0,156	2592100,A/A,133,0,37,84,84,0	PVBM08B,A/A,165,0,37,109,109,0	PVBM08F,A/A,81,0,36,42,42,0	IULA:1092:1,A/G,130,130,36,81,0,81	HK-9,A/A,217,0,36,153,153,0	MS84-1373,A/A,168,0,36,112,112,0	MS27-5030,A/A,185,0,37,125,125,0
DS571174	68210	EHI_035690	HM-1A,C/C,111,0,37,66,66,0	HM-1B,C/C,88,0,36,50,50,0	Rahman,C/T,74,105,33,62,1,61	2592100,C/C,163,0,37,108,108,0	PVBM08B,C/C,126,0,36,78,78,0	PVBM08F,C/C,78,0,36,40,40,0	IULA:1092:1,C/T,52,52,34,22,3,19	HK-9,C/C,213,0,37,148,148,0	MS84-1373,C/C,163,0,36,109,109,0	MS27-5030,C/C,198,0,36,136,136,0
DS571174	68226	EHI_035690	HM-1A,T/T,115,0,37,69,69,0	HM-1B,T/T,96,0,36,54,54,0	Rahman,T/C,80,80,31,41,0,41	2592100,T/T,137,0,37,87,87,0	PVBM08B,T/T,143,0,37,92,92,0	PVBM08F,T/T,71,0,36,34,34,0	IULA:1092:1,T/C,45,45,31,13,0,13	HK-9,T/T,242,0,36,171,171,0	MS84-1373,T/T,170,0,37,113,113,0	MS27-5030,T/T,212,0,36,147,147,0
DS571174	68322	EHI_035690	HM-1A,C/C,76,0,35,38,38,0	HM-1B,C/C,72,0,36,36,36,0	Rahman,C/T,42,60,35,26,1,25	2592100,C/C,100,0,36,59,59,0	PVBM08B,C/C,125,0,34,78,78,0	PVBM08F,C/C,46,0,35,15,15,0	IULA:1092:1,C/T,55,55,34,22,1,21	HK-9,C/C,125,0,35,80,80,0	MS84-1373,C/C,112,0,37,69,69,0	MS27-5030,C/C,108,0,35,84,82,2
DS571174	68449	EHI_035690	HM-1A,A/A,116,0,37,71,71,0	HM-1B,A/A,128,0,37,80,80,0	Rahman,A/T,61,61,31,26,0,26	2592100,A/A,121,0,37,74,74,0	PVBM08B,A/A,135,0,36,85,85,0	PVBM08F,A/A,87,0,37,47,47,0	IULA:1092:1,A/T,52,52,34,19,0,19	HK-9,A/A,255,0,37,182,182,0	MS84-1373,A/A,227,0,37,159,159,0	MS27-5030,A/A,255,0,37,199,199,0
DS571174	68506	EHI_035690	HM-1A,G/G,118,0,37,72,72,0	HM-1B,G/G,97,0,36,55,55,0	Rahman,G/A,120,120,34,75,2,73	2592100,G/G,115,0,36,69,69,0	PVBM08B,G/G,153,0,36,100,100,0	PVBM08F,G/G,63,0,36,28,28,0	IULA:1092:1,G/A,61,92,35,54,3,51	HK-9,G/G,213,0,36,148,148,0	MS84-1373,G/G,176,0,36,118,118,0	MS27-5030,G/G,195,0,36,154,153,1
DS571174	68539	EHI_035690	HM-1A,G/G,121,0,36,74,74,0	HM-1B,G/G,80,0,36,42,42,0	Rahman,G/A,33,33,25,4,0,4	2592100,G/G,141,0,36,90,90,0	PVBM08B,G/G,135,0,36,85,85,0	PVBM08F,G/G,58,0,36,24,24,0	IULA:1092:1,G/A,36,36,25,6,0,6	HK-9,G/G,180,0,35,121,121,0	MS84-1373,G/G,155,0,36,101,101,0	MS27-5030,G/G,175,0,36,117,117,0
DS571174	68902	EHI_035690	HM-1A,A/A,131,0,37,82,82,0	HM-1B,A/A,125,0,37,77,77,0	Rahman,A/G,55,55,36,21,0,21	2592100,A/A,131,0,37,82,82,0	PVBM08B,A/A,136,0,36,86,86,0	PVBM08F,A/A,85,0,36,45,45,0	IULA:1092:1,A/G,50,50,35,17,0,17	HK-9,A/A,201,0,36,138,138,0	MS84-1373,A/A,222,0,37,157,157,0	MS27-5030,A/A,190,0,36,129,129,0
DS571174	73351	EHI_035710	HM-1A,G/G,37,0,32,7,7,0	HM-1B,G/G,38,0,36,8,8,0	Rahman,G/A,29,29,32,2,0,2	2592100,G/G,13,0,33,5,4,1	PVBM08B,G/G,40,0,37,9,9,0	PVBM08F,G/G,38,0,36,8,8,0	IULA:1092:1,G/A,19,44,33,13,1,12	HK-9,G/G,58,0,37,24,24,0	MS84-1373,G/G,48,0,36,16,16,0	MS27-5030,G/G,29,0,32,2,2,0
DS571174	80965	EHI_035740	HM-1A,G/G,78,0,36,40,40,0	HM-1B,G/G,75,0,36,37,37,0	Rahman,G/G,78,0,36,40,40,0	2592100,G/G,80,0,37,41,41,0	PVBM08B,G/G,103,0,35,60,60,0	PVBM08F,G/G,81,0,36,42,42,0	IULA:1092:1,G/G,125,0,36,77,77,0	HK-9,G/A,58,58,33,24,0,24	MS84-1373,G/G,126,0,35,78,78,0	MS27-5030,G/G,87,0,33,47,47,0
DS571174	81029	EHI_035740	HM-1A,T/T,57,0,35,23,23,0	HM-1B,T/T,48,0,36,16,16,0	Rahman,T/T,61,0,36,26,26,0	2592100,T/T,75,0,36,37,37,0	PVBM08B,T/T,61,0,37,26,26,0	PVBM08F,T/T,40,0,33,9,9,0	IULA:1092:1,T/T,88,0,34,48,48,0	HK-9,T/G,42,56,35,24,1,23	MS84-1373,T/T,72,0,35,35,35,0	MS27-5030,T/T,75,0,34,37,37,0
DS571174	81870	EHI_035750	HM-1A,G/G,81,0,36,45,45,0	HM-1B,G/G,67,0,37,31,31,0	Rahman,G/G,53,0,37,20,20,0	2592100,G/G,50,0,37,17,17,0	PVBM08B,G/G,78,0,36,40,40,0	PVBM08F,G/G,53,0,36,20,20,0	IULA:1092:1,G/G,126,0,36,78,78,0	HK-9,G/A,78,78,35,40,0,40	MS84-1373,G/G,133,0,36,86,86,0	MS27-5030,G/G,70,0,35,33,33,0
DS571174	90158	EHI_035800	HM-1A,T/T,97,0,37,56,56,0	HM-1B,T/T,62,0,36,27,27,0	Rahman,T/T,112,0,36,67,67,0	2592100,T/T,91,0,36,50,50,0	PVBM08B,T/T,91,0,36,50,50,0	PVBM08F,T/T,75,0,35,37,37,0	IULA:1092:1,T/T,111,0,35,69,69,0	HK-9,T/T,86,0,35,47,47,0	MS84-1373,T/C,138,138,36,90,2,88	MS27-5030,T/T,98,0,35,60,60,0
DS571174	96089	EHI_035820	HM-1A,C/C,34,0,35,5,5,0	HM-1B,C/C,40,0,33,9,9,0	Rahman,C/C,43,0,35,12,12,0	2592100,C/T,37,37,34,7,0,7	PVBM08B,C/C,52,0,35,19,19,0	PVBM08F,C/C,40,0,36,9,9,0	IULA:1092:1,C/C,112,0,36,67,67,0	HK-9,C/C,77,0,36,39,39,0	MS84-1373,C/C,51,0,36,18,18,0	MS27-5030,C/C,27,0,37,1,1,0
DS571174	96853	EHI_035820	HM-1A,T/T,62,0,37,27,27,0	HM-1B,T/T,63,0,35,28,28,0	Rahman,T/T,75,0,36,37,37,0	2592100,T/C,51,51,33,18,0,18	PVBM08B,T/C,56,56,34,22,0,22	PVBM08F,T/C,43,43,35,12,0,12	IULA:1092:1,T/T,108,0,36,64,64,0	HK-9,T/T,81,0,36,42,42,0	MS84-1373,T/C,60,60,36,25,0,25	MS27-5030,T/C,83,83,34,45,1,44
DS571175	77810	EHI_177570	HM-1A,C/C,118,0,36,72,72,0	HM-1B,C/C,76,0,36,38,38,0	Rahman,C/C,117,0,36,71,71,0	2592100,C/C,57,0,36,23,23,0	PVBM08B,C/C,106,0,37,62,62,0	PVBM08F,C/C,66,0,35,30,30,0	IULA:1092:1,C/C,135,0,36,85,85,0	HK-9,C/T,85,85,35,45,0,45	MS84-1373,C/C,153,0,35,100,100,0	MS27-5030,C/C,110,0,36,65,65,0
DS571175	79999	EHI_177580	HM-1A,C/C,71,0,34,34,34,0	HM-1B,C/C,52,0,35,19,19,0	Rahman,C/C,56,0,36,22,22,0	2592100,C/T,47,47,36,15,0,15	PVBM08B,C/C,52,0,35,19,19,0	PVBM08F,C/C,48,0,36,16,16,0	IULA:1092:1,C/C,101,0,35,58,58,0	HK-9,C/T,53,53,35,23,2,20	MS84-1373,C/C,92,0,34,51,51,0	MS27-5030,C/C,48,0,34,16,16,0
DS571175	80335	EHI_177580	HM-1A,A/A,68,0,36,32,32,0	HM-1B,A/A,48,0,37,16,16,0	Rahman,A/A,56,0,37,22,22,0	2592100,A/C,46,46,37,14,0,14	PVBM08B,A/A,72,0,37,36,36,0	PVBM08F,A/A,57,0,37,23,23,0	IULA:1092:1,A/A,136,0,36,86,86,0	HK-9,A/C,90,90,37,50,1,49	MS84-1373,A/A,93,0,37,52,52,0	MS27-5030,A/A,66,0,37,30,30,0
DS571175	8059	EHI_176990	HM-1A,T/T,67,0,35,31,31,0	HM-1B,T/T,73,0,35,36,36,0	Rahman,T/T,46,0,36,14,14,0	2592100,T/T,58,0,36,24,24,0	PVBM08B,T/A,61,61,33,26,0,26	PVBM08F,T/A,47,47,34,15,0,15	IULA:1092:1,T/T,98,0,36,57,57,0	HK-9,T/T,90,0,35,49,49,0	MS84-1373,T/T,88,0,35,48,48,0	MS27-5030,T/T,61,0,34,27,27,0
DS571175	9530	EHI_176990	HM-1A,T/T,53,0,35,20,20,0	HM-1B,T/T,48,0,35,16,16,0	Rahman,T/T,61,0,37,27,27,0	2592100,T/T,66,0,36,30,30,0	PVBM08B,T/T,67,0,34,31,31,0	PVBM08F,T/T,45,0,35,13,13,0	IULA:1092:1,T/T,71,0,34,36,36,0	HK-9,T/C,33,33,25,5,1,4	MS84-1373,T/T,55,0,33,22,22,0	MS27-5030,T/T,63,0,34,29,29,0
DS571175	9551	EHI_176990	HM-1A,A/A,87,0,37,48,48,0	HM-1B,A/A,77,0,36,40,40,0	Rahman,A/A,110,0,37,65,65,0	2592100,A/A,69,0,36,46,45,1	PVBM08B,A/A,111,0,36,67,67,0	PVBM08F,A/A,68,0,35,33,33,0	IULA:1092:1,A/A,112,0,36,68,68,0	HK-9,A/G,71,71,35,35,1,34	MS84-1373,A/A,87,0,36,47,47,0	MS27-5030,A/A,75,0,35,38,38,0
DS571176	13468	EHI_051420	HM-1A,T/T,52,0,34,19,19,0	HM-1B,T/T,40,0,33,9,9,0	Rahman,T/T,51,0,34,18,18,0	2592100,T/A,66,66,36,31,1,30	PVBM08B,T/A,46,46,32,14,0,14	PVBM08F,T/A,45,45,32,13,0,13	IULA:1092:1,T/T,70,0,35,33,33,0	HK-9,T/T,47,0,33,15,15,0	MS84-1373,T/A,65,65,35,31,2,29	MS27-5030,T/A,60,60,34,30,5,25
DS571176	16083	EHI_051420	HM-1A,A/A,51,0,36,19,19,0	HM-1B,A/A,46,0,36,14,14,0	Rahman,A/A,42,0,36,11,11,0	2592100,A/A,50,0,36,18,18,0	PVBM08B,A/G,40,40,32,10,1,9	PVBM08F,A/G,45,45,32,14,1,13	IULA:1092:1,A/A,68,0,36,33,33,0	HK-9,A/A,56,0,36,22,22,0	MS84-1373,A/A,86,0,36,49,49,0	MS27-5030,A/A,42,0,34,11,11,0
DS571176	20511	EHI_051440	HM-1A,A/A,41,0,35,11,11,0	HM-1B,A/A,33,0,37,4,4,0	Rahman,A/A,46,0,36,14,14,0	2592100,A/A,36,0,37,6,6,0	PVBM08B,A/G,45,45,30,13,0,13	PVBM08F,A/G,42,42,34,11,0,11	IULA:1092:1,A/A,60,0,34,27,27,0	HK-9,A/A,45,0,35,13,13,0	MS84-1373,A/G,48,48,34,16,0,16	MS27-5030,A/A,27,0,37,1,1,0
DS571176	21426	EHI_051450	HM-1A,G/G,72,0,36,35,35,0	HM-1B,G/G,56,0,36,22,22,0	Rahman,G/G,178,0,37,120,120,0	2592100,G/G,103,0,37,60,60,0	PVBM08B,G/A,61,61,36,26,0,26	PVBM08F,G/A,53,53,36,20,0,20	IULA:1092:1,G/G,66,0,37,30,30,0	HK-9,G/G,77,0,35,39,39,0	MS84-1373,G/G,76,0,36,38,38,0	MS27-5030,G/G,108,0,37,64,64,0
DS571176	42938	EHI_051770	HM-1A,A/A,22,0,37,3,3,0	HM-1B,A/A,37,0,37,10,10,0	Rahman,A/A,53,0,36,21,21,0	2592100,A/A,50,0,35,17,17,0	PVBM08B,A/A,52,0,35,21,21,0	PVBM08F,A/A,42,0,35,16,16,0	IULA:1092:1,A/A,23,0,31,15,14,1	HK-9,A/A,27,0,33,13,12,1	MS84-1373,A/A,37,0,36,9,9,0	MS27-5030,A/T,4,33,35,11,7,4
DS571176	63521	EHI_051850	HM-1A,A/A,38,0,34,8,8,0	HM-1B,A/A,34,0,37,5,5,0	Rahman,A/A,72,0,36,35,35,0	2592100,A/A,56,0,36,22,22,0	PVBM08B,A/A,62,0,37,27,27,0	PVBM08F,A/A,56,0,37,22,22,0	IULA:1092:1,A/A,100,0,36,57,57,0	HK-9,A/A,75,0,36,37,37,0	MS84-1373,A/G,57,57,36,23,0,23	MS27-5030,A/A,40,0,36,9,9,0
DS571176	64886	EHI_051850	HM-1A,A/A,100,0,35,57,57,0	HM-1B,A/A,65,0,36,29,29,0	Rahman,A/A,121,0,35,75,75,0	2592100,A/G,72,72,34,36,1,35	PVBM08B,A/A,67,0,35,31,31,0	PVBM08F,A/A,61,0,34,28,28,0	IULA:1092:1,A/A,100,0,35,59,59,0	HK-9,A/A,100,0,34,59,59,0	MS84-1373,A/A,115,0,35,69,69,0	MS27-5030,A/G,68,68,35,33,1,32
DS571176	70186	EHI_051850	HM-1A,T/T,91,0,36,50,50,0	HM-1B,T/T,63,0,35,28,28,0	Rahman,T/C,161,161,36,112,6,106	2592100,T/T,81,0,36,43,43,0	PVBM08B,T/T,91,0,36,50,50,0	PVBM08F,T/T,53,0,37,21,21,0	IULA:1092:1,T/C,100,100,36,61,4,57	HK-9,T/T,102,0,36,67,67,0	MS84-1373,T/T,90,0,35,51,51,0	MS27-5030,T/T,125,0,37,77,77,0
DS571176	7253	EHI_051400	HM-1A,A/A,82,0,36,43,43,0	HM-1B,A/A,50,0,36,17,17,0	Rahman,A/A,59,0,36,50,49,1	2592100,A/G,77,77,36,39,0,39	PVBM08B,A/A,82,0,36,45,45,0	PVBM08F,A/A,95,0,36,53,53,0	IULA:1092:1,A/A,133,0,37,84,84,0	HK-9,A/A,86,0,37,46,46,0	MS84-1373,A/G,128,128,36,81,1,80	MS27-5030,A/G,83,83,36,44,0,44
DS571176	7797	EHI_051400	HM-1A,C/C,116,0,36,70,70,0	HM-1B,C/C,83,0,36,44,44,0	Rahman,C/C,95,0,34,54,54,0	2592100,C/T,31,31,25,3,0,3	PVBM08B,C/C,87,0,36,47,47,0	PVBM08F,C/C,68,0,36,32,32,0	IULA:1092:1,C/C,116,0,35,70,70,0	HK-9,C/C,97,0,35,55,55,0	MS84-1373,C/T,41,41,27,14,4,10	MS27-5030,C/T,25,25,27,8,7,1
DS571176	7820	EHI_051400	HM-1A,A/A,112,0,37,67,67,0	HM-1B,A/A,77,0,37,39,39,0	Rahman,A/A,76,0,36,38,38,0	2592100,A/G,31,31,25,3,0,3	PVBM08B,A/A,88,0,36,49,49,0	PVBM08F,A/A,73,0,37,36,36,0	IULA:1092:1,A/A,136,0,36,86,86,0	HK-9,A/A,117,0,35,72,72,0	MS84-1373,A/G,47,47,27,15,0,15	MS27-5030,A/G,38,38,27,8,0,8
DS571176	7948	EHI_051400	HM-1A,C/C,97,0,36,55,55,0	HM-1B,C/C,70,0,35,33,33,0	Rahman,C/C,67,0,35,31,31,0	2592100,C/T,29,29,32,2,0,2	PVBM08B,C/C,66,0,35,30,30,0	PVBM08F,C/C,61,0,36,26,26,0	IULA:1092:1,C/C,127,0,36,79,79,0	HK-9,C/C,91,0,36,50,50,0	MS84-1373,C/T,36,36,29,7,1,6	MS27-5030,C/T,33,33,25,4,0,4
DS571176	80652	EHI_051890	HM-1A,C/C,58,0,35,24,24,0	HM-1B,C/C,47,0,35,15,15,0	Rahman,C/T,42,42,35,12,1,11	2592100,C/T,40,40,35,9,0,9	PVBM08B,C/C,50,0,33,18,18,0	PVBM08F,C/C,34,0,35,5,5,0	IULA:1092:1,C/T,12,47,33,20,5,15	HK-9,C/C,86,0,35,47,47,0	MS84-1373,C/T,11,27,33,30,8,22	MS27-5030,C/T,20,50,33,21,4,17
DS571176	83515	EHI_051910	HM-1A,T/T,113,0,35,68,68,0	HM-1B,T/T,80,0,36,41,41,0	Rahman,T/T,50,0,35,119,17,0	2592100,T/T,101,0,37,58,58,0	PVBM08B,T/T,111,0,36,66,66,0	PVBM08F,T/T,70,0,36,33,33,0	IULA:1092:1,T/T,47,0,34,94,15,0	HK-9,T/T,168,0,37,112,112,0	MS84-1373,T/C,178,178,35,122,2,120	MS27-5030,T/T,152,0,36,99,99,0
DS571176	87878	EHI_051920	HM-1A,G/G,63,0,34,29,29,0	HM-1B,G/G,78,0,35,40,40,0	Rahman,G/T,31,31,28,5,2,3	2592100,G/G,43,0,33,12,12,0	PVBM08B,G/G,58,0,35,24,24,0	PVBM08F,G/G,58,0,34,25,25,0	IULA:1092:1,G/T,46,46,35,22,8,14	HK-9,G/G,83,0,35,45,45,0	MS84-1373,G/G,110,0,34,66,66,0	MS27-5030,G/G,50,0,35,18,18,0
DS571176	88026	EHI_051920	HM-1A,A/A,96,0,37,54,54,0	HM-1B,A/A,65,0,36,30,30,0	Rahman,A/G,151,151,36,105,7,98	2592100,A/A,100,0,36,58,58,0	PVBM08B,A/A,92,0,37,51,51,0	PVBM08F,A/A,81,0,36,42,42,0	IULA:1092:1,A/G,70,102,36,62,3,59	HK-9,A/A,160,0,37,105,105,0	MS84-1373,A/A,185,0,37,125,125,0	MS27-5030,A/A,138,0,37,88,88,0
DS571176	8887	EHI_051400	HM-1A,A/A,52,0,34,19,19,0	HM-1B,A/A,50,0,34,18,18,0	Rahman,A/C,43,43,33,12,0,12	2592100,A/C,26,36,36,7,0,7	PVBM08B,A/A,50,0,31,17,17,0	PVBM08F,A/A,20,0,32,10,9,1	IULA:1092:1,A/C,43,61,33,33,7,26	HK-9,A/C,31,66,33,38,8,30	MS84-1373,A/C,70,101,35,67,9,58	MS27-5030,A/C,27,43,33,16,4,12
DS571176	89171	EHI_051930	HM-1A,G/G,150,0,37,97,97,0	HM-1B,G/G,122,0,37,75,75,0	Rahman,G/A,222,222,35,158,3,155	2592100,G/G,155,0,36,121,120,1	PVBM08B,G/G,180,0,36,121,121,0	PVBM08F,G/G,68,0,35,32,32,0	IULA:1092:1,G/A,112,112,34,69,2,67	HK-9,G/G,255,0,36,204,204,0	MS84-1373,G/G,197,0,36,136,136,0	MS27-5030,G/G,250,0,36,179,179,0
DS571177	16818	EHI_166820	HM-1A,A/A,88,0,36,48,48,0	HM-1B,A/A,83,0,36,44,44,0	Rahman,A/A,96,0,36,54,54,0	2592100,A/A,80,0,37,41,41,0	PVBM08B,A/A,107,0,36,64,64,0	PVBM08F,A/A,72,0,36,35,35,0	IULA:1092:1,A/A,117,0,37,71,71,0	HK-9,A/G,101,101,35,58,0,58	MS84-1373,A/A,146,0,36,94,94,0	MS27-5030,A/A,91,0,36,50,50,0
DS571177	1964	EHI_166690	HM-1A,T/T,207,0,37,143,143,0	HM-1B,T/T,180,0,37,121,121,0	Rahman,T/C,255,255,36,246,4,242	2592100,T/C,255,255,37,198,1,197	PVBM08B,T/C,255,255,36,236,1,235	PVBM08F,T/C,82,82,36,43,0,43	IULA:1092:1,T/C,157,157,36,105,2,103	HK-9,T/C,255,255,36,351,1,350	MS84-1373,T/C,231,255,36,207,4,203	MS27-5030,T/C,255,255,36,259,1,258
DS571177	2060	EHI_166690	HM-1A,G/G,216,0,37,150,150,0	HM-1B,G/G,162,0,37,109,109,0	Rahman,G/A,255,255,36,222,3,219	2592100,G/A,215,246,36,175,1,174	PVBM08B,G/G,255,0,37,188,188,0	PVBM08F,G/G,86,0,36,46,46,0	IULA:1092:1,G/A,188,188,37,129,1,128	HK-9,G/A,255,255,36,301,4,297	MS84-1373,G/A,255,255,36,234,5,230	MS27-5030,G/A,255,255,36,222,0,222
DS571177	2187	EHI_166690	HM-1A,A/A,205,0,37,143,143,0	HM-1B,A/A,190,0,36,129,129,0	Rahman,A/G,255,255,36,207,2,205	2592100,A/G,250,250,37,179,2,177	PVBM08B,A/A,255,0,37,214,214,0	PVBM08F,A/A,80,0,37,41,41,0	IULA:1092:1,A/G,172,172,36,116,1,115	HK-9,A/G,255,255,36,250,0,250	MS84-1373,A/G,215,215,36,150,1,149	MS27-5030,A/G,255,255,36,247,4,243
DS571177	24895	EHI_166890	HM-1A,T/T,115,0,37,69,69,0	HM-1B,T/T,107,0,37,63,63,0	Rahman,T/T,143,0,37,92,92,0	2592100,T/T,105,0,37,61,61,0	PVBM08B,T/T,130,0,37,81,81,0	PVBM08F,T/T,83,0,37,44,44,0	IULA:1092:1,T/T,156,0,37,102,102,0	HK-9,T/C,20,51,35,21,3,18	MS84-1373,T/T,206,0,37,142,142,0	MS27-5030,T/T,210,0,37,145,145,0
DS571177	33957	EHI_166920	HM-1A,C/C,99,0,36,117,114,3	HM-1B,C/C,79,0,36,118,114,4	Rahman,C/T,41,41,36,10,0,10	2592100,C/C,30,0,37,49,47,2	PVBM08B,C/T,45,45,34,13,0,13	PVBM08F,C/T,34,34,32,5,0,5	IULA:1092:1,C/T,32,41,31,12,2,10	HK-9,C/T,38,38,31,9,1,8	MS84-1373,C/T,46,46,32,15,1,14	MS27-5030,C/T,61,61,33,26,0,26
DS571177	53966	EHI_166970	HM-1A,A/A,45,0,36,13,13,0	HM-1B,A/A,38,0,36,8,8,0	Rahman,A/A,48,0,36,16,16,0	2592100,A/A,37,0,36,7,7,0	PVBM08B,A/T,53,53,34,22,2,20	PVBM08F,A/T,23,42,34,12,1,11	IULA:1092:1,A/A,72,0,36,36,36,0	HK-9,A/A,53,0,35,20,20,0	MS84-1373,A/A,63,0,36,28,28,0	MS27-5030,A/A,33,0,37,4,4,0
DS571177	54343	EHI_166970	HM-1A,G/G,31,0,37,3,3,0	HM-1B,G/G,29,0,37,2,2,0	Rahman,G/G,34,0,35,5,5,0	2592100,G/G,38,0,37,8,8,0	PVBM08B,G/G,45,0,35,13,13,0	PVBM08F,G/G,40,0,37,9,9,0	IULA:1092:1,G/G,101,0,36,59,59,0	HK-9,G/G,48,0,36,16,16,0	MS84-1373,G/T,41,41,36,10,0,10	MS27-5030,G/G,34,0,37,5,5,0
DS571177	56433	EHI_166990	HM-1A,C/C,190,0,37,129,129,0	HM-1B,C/C,121,0,36,74,74,0	Rahman,C/G,148,148,36,96,0,96	2592100,C/G,136,136,36,86,0,86	PVBM08B,C/G,208,208,35,146,2,144	PVBM08F,C/G,62,62,35,27,0,27	IULA:1092:1,C/G,152,152,35,101,2,99	HK-9,C/C,255,0,36,218,218,0	MS84-1373,C/G,232,232,35,171,8,163	MS27-5030,C/G,228,228,35,164,4,160
DS571177	57883	EHI_166990	HM-1A,C/C,46,0,36,14,14,0	HM-1B,C/C,56,0,36,22,22,0	Rahman,C/T,43,43,36,13,1,12	2592100,C/T,45,45,37,13,0,13	PVBM08B,C/T,52,52,34,19,0,19	PVBM08F,C/T,40,40,33,9,0,9	IULA:1092:1,C/T,62,62,34,27,0,27	HK-9,C/C,60,0,36,25,25,0	MS84-1373,C/T,38,38,37,8,0,8	MS27-5030,C/T,38,38,34,8,0,8
DS571177	66242	EHI_167030	HM-1A,A/A,93,0,37,52,52,0	HM-1B,A/A,87,0,37,47,47,0	Rahman,A/A,107,0,36,63,63,0	2592100,A/A,81,0,37,42,42,0	PVBM08B,A/T,125,125,36,77,0,77	PVBM08F,A/T,61,61,34,28,2,26	IULA:1092:1,A/A,150,0,37,98,98,0	HK-9,A/A,132,0,37,84,84,0	MS84-1373,A/A,140,0,37,89,89,0	MS27-5030,A/A,166,0,37,110,110,0
DS571177	67088	EHI_167040	HM-1A,G/G,38,0,37,8,8,0	HM-1B,G/G,53,0,36,20,20,0	Rahman,G/G,67,0,37,31,31,0	2592100,G/G,86,0,37,46,46,0	PVBM08B,G/G,70,0,37,48,47,1	PVBM08F,G/G,53,0,37,21,21,0	IULA:1092:1,G/G,133,0,37,84,84,0	HK-9,G/G,83,0,37,47,47,0	MS84-1373,G/A,48,48,36,16,0,16	MS27-5030,G/G,52,0,37,19,19,0
DS571177	68145	EHI_167050	HM-1A,T/T,125,0,37,77,77,0	HM-1B,T/T,90,0,37,49,49,0	Rahman,T/T,176,0,36,118,118,0	2592100,T/G,41,41,35,10,0,10	PVBM08B,T/T,211,0,36,147,147,0	PVBM08F,T/T,100,0,36,57,57,0	IULA:1092:1,T/T,156,0,37,102,102,0	HK-9,T/T,226,0,36,158,158,0	MS84-1373,T/T,161,0,35,106,106,0	MS27-5030,T/G,36,36,33,6,0,6
DS571177	71478	EHI_167070	HM-1A,T/T,61,0,36,92,87,5	HM-1B,T/T,20,0,36,43,39,4	Rahman,T/T,138,0,37,105,104,1	2592100,T/C,117,117,37,73,2,71	PVBM08B,T/C,133,133,36,89,5,84	PVBM08F,T/C,78,78,35,42,2,40	IULA:1092:1,T/T,66,0,36,79,76,3	HK-9,T/C,78,123,35,84,5,79	MS84-1373,T/T,114,0,36,111,109,2	MS27-5030,T/C,92,102,36,94,3,92
DS571177	71956	EHI_167070	HM-1A,T/T,77,0,36,39,39,0	HM-1B,T/T,66,0,37,30,30,0	Rahman,T/C,66,66,35,32,2,30	2592100,T/C,63,63,34,32,4,28	PVBM08B,T/C,77,77,34,42,3,39	PVBM08F,T/C,51,51,35,19,1,18	IULA:1092:1,T/C,70,70,34,36,3,33	HK-9,T/T,80,0,35,42,42,0	MS84-1373,T/T,107,0,36,63,63,0	MS27-5030,T/C,61,61,34,28,2,26
DS571177	74067	EHI_167090	HM-1A,C/C,88,0,37,48,48,0	HM-1B,C/C,71,0,37,34,34,0	Rahman,C/A,60,60,35,25,0,25	2592100,C/C,91,0,37,50,50,0	PVBM08B,C/C,135,0,36,85,85,0	PVBM08F,C/C,92,0,36,51,51,0	IULA:1092:1,C/A,64,88,35,50,1,49	HK-9,C/C,156,0,36,102,102,0	MS84-1373,C/C,168,0,36,112,112,0	MS27-5030,C/C,137,0,36,87,87,0
DS571177	74427	EHI_167090	HM-1A,G/G,156,0,37,103,103,0	HM-1B,G/G,91,0,37,50,50,0	Rahman,G/G,176,0,37,118,118,0	2592100,G/G,128,0,36,80,80,0	PVBM08B,G/G,187,0,37,129,129,0	PVBM08F,G/G,107,0,37,63,63,0	IULA:1092:1,G/G,178,0,37,121,121,0	HK-9,G/G,167,0,36,111,111,0	MS84-1373,G/A,87,144,35,122,27,95	MS27-5030,G/G,228,0,36,160,160,0
DS571177	75110	EHI_167100	HM-1A,T/T,40,0,33,9,9,0	HM-1B,T/T,37,0,32,7,7,0	Rahman,T/T,25,0,25,1,1,0	2592100,T/T,36,0,30,6,6,0	PVBM08B,T/C,51,51,32,19,1,18	PVBM08F,T/C,37,37,34,7,0,7	IULA:1092:1,T/T,50,0,33,17,17,0	HK-9,T/T,43,0,33,12,12,0	MS84-1373,T/T,36,0,30,6,6,0	MS27-5030,T/T,11,0,37,1,1,0
DS571177	75287	EHI_167100	HM-1A,C/C,177,0,37,119,119,0	HM-1B,C/C,116,0,37,70,70,0	Rahman,C/C,182,0,37,123,123,0	2592100,C/C,126,0,37,78,78,0	PVBM08B,C/T,145,166,35,119,9,110	PVBM08F,C/T,87,87,36,47,0,47	IULA:1092:1,C/C,201,0,37,140,140,0	HK-9,C/C,255,0,36,243,243,0	MS84-1373,C/C,255,0,36,208,208,0	MS27-5030,C/C,255,0,36,205,205,0
DS571177	76202	EHI_167120	HM-1A,G/G,46,0,36,14,14,0	HM-1B,G/G,45,0,32,13,13,0	Rahman,G/G,52,0,35,19,19,0	2592100,G/G,57,0,36,23,23,0	PVBM08B,G/A,18,37,32,8,1,7	PVBM08F,G/A,33,33,35,5,1,4	IULA:1092:1,G/G,71,0,35,34,34,0	HK-9,G/A,37,37,32,7,0,7	MS84-1373,G/G,63,0,34,28,28,0	MS27-5030,G/G,36,0,35,6,6,0
DS571177	76480	EHI_167120	HM-1A,A/A,142,0,36,91,91,0	HM-1B,A/A,87,0,36,47,47,0	Rahman,A/A,130,0,37,81,81,0	2592100,A/A,122,0,37,75,75,0	PVBM08B,A/G,112,141,35,94,4,90	PVBM08F,A/G,61,61,32,26,0,26	IULA:1092:1,A/A,163,0,36,108,108,0	HK-9,A/G,119,137,34,93,6,87	MS84-1373,A/A,210,0,36,145,145,0	MS27-5030,A/A,190,0,36,129,129,0
DS571177	79165	EHI_167130	HM-1A,A/A,126,0,36,80,80,0	HM-1B,A/A,85,0,36,45,45,0	Rahman,A/A,207,0,37,143,143,0	2592100,A/A,167,0,36,111,111,0	PVBM08B,A/G,198,198,35,137,1,136	PVBM08F,A/G,65,65,34,29,0,29	IULA:1092:1,A/A,136,0,36,87,87,0	HK-9,A/G,168,168,35,115,3,112	MS84-1373,A/A,201,0,36,138,138,0	MS27-5030,A/A,230,0,36,164,164,0
DS571177	81185	EHI_167130	HM-1A,G/G,119,0,36,89,87,2	HM-1B,G/G,92,0,36,51,51,0	Rahman,G/G,252,0,36,179,179,0	2592100,G/G,206,0,36,160,159,1	PVBM08B,G/A,202,202,36,143,4,139	PVBM08F,G/A,78,78,36,43,3,40	IULA:1092:1,G/G,123,0,36,78,78,0	HK-9,G/A,213,248,36,192,16,176	MS84-1373,G/G,222,0,36,158,158,0	MS27-5030,G/G,255,0,36,225,225,0
DS571177	81401	EHI_167130	HM-1A,G/G,176,0,36,118,118,0	HM-1B,G/G,116,0,36,70,70,0	Rahman,G/G,255,0,36,184,184,0	2592100,G/G,255,0,36,183,183,0	PVBM08B,G/A,50,50,25,17,0,17	PVBM08F,G/A,38,38,25,8,0,8	IULA:1092:1,G/G,155,0,36,101,101,0	HK-9,G/A,50,50,25,17,0,17	MS84-1373,G/G,255,0,36,240,240,0	MS27-5030,G/G,255,0,36,239,239,0
DS571177	81404	EHI_167130	HM-1A,G/G,176,0,36,118,118,0	HM-1B,G/G,117,0,37,71,71,0	Rahman,G/G,255,0,36,191,191,0	2592100,G/G,255,0,36,196,196,0	PVBM08B,G/A,61,61,29,26,0,26	PVBM08F,G/A,41,41,28,10,0,10	IULA:1092:1,G/G,158,0,36,104,104,0	HK-9,G/A,62,62,29,27,0,27	MS84-1373,G/G,255,0,36,253,253,0	MS27-5030,G/G,255,0,36,257,257,0
DS571177	82810	EHI_167140	HM-1A,G/G,60,0,36,25,25,0	HM-1B,G/G,55,0,37,21,21,0	Rahman,G/T,46,46,36,14,0,14	2592100,G/G,81,0,36,42,42,0	PVBM08B,G/T,44,73,33,41,5,36	PVBM08F,G/T,57,57,35,23,0,23	IULA:1092:1,G/T,81,81,36,43,1,42	HK-9,G/T,49,80,34,43,2,41	MS84-1373,G/G,100,0,36,57,57,0	MS27-5030,G/G,61,0,36,26,26,0
DS571178	15600	EHI_007640	HM-1A,C/C,165,0,37,109,109,0	HM-1B,C/C,115,0,36,69,69,0	Rahman,C/C,255,0,36,191,191,0	2592100,C/C,150,0,37,97,97,0	PVBM08B,C/C,216,0,36,150,150,0	PVBM08F,C/C,90,0,37,49,49,0	IULA:1092:1,C/C,141,0,36,90,90,0	HK-9,C/C,253,0,36,180,180,0	MS84-1373,C/T,118,118,36,76,3,72	MS27-5030,C/C,216,0,36,150,150,0
DS571178	22355	EHI_007760	HM-1A,C/C,50,0,35,17,17,0	HM-1B,C/C,34,0,33,5,5,0	Rahman,C/T,29,29,25,2,0,2	2592100,C/C,50,0,37,17,17,0	PVBM08B,C/C,48,0,37,16,16,0	PVBM08F,C/C,46,0,36,14,14,0	IULA:1092:1,C/T,55,55,35,24,3,21	HK-9,C/C,70,0,35,33,33,0	MS84-1373,C/T,37,37,32,7,0,7	MS27-5030,C/C,40,0,35,9,9,0
DS571178	22446	EHI_007760	HM-1A,A/A,52,0,36,19,19,0	HM-1B,A/A,45,0,37,13,13,0	Rahman,A/A,40,0,37,9,9,0	2592100,A/A,65,0,36,29,29,0	PVBM08B,A/T,56,56,36,22,0,22	PVBM08F,A/T,37,37,37,7,0,7	IULA:1092:1,A/A,107,0,37,63,63,0	HK-9,A/T,76,76,36,38,0,38	MS84-1373,A/A,78,0,36,40,40,0	MS27-5030,A/A,33,0,37,4,4,0
DS571178	22967	EHI_007770	HM-1A,G/G,188,0,36,128,128,0	HM-1B,G/G,112,0,36,67,67,0	Rahman,G/A,186,210,36,148,3,145	2592100,G/G,206,0,36,142,142,0	PVBM08B,G/A,162,197,36,136,1,136	PVBM08F,G/A,80,80,35,41,0,41	IULA:1092:1,G/A,147,147,35,96,1,95	HK-9,G/A,196,196,35,140,6,134	MS84-1373,G/A,117,117,36,72,1,71	MS27-5030,G/G,255,0,36,207,207,0
DS571178	24985	EHI_007880	HM-1A,C/C,23,0,31,12,11,1	HM-1B,C/C,48,0,35,16,16,0	Rahman,C/C,52,0,33,24,24,0	2592100,C/C,51,0,34,19,19,0	PVBM08B,C/C,51,0,35,18,18,0	PVBM08F,C/C,47,0,33,16,16,0	IULA:1092:1,C/C,55,0,36,22,22,0	HK-9,C/C,43,0,34,13,13,0	MS84-1373,C/A,100,100,34,64,7,57	MS27-5030,C/C,36,0,37,7,7,0
DS571178	25741	EHI_007880	HM-1A,G/G,145,0,36,94,94,0	HM-1B,G/G,88,0,37,49,49,0	Rahman,G/A,81,81,35,43,1,42	2592100,G/G,91,0,37,50,50,0	PVBM08B,G/A,85,85,35,45,0,45	PVBM08F,G/A,57,57,33,24,1,23	IULA:1092:1,G/A,110,110,36,66,1,65	HK-9,G/G,147,0,36,96,96,0	MS84-1373,G/A,80,80,34,43,2,41	MS27-5030,G/G,130,0,36,87,87,0
DS571178	29023	EHI_007910	HM-1A,C/C,85,0,35,50,50,0	HM-1B,C/C,53,0,35,43,42,1	Rahman,C/C,93,0,36,53,53,0	2592100,C/A,27,27,35,5,4,1	PVBM08B,C/A,9,19,34,11,9,2	PVBM08F,C/A,6,7,32,2,1,1	IULA:1092:1,C/C,88,0,34,54,54,0	HK-9,C/C,23,0,33,58,54,4	MS84-1373,C/C,80,0,34,47,47,0	MS27-5030,C/C,74,0,35,61,60,1
DS571178	31792	EHI_007920	HM-1A,G/G,120,0,36,99,98,1	HM-1B,G/G,113,0,36,68,68,0	Rahman,G/G,255,0,37,192,192,0	2592100,G/A,140,140,36,89,0,89	PVBM08B,G/G,217,0,35,151,151,0	PVBM08F,G/G,78,0,36,40,40,0	IULA:1092:1,G/G,161,0,36,106,106,0	HK-9,G/G,255,0,36,205,205,0	MS84-1373,G/G,220,0,36,153,153,0	MS27-5030,G/G,242,0,35,171,171,0
DS571178	37652	EHI_007950	HM-1A,C/C,71,0,34,34,34,0	HM-1B,C/C,75,0,35,37,37,0	Rahman,C/C,128,0,36,80,80,0	2592100,C/C,63,0,36,28,28,0	PVBM08B,C/C,101,0,36,58,58,0	PVBM08F,C/C,62,0,35,27,27,0	IULA:1092:1,C/C,97,0,35,55,55,0	HK-9,C/C,106,0,35,63,63,0	MS84-1373,C/C,101,0,35,59,59,0	MS27-5030,C/T,81,81,35,43,1,42
DS571178	4177	EHI_007470	HM-1A,G/G,31,0,30,3,3,0	HM-1B,G/G,33,0,32,4,4,0	Rahman,G/A,25,25,25,1,0,1	2592100,G/G,33,0,34,4,4,0	PVBM08B,G/G,40,0,37,9,9,0	PVBM08F,G/G,37,0,36,7,7,0	IULA:1092:1,G/A,37,37,29,7,0,7	HK-9,G/G,31,0,37,3,3,0	MS84-1373,G/G,38,0,34,8,8,0	MS27-5030,G/G,33,0,32,4,4,0
DS571178	5525	EHI_007480	HM-1A,T/T,142,0,36,91,91,0	HM-1B,T/T,102,0,36,59,59,0	Rahman,T/C,150,150,35,98,1,97	2592100,T/T,155,0,36,102,102,0	PVBM08B,T/C,103,123,34,83,7,76	PVBM08F,T/C,65,65,34,30,1,29	IULA:1092:1,T/C,84,101,36,61,3,58	HK-9,T/T,196,0,36,151,150,1	MS84-1373,T/C,103,103,35,66,6,60	MS27-5030,T/T,197,0,36,135,135,0
DS571178	5756	EHI_007480	HM-1A,A/A,123,0,36,82,82,0	HM-1B,A/A,91,0,36,50,50,0	Rahman,A/A,135,0,36,86,86,0	2592100,A/A,122,0,36,77,77,0	PVBM08B,A/G,106,126,36,86,7,79	PVBM08F,A/G,66,66,35,31,1,30	IULA:1092:1,A/A,156,0,36,103,103,0	HK-9,A/A,142,0,36,97,97,0	MS84-1373,A/A,178,0,36,120,120,1	MS27-5030,A/A,141,0,36,91,91,0
DS571178	6091	EHI_007480	HM-1A,G/G,86,0,35,46,46,0	HM-1B,G/G,58,0,36,24,24,0	Rahman,G/G,70,0,36,34,34,0	2592100,G/G,71,0,36,34,34,0	PVBM08B,G/T,58,58,36,29,5,24	PVBM08F,G/T,52,52,35,20,1,19	IULA:1092:1,G/G,123,0,36,79,79,0	HK-9,G/G,96,0,35,56,56,0	MS84-1373,G/G,90,0,36,51,51,0	MS27-5030,G/G,55,0,35,22,22,0
DS571178	65010	EHI_008080	HM-1A,C/C,102,0,37,60,60,0	HM-1B,C/C,55,0,37,39,38,1	Rahman,C/C,152,0,37,101,101,0	2592100,C/A,80,101,36,60,2,58	PVBM08B,C/C,115,0,36,70,70,0	PVBM08F,C/C,75,0,37,37,37,0	IULA:1092:1,C/C,171,0,37,114,114,0	HK-9,C/C,91,0,36,66,65,1	MS84-1373,C/C,160,0,36,108,108,0	MS27-5030,C/C,85,0,36,46,46,0
DS571178	71513	EHI_008120	HM-1A,A/A,85,0,36,45,45,0	HM-1B,A/A,70,0,36,33,33,0	Rahman,A/A,72,0,36,35,35,0	2592100,A/G,85,85,35,47,2,45	PVBM08B,A/A,93,0,36,52,52,0	PVBM08F,A/A,71,0,36,34,34,0	IULA:1092:1,A/A,131,0,36,82,82,0	HK-9,A/A,93,0,35,52,52,0	MS84-1373,A/G,111,111,35,68,2,66	MS27-5030,A/G,85,85,34,46,1,45
DS571178	74052	EHI_008130	HM-1A,C/C,75,0,37,37,37,0	HM-1B,C/C,65,0,37,29,29,0	Rahman,C/C,91,0,36,50,50,0	2592100,C/C,75,0,37,37,37,0	PVBM08B,C/T,71,71,36,34,0,34	PVBM08F,C/T,62,62,36,27,0,27	IULA:1092:1,C/C,112,0,36,67,67,0	HK-9,C/C,97,0,36,55,55,0	MS84-1373,C/C,102,0,37,59,59,0	MS27-5030,C/C,68,0,36,32,32,0
DS571178	76612	EHI_008150	HM-1A,T/T,108,0,37,64,64,0	HM-1B,T/T,83,0,37,45,45,0	Rahman,T/C,101,101,35,61,3,58	2592100,T/C,75,75,36,38,1,37	PVBM08B,T/C,146,146,36,95,1,94	PVBM08F,T/C,75,75,36,38,1,37	IULA:1092:1,T/C,130,130,36,81,0,81	HK-9,T/C,114,135,36,87,2,85	MS84-1373,T/T,163,0,36,111,111,0	MS27-5030,T/C,90,123,36,80,4,76
DS571178	76811	EHI_008150	HM-1A,G/G,89,0,36,75,74,1	HM-1B,G/G,73,0,36,37,37,0	Rahman,G/A,56,56,37,22,0,22	2592100,G/A,57,57,37,23,0,23	PVBM08B,G/A,65,65,36,31,2,29	PVBM08F,G/A,57,57,36,26,3,23	IULA:1092:1,G/A,85,117,35,76,5,71	HK-9,G/A,86,86,37,51,5,46	MS84-1373,G/G,198,0,36,139,139,0	MS27-5030,G/A,24,51,35,23,5,18
DS571178	76911	EHI_008150	HM-1A,T/T,202,0,36,139,139,0	HM-1B,T/T,110,0,37,65,65,0	Rahman,T/C,155,186,36,131,5,126	2592100,T/C,122,122,37,75,0,75	PVBM08B,T/C,125,148,36,97,1,96	PVBM08F,T/C,75,75,36,38,1,37	IULA:1092:1,T/C,143,143,36,96,4,92	HK-9,T/C,143,143,36,99,7,92	MS84-1373,T/T,243,0,36,172,172,0	MS27-5030,T/C,186,186,36,134,8,126
DS571178	77760	EHI_008160	HM-1A,A/A,102,0,36,59,59,0	HM-1B,A/A,77,0,36,39,39,0	Rahman,A/T,67,67,36,32,1,31	2592100,A/T,66,66,35,30,0,30	PVBM08B,A/T,88,88,37,48,0,48	PVBM08F,A/T,58,58,35,25,0,24	IULA:1092:1,A/T,80,80,34,41,0,41	HK-9,A/T,73,73,35,37,1,36	MS84-1373,A/A,136,0,36,86,86,0	MS27-5030,A/T,51,81,36,43,1,42
DS571178	85099	EHI_008190	HM-1A,C/C,38,0,37,8,8,0	HM-1B,C/C,34,0,37,5,5,0	Rahman,C/C,33,0,34,4,4,0	2592100,C/C,38,0,34,8,8,0	PVBM08B,C/C,40,0,35,9,9,0	PVBM08F,C/C,36,0,32,6,6,0	IULA:1092:1,C/C,50,0,33,17,17,0	HK-9,C/T,37,37,37,7,0,7	MS84-1373,C/C,34,0,33,5,5,0	MS27-5030,C/C,29,0,37,2,2,0
DS571178	85116	EHI_008190	HM-1A,A/A,40,0,37,9,9,0	HM-1B,A/A,34,0,37,5,5,0	Rahman,A/C,31,31,34,4,1,3	2592100,A/A,36,0,35,6,6,0	PVBM08B,A/A,42,0,36,11,11,0	PVBM08F,A/A,37,0,33,8,8,0	IULA:1092:1,A/C,57,57,33,23,0,23	HK-9,A/A,38,0,37,8,8,0	MS84-1373,A/A,34,0,33,5,5,0	MS27-5030,A/A,29,0,37,2,2,0
DS571178	85634	EHI_008190	HM-1A,C/C,113,0,36,68,68,0	HM-1B,C/C,108,0,37,64,64,0	Rahman,C/A,160,160,36,107,2,105	2592100,C/A,136,136,36,87,1,86	PVBM08B,C/A,117,117,36,71,0,71	PVBM08F,C/A,73,73,35,36,0,36	IULA:1092:1,C/A,71,71,35,36,2,34	HK-9,C/A,112,112,35,67,0,67	MS84-1373,C/C,96,0,36,81,80,1	MS27-5030,C/A,153,153,35,100,0,100
DS571178	90165	EHI_008220	HM-1A,T/T,72,0,34,37,37,0	HM-1B,T/T,48,0,36,17,17,0	Rahman,T/T,57,0,35,23,23,0	2592100,T/A,65,65,36,35,6,29	PVBM08B,T/A,82,82,34,45,2,43	PVBM08F,T/A,53,53,35,21,1,20	IULA:1092:1,T/T,77,0,35,40,40,0	HK-9,T/T,58,0,36,45,44,1	MS84-1373,T/T,78,0,35,54,53,1	MS27-5030,T/A,67,67,35,34,3,31
DS571179	10688	EHI_093720	HM-1A,A/A,37,0,32,7,7,0	HM-1B,A/A,48,0,36,16,16,0	Rahman,A/G,20,42,33,13,2,11	2592100,A/G,42,42,35,12,1,11	PVBM08B,A/G,45,45,36,15,2,13	PVBM08F,A/G,58,58,35,24,0,24	IULA:1092:1,A/G,61,61,33,35,9,26	HK-9,A/G,34,34,32,10,5,5	MS84-1373,A/G,53,53,36,22,2,20	MS27-5030,A/G,41,41,35,14,4,10
DS571179	15489	EHI_093750	HM-1A,T/T,98,0,35,56,56,0	HM-1B,T/T,71,0,34,34,34,0	Rahman,T/T,78,0,35,40,40,0	2592100,T/T,65,0,36,29,29,0	PVBM08B,T/C,58,58,33,24,0,24	PVBM08F,T/C,52,52,35,20,1,19	IULA:1092:1,T/T,82,0,35,60,59,1	HK-9,T/T,60,0,35,52,51,1	MS84-1373,T/T,123,0,36,77,77,0	MS27-5030,T/T,98,0,35,70,69,1
DS571179	21156	EHI_093770	HM-1A,G/G,98,0,36,57,57,0	HM-1B,G/G,72,0,36,36,36,0	Rahman,G/G,121,0,36,74,74,0	2592100,G/G,113,0,36,68,68,0	PVBM08B,G/A,50,81,35,44,1,43	PVBM08F,G/A,52,52,36,19,0,19	IULA:1092:1,G/G,95,0,36,53,53,0	HK-9,G/A,85,85,35,49,4,45	MS84-1373,G/G,132,0,35,84,84,0	MS27-5030,G/G,172,0,36,116,116,0
DS571179	25772	EHI_093810	HM-1A,A/A,76,0,36,38,38,0	HM-1B,A/A,52,0,37,19,19,0	Rahman,A/A,98,0,36,56,56,0	2592100,A/A,81,0,37,42,42,0	PVBM08B,A/A,105,0,37,61,61,0	PVBM08F,A/A,67,0,36,31,31,0	IULA:1092:1,A/A,102,0,36,59,59,0	HK-9,A/C,50,50,35,17,0,17	MS84-1373,A/A,92,0,36,51,51,0	MS27-5030,A/A,120,0,36,73,73,0
DS571179	28544	EHI_093830	HM-1A,G/G,112,0,35,68,68,0	HM-1B,G/G,90,0,36,49,49,0	Rahman,G/G,100,0,35,57,57,0	2592100,G/G,93,0,36,52,52,0	PVBM08B,G/G,98,0,35,56,56,0	PVBM08F,G/G,65,0,34,29,29,0	IULA:1092:1,G/G,121,0,35,74,74,0	HK-9,G/A,56,56,33,25,3,22	MS84-1373,G/G,147,0,36,95,95,0	MS27-5030,G/G,152,0,35,100,100,0
DS571179	37174	EHI_093850	HM-1A,C/G,24,24,37,5,4,1	HM-1B,C/C,2,0,28,4,3,1	Rahman,C/C,25,0,29,7,6,1	2592100,C/C,29,0,33,3,3,0	PVBM08B,C/C,18,0,32,7,6,1	PVBM08F,C/C,33,0,32,4,4,0	IULA:1092:1,C/A,1,1,35,5,4,1	HK-9,C/C,21,0,37,2,2,0	MS84-1373,C/G,4,7,37,3,2,1	MS27-5030,C/C,1,0,36,9,8,1
DS571179	39281	EHI_093860	HM-1A,C/C,218,0,37,152,152,0	HM-1B,C/C,127,0,37,79,79,0	Rahman,C/A,190,190,36,130,1,129	2592100,C/A,97,128,36,82,2,80	PVBM08B,C/C,223,0,37,156,156,0	PVBM08F,C/C,92,0,36,51,51,0	IULA:1092:1,C/A,151,151,36,102,4,98	HK-9,C/C,228,0,37,160,160,0	MS84-1373,C/A,141,186,36,135,9,126	MS27-5030,C/A,170,223,36,162,6,158
DS571179	41443	EHI_093870	HM-1A,G/G,118,0,36,72,72,0	HM-1B,G/G,73,0,35,36,36,0	Rahman,G/G,173,0,36,116,116,0	2592100,G/G,127,0,36,80,80,0	PVBM08B,G/A,108,108,36,64,0,64	PVBM08F,G/A,39,70,36,34,1,33	IULA:1092:1,G/G,97,0,35,55,55,0	HK-9,G/A,106,106,35,62,0,62	MS84-1373,G/G,121,0,36,74,74,0	MS27-5030,G/G,158,0,35,104,104,0
DS571179	41534	EHI_093870	HM-1A,C/C,130,0,36,82,82,0	HM-1B,C/C,75,0,36,37,37,0	Rahman,C/C,98,0,35,70,69,1	2592100,C/C,90,0,36,49,49,0	PVBM08B,C/T,66,66,34,32,2,30	PVBM08F,C/T,40,40,32,12,3,9	IULA:1092:1,C/C,100,0,35,57,57,0	HK-9,C/T,61,61,33,31,5,26	MS84-1373,C/C,140,0,36,89,89,0	MS27-5030,C/C,123,0,35,76,76,0
DS571179	42645	EHI_093870	HM-1A,G/G,110,0,37,66,66,0	HM-1B,G/G,101,0,37,58,58,0	Rahman,G/G,105,0,37,61,61,0	2592100,G/G,100,0,36,57,57,0	PVBM08B,G/A,14,56,35,29,7,22	PVBM08F,G/A,41,41,33,16,6,10	IULA:1092:1,G/G,113,0,37,69,69,0	HK-9,G/G,143,0,36,92,92,0	MS84-1373,G/G,166,0,36,110,110,0	MS27-5030,G/G,182,0,36,124,124,0
DS571179	42735	EHI_093870	HM-1A,A/A,180,0,37,121,121,0	HM-1B,A/A,122,0,37,75,75,0	Rahman,A/T,172,172,36,116,1,115	2592100,A/T,100,131,37,83,1,82	PVBM08B,A/T,152,152,36,105,6,99	PVBM08F,A/T,78,78,35,40,0,40	IULA:1092:1,A/T,107,107,37,65,2,63	HK-9,A/T,97,132,36,86,3,83	MS84-1373,A/T,76,128,36,84,4,80	MS27-5030,A/T,165,165,36,111,2,109
DS571179	43062	EHI_093870	HM-1A,T/T,167,0,37,111,111,0	HM-1B,T/T,110,0,36,65,65,0	Rahman,T/T,216,0,37,150,150,0	2592100,T/T,153,0,36,100,100,0	PVBM08B,T/A,165,165,36,109,0,109	PVBM08F,T/A,70,70,36,33,0,33	IULA:1092:1,T/T,150,0,37,97,97,0	HK-9,T/A,145,145,35,94,1,93	MS84-1373,T/T,233,0,36,164,164,0	MS27-5030,T/T,255,0,36,221,221,0
DS571179	44936	EHI_093880	HM-1A,G/G,81,0,36,42,42,0	HM-1B,G/G,61,0,35,26,26,0	Rahman,G/A,63,63,35,29,1,28	2592100,G/A,60,60,35,26,1,25	PVBM08B,G/A,57,57,34,24,1,23	PVBM08F,G/A,15,46,34,16,1,15	IULA:1092:1,G/A,65,65,34,29,0,29	HK-9,G/G,97,0,36,55,55,0	MS84-1373,G/A,66,66,34,30,0,30	MS27-5030,G/A,76,76,35,38,0,38
DS571179	48531	EHI_093890	HM-1A,G/G,111,0,36,66,66,0	HM-1B,G/G,96,0,36,54,54,0	Rahman,G/A,52,52,35,22,3,19	2592100,G/A,56,56,33,23,1,22	PVBM08B,G/G,131,0,36,82,82,0	PVBM08F,G/G,78,0,35,40,40,0	IULA:1092:1,G/A,57,57,33,25,2,23	HK-9,G/A,50,50,35,18,1,17	MS84-1373,G/A,70,70,33,34,1,33	MS27-5030,G/A,67,67,31,31,0,31
DS571179	48545	EHI_093890	HM-1A,C/C,118,0,36,72,72,0	HM-1B,C/C,96,0,36,54,54,0	Rahman,C/T,48,48,33,18,1,16	2592100,C/T,46,46,31,14,0,14	PVBM08B,C/C,126,0,36,78,78,0	PVBM08F,C/C,71,0,35,34,34,0	IULA:1092:1,C/T,34,50,30,19,2,17	HK-9,C/T,57,57,34,24,1,23	MS84-1373,C/T,37,68,32,34,2,33	MS27-5030,C/T,30,58,29,27,3,25
DS571179	48661	EHI_093890	HM-1A,A/A,115,0,36,69,69,0	HM-1B,A/A,73,0,36,36,36,0	Rahman,A/G,130,165,36,110,1,109	2592100,A/G,120,120,36,74,1,73	PVBM08B,A/G,161,161,36,106,0,106	PVBM08F,A/G,82,82,36,44,1,43	IULA:1092:1,A/G,141,141,35,91,1,90	HK-9,A/G,101,101,35,58,0,58	MS84-1373,A/G,122,122,35,75,0,75	MS27-5030,A/G,112,143,35,93,1,92
DS571179	63406	EHI_093960	HM-1A,G/G,126,0,37,78,78,0	HM-1B,G/G,96,0,36,54,54,0	Rahman,G/G,157,0,37,103,103,0	2592100,G/G,90,0,37,49,49,0	PVBM08B,G/G,158,0,37,104,104,0	PVBM08F,G/G,92,0,36,51,51,0	IULA:1092:1,G/G,143,0,37,92,92,0	HK-9,G/A,101,101,36,60,2,58	MS84-1373,G/G,192,0,37,131,131,0	MS27-5030,G/G,228,0,37,160,160,0
DS571179	75984	EHI_094040	HM-1A,G/G,67,0,35,33,33,0	HM-1B,G/G,62,0,36,28,28,0	Rahman,G/G,71,0,35,34,34,0	2592100,G/G,70,0,36,33,33,0	PVBM08B,G/A,15,34,32,8,3,5	PVBM08F,G/A,25,33,31,8,3,4	IULA:1092:1,G/G,90,0,36,49,49,0	HK-9,G/G,63,0,34,28,28,0	MS84-1373,G/G,78,0,36,41,41,0	MS27-5030,G/G,72,0,34,37,37,0
DS571179	81908	EHI_094080	HM-1A,G/G,37,0,34,7,7,0	HM-1B,G/G,31,0,37,3,3,0	Rahman,G/G,40,0,37,9,9,0	2592100,G/G,31,0,37,3,3,0	PVBM08B,G/G,42,0,37,11,11,0	PVBM08F,G/G,43,0,35,12,12,0	IULA:1092:1,G/G,117,0,36,71,71,0	HK-9,G/A,38,38,32,8,0,8	MS84-1373,G/G,18,0,37,12,11,1	MS27-5030,G/G,24,0,37,1,1,0
DS571179	84682	EHI_094090	HM-1A,C/C,152,0,36,100,100,0	HM-1B,C/C,97,0,36,56,56,0	Rahman,C/G,71,71,34,39,5,34	2592100,C/C,86,0,36,46,46,0	PVBM08B,C/C,112,0,35,67,67,0	PVBM08F,C/C,70,0,36,34,34,0	IULA:1092:1,C/G,68,68,36,32,0,32	HK-9,C/C,107,0,35,63,63,0	MS84-1373,C/C,131,0,35,82,82,0	MS27-5030,C/C,165,0,35,110,110,0
DS571179	87644	EHI_094120	HM-1A,A/A,56,0,34,22,22,0	HM-1B,A/A,47,0,36,15,15,0	Rahman,A/G,66,66,33,30,0,30	2592100,A/A,47,0,36,15,15,0	PVBM08B,A/G,42,60,32,26,1,25	PVBM08F,A/G,37,37,30,7,0,7	IULA:1092:1,A/G,61,61,34,26,0,26	HK-9,A/G,65,65,33,29,0,29	MS84-1373,A/A,86,0,32,46,46,0	MS27-5030,A/A,83,0,34,44,44,0
DS571179	89532	EHI_094140	HM-1A,T/T,123,0,36,77,77,0	HM-1B,T/T,78,0,36,40,40,0	Rahman,T/C,45,45,32,20,7,13	2592100,T/T,108,0,37,64,64,0	PVBM08B,T/T,125,0,36,77,77,0	PVBM08F,T/T,75,0,36,37,37,0	IULA:1092:1,T/C,20,42,34,16,5,11	HK-9,T/C,25,42,33,18,7,11	MS84-1373,T/T,107,0,36,63,63,0	MS27-5030,T/T,147,0,35,95,95,0
DS571179	91317	EHI_094150	HM-1A,A/A,45,0,35,13,13,0	HM-1B,A/A,36,0,35,6,6,0	Rahman,A/A,31,0,37,3,3,0	2592100,A/A,42,0,37,11,11,0	PVBM08B,A/G,3,34,37,6,1,5	PVBM08F,A/G,41,41,36,12,2,10	IULA:1092:1,A/A,86,0,35,46,46,0	HK-9,A/A,42,0,35,11,11,0	MS84-1373,A/A,60,0,35,25,25,0	MS27-5030,A/A,31,0,37,3,3,0
DS571180	12518	EHI_118440	HM-1A,C/C,46,0,34,16,16,0	HM-1B,C/C,48,0,36,16,16,0	Rahman,C/C,63,0,37,28,28,0	2592100,C/C,60,0,34,26,26,0	PVBM08B,C/T,51,51,33,18,0,18	PVBM08F,C/T,40,40,32,9,0,9	IULA:1092:1,C/C,52,0,34,19,19,0	HK-9,C/C,82,0,35,43,43,0	MS84-1373,C/C,43,0,37,12,12,0	MS27-5030,C/C,47,0,35,15,15,0
[truncated: 2,442 more rows]
