# Supplementary material for: Genomic diversity of the human intestinal parasite Entamoeba histolytica
Source: Genome Biol. 2012 May 25;13(5):R38. doi: 10.1186/gb-2012-13-5-r38 (PMC3446291; doi:10.1186/gb-2012-13-5-r38)
Supplement: Additional file 5 — Table of polymorphic genes in E. histolytica strains relative to the HM-1:IMSS reference genome. Counts of homozygous nonsynonymous and synonymous SNPs in polymorphic genes. [file gb-2012-13-5-r38-S5.XLS]

## Sheet: Sheet1
Strain	Gene	GeneDescription	ns	s
2592100	EHI_000260	RNA_recognition_motif_domain_containing_protein	1	3
HK-9	EHI_000260	RNA_recognition_motif_domain_containing_protein	1	3
IULA:1092:1	EHI_000260	RNA_recognition_motif_domain_containing_protein	1	1
MS27-5030	EHI_000260	RNA_recognition_motif_domain_containing_protein	1	3
MS84-1373	EHI_000260	RNA_recognition_motif_domain_containing_protein	2	1
PVBM08B	EHI_000260	RNA_recognition_motif_domain_containing_protein	1	3
PVBM08F	EHI_000260	RNA_recognition_motif_domain_containing_protein	1	1
Rahman	EHI_000260	RNA_recognition_motif_domain_containing_protein	1	1
2592100	EHI_000290	hypothetical_protein	1	1
HK-9	EHI_000290	hypothetical_protein	1	1
IULA:1092:1	EHI_000290	hypothetical_protein	1	1
MS27-5030	EHI_000290	hypothetical_protein	1	2
MS84-1373	EHI_000290	hypothetical_protein	1	1
PVBM08B	EHI_000290	hypothetical_protein	1	1
PVBM08F	EHI_000290	hypothetical_protein	1	1
Rahman	EHI_000290	hypothetical_protein	1	1
IULA:1092:1	EHI_000300	N-ethylmaleimide-sensitive_factor_attachment_protein,_alpha,_putative	1	0
HK-9	EHI_000420	hypothetical_protein	0	1
IULA:1092:1	EHI_000420	hypothetical_protein	0	1
MS84-1373	EHI_000420	hypothetical_protein	0	1
Rahman	EHI_000420	hypothetical_protein	0	1
HK-9	EHI_000430	Rap/Ran_GTPase-activating_protein,_putative	1	4
IULA:1092:1	EHI_000430	Rap/Ran_GTPase-activating_protein,_putative	1	4
MS84-1373	EHI_000430	Rap/Ran_GTPase-activating_protein,_putative	1	2
PVBM08B	EHI_000430	Rap/Ran_GTPase-activating_protein,_putative	1	1
PVBM08F	EHI_000430	Rap/Ran_GTPase-activating_protein,_putative	1	1
Rahman	EHI_000430	Rap/Ran_GTPase-activating_protein,_putative	1	3
MS27-5030	EHI_000440	UDP-glucose_pyrophosphorylase,_putative	1	0
2592100	EHI_000470	hypothetical_protein,_conserved	1	0
HK-9	EHI_000470	hypothetical_protein,_conserved	1	0
IULA:1092:1	EHI_000470	hypothetical_protein,_conserved	1	0
MS27-5030	EHI_000470	hypothetical_protein,_conserved	1	0
MS84-1373	EHI_000470	hypothetical_protein,_conserved	1	0
PVBM08B	EHI_000470	hypothetical_protein,_conserved	1	0
PVBM08F	EHI_000470	hypothetical_protein,_conserved	1	0
Rahman	EHI_000470	hypothetical_protein,_conserved	1	0
HM-1B	EHI_000480	dual_specificity_protein_phosphatase,_putative	1	0
IULA:1092:1	EHI_000480	dual_specificity_protein_phosphatase,_putative	1	0
HK-9	EHI_000500	hypothetical_protein	1	0
IULA:1092:1	EHI_000500	hypothetical_protein	1	0
PVBM08B	EHI_000500	hypothetical_protein	1	0
Rahman	EHI_000500	hypothetical_protein	1	0
MS84-1373	EHI_000510	60S_ribosomal_protein_L4,_putative	1	0
2592100	EHI_000550	myb-like_DNA-binding_domain_containing_protein	0	1
MS27-5030	EHI_000550	myb-like_DNA-binding_domain_containing_protein	0	1
2592100	EHI_000560	hypothetical_protein	1	0
HK-9	EHI_000560	hypothetical_protein	1	0
IULA:1092:1	EHI_000560	hypothetical_protein	2	0
MS27-5030	EHI_000560	hypothetical_protein	1	0
MS84-1373	EHI_000560	hypothetical_protein	1	0
PVBM08B	EHI_000560	hypothetical_protein	2	0
PVBM08F	EHI_000560	hypothetical_protein	2	0
Rahman	EHI_000560	hypothetical_protein	1	0
2592100	EHI_000590	40S_ribosomal_protein_S6,_putative	1	0
MS27-5030	EHI_000590	40S_ribosomal_protein_S6,_putative	1	0
MS84-1373	EHI_000590	40S_ribosomal_protein_S6,_putative	1	0
2592100	EHI_000600	hypothetical_protein	2	0
HK-9	EHI_000600	hypothetical_protein	2	0
IULA:1092:1	EHI_000600	hypothetical_protein	2	0
MS27-5030	EHI_000600	hypothetical_protein	2	0
MS84-1373	EHI_000600	hypothetical_protein	2	0
PVBM08B	EHI_000600	hypothetical_protein	2	0
PVBM08F	EHI_000600	hypothetical_protein	2	0
Rahman	EHI_000600	hypothetical_protein	2	0
2592100	EHI_000610	nucleotide_binding_protein_2,_putative	1	1
MS27-5030	EHI_000610	nucleotide_binding_protein_2,_putative	1	1
MS84-1373	EHI_000610	nucleotide_binding_protein_2,_putative	0	1
PVBM08B	EHI_000610	nucleotide_binding_protein_2,_putative	1	1
PVBM08F	EHI_000610	nucleotide_binding_protein_2,_putative	1	1
MS84-1373	EHI_000630	hypothetical_protein	1	0
PVBM08B	EHI_000660	hypothetical_protein	0	1
2592100	EHI_000800	hypothetical_protein	0	1
HK-9	EHI_000800	hypothetical_protein	0	1
IULA:1092:1	EHI_000800	hypothetical_protein	0	1
MS27-5030	EHI_000800	hypothetical_protein	0	1
PVBM08B	EHI_000800	hypothetical_protein	0	1
PVBM08F	EHI_000800	hypothetical_protein	0	1
Rahman	EHI_000800	hypothetical_protein	0	1
HK-9	EHI_000900	ThiF_family_protein	1	0
IULA:1092:1	EHI_000900	ThiF_family_protein	1	0
MS27-5030	EHI_000900	ThiF_family_protein	1	0
MS84-1373	EHI_000900	ThiF_family_protein	1	0
Rahman	EHI_000900	ThiF_family_protein	1	0
2592100	EHI_000910	Sec1_family_protein	0	1
IULA:1092:1	EHI_000910	Sec1_family_protein	0	2
Rahman	EHI_000910	Sec1_family_protein	0	1
HK-9	EHI_000930	hypothetical_protein,_conserved_protein	1	0
HM-1A	EHI_001120	hypothetical_protein,_conserved	1	0
MS27-5030	EHI_001130	hypothetical_protein	0	1
MS27-5030	EHI_001160	plasma_membrane_calcium-transporting_ATPase,_putative	1	0
MS84-1373	EHI_001160	plasma_membrane_calcium-transporting_ATPase,_putative	1	0
IULA:1092:1	EHI_001170	hypothetical_protein	0	1
MS27-5030	EHI_001170	hypothetical_protein	0	1
MS84-1373	EHI_001170	hypothetical_protein	0	1
2592100	EHI_001400	RAD23_protein,_putative	1	0
HK-9	EHI_001400	RAD23_protein,_putative	1	0
IULA:1092:1	EHI_001400	RAD23_protein,_putative	1	0
Rahman	EHI_001400	RAD23_protein,_putative	1	0
HM-1A	EHI_001430	helicase_domain-containing_protein	1	0
HM-1B	EHI_001430	helicase_domain-containing_protein	1	0
IULA:1092:1	EHI_001430	helicase_domain-containing_protein	1	0
MS84-1373	EHI_001430	helicase_domain-containing_protein	1	0
2592100	EHI_001630	hypothetical_protein	1	0
IULA:1092:1	EHI_001630	hypothetical_protein	1	0
MS27-5030	EHI_001630	hypothetical_protein	1	0
MS84-1373	EHI_001630	hypothetical_protein	1	0
MS84-1373	EHI_001750	hypothetical_protein	2	0
2592100	EHI_001760	importin,_putative	0	1
HK-9	EHI_001760	importin,_putative	0	1
IULA:1092:1	EHI_001760	importin,_putative	0	1
MS27-5030	EHI_001760	importin,_putative	0	1
MS84-1373	EHI_001760	importin,_putative	0	1
PVBM08B	EHI_001760	importin,_putative	0	1
PVBM08F	EHI_001760	importin,_putative	0	1
Rahman	EHI_001760	importin,_putative	0	1
IULA:1092:1	EHI_001790	hypothetical_protein	0	1
MS27-5030	EHI_001790	hypothetical_protein	0	1
PVBM08B	EHI_001790	hypothetical_protein	0	1
PVBM08F	EHI_001790	hypothetical_protein	0	1
Rahman	EHI_001790	hypothetical_protein	0	1
2592100	EHI_001810	hypothetical_protein	0	1
IULA:1092:1	EHI_001810	hypothetical_protein	0	1
MS84-1373	EHI_001810	hypothetical_protein	0	1
PVBM08B	EHI_001810	hypothetical_protein	0	1
PVBM08F	EHI_001810	hypothetical_protein	0	1
IULA:1092:1	EHI_001820	hypothetical_protein	1	0
Rahman	EHI_001820	hypothetical_protein	1	0
HK-9	EHI_001830	hypothetical_protein	0	1
IULA:1092:1	EHI_001830	hypothetical_protein	0	2
Rahman	EHI_001830	hypothetical_protein	0	2
IULA:1092:1	EHI_001840	hypothetical_protein,_conserved	1	0
Rahman	EHI_001840	hypothetical_protein,_conserved	1	0
HK-9	EHI_001870	Rab_family_GTPase	1	0
IULA:1092:1	EHI_001910	Ras_GTPase-activating_protein,_putative	1	0
Rahman	EHI_001910	Ras_GTPase-activating_protein,_putative	1	0
2592100	EHI_001920	hypothetical_protein	1	0
Rahman	EHI_001920	hypothetical_protein	1	0
MS27-5030	EHI_001930	pyridine_nucleotide_transhydrogenase_beta_subunit,_putative	1	0
PVBM08B	EHI_001930	pyridine_nucleotide_transhydrogenase_beta_subunit,_putative	2	0
PVBM08F	EHI_001930	pyridine_nucleotide_transhydrogenase_beta_subunit,_putative	1	0
HK-9	EHI_001940	hypothetical_protein	2	0
IULA:1092:1	EHI_001940	hypothetical_protein	2	0
Rahman	EHI_001940	hypothetical_protein	2	0
IULA:1092:1	EHI_001950	heat_shock_protein_70_family	1	0
Rahman	EHI_001950	heat_shock_protein_70_family	1	0
IULA:1092:1	EHI_001980	hypothetical_protein	3	0
MS27-5030	EHI_001980	hypothetical_protein	1	0
PVBM08B	EHI_001980	hypothetical_protein	2	0
PVBM08F	EHI_001980	hypothetical_protein	1	0
Rahman	EHI_001980	hypothetical_protein	2	0
2592100	EHI_002130	phenylalanyl-tRNA_synthetase_beta_subunit,_putative	0	1
MS27-5030	EHI_002130	phenylalanyl-tRNA_synthetase_beta_subunit,_putative	0	1
MS84-1373	EHI_002130	phenylalanyl-tRNA_synthetase_beta_subunit,_putative	0	2
2592100	EHI_002150	hypothetical_protein	0	1
HK-9	EHI_002150	hypothetical_protein	0	1
IULA:1092:1	EHI_002150	hypothetical_protein	0	1
MS27-5030	EHI_002150	hypothetical_protein	0	1
MS84-1373	EHI_002150	hypothetical_protein	0	1
PVBM08B	EHI_002150	hypothetical_protein	0	1
PVBM08F	EHI_002150	hypothetical_protein	0	1
Rahman	EHI_002150	hypothetical_protein	0	1
HK-9	EHI_002180	phosducin-like_protein	0	1
PVBM08B	EHI_002180	phosducin-like_protein	0	1
PVBM08B	EHI_002210	hypothetical_protein	1	0
PVBM08F	EHI_002210	hypothetical_protein	1	0
HK-9	EHI_002220	hypothetical_protein	3	2
MS27-5030	EHI_002220	hypothetical_protein	0	1
PVBM08B	EHI_002220	hypothetical_protein	2	0
PVBM08F	EHI_002220	hypothetical_protein	2	0
PVBM08B	EHI_002240	hypothetical_protein	0	1
PVBM08F	EHI_002240	hypothetical_protein	0	1
Rahman	EHI_002240	hypothetical_protein	0	1
MS84-1373	EHI_002350	hypothetical_protein	0	1
2592100	EHI_002560	heat_shock_protein_70,_putative	1	0
HK-9	EHI_002560	heat_shock_protein_70,_putative	1	0
MS27-5030	EHI_002560	heat_shock_protein_70,_putative	1	0
PVBM08B	EHI_002780	hypothetical_protein	1	0
HK-9	EHI_002990	vacuolar_protein_sorting-associated_protein_35_,_putative	0	2
HK-9	EHI_003040	hypothetical_protein	1	1
MS27-5030	EHI_003040	hypothetical_protein	1	1
PVBM08B	EHI_003040	hypothetical_protein	1	1
PVBM08F	EHI_003040	hypothetical_protein	1	1
HK-9	EHI_003250	hypothetical_protein	0	1
2592100	EHI_003270	hypothetical_protein	1	0
HK-9	EHI_003270	hypothetical_protein	1	0
IULA:1092:1	EHI_003270	hypothetical_protein	1	0
MS84-1373	EHI_003270	hypothetical_protein	1	0
PVBM08B	EHI_003270	hypothetical_protein	1	0
PVBM08F	EHI_003270	hypothetical_protein	1	0
Rahman	EHI_003270	hypothetical_protein	1	0
2592100	EHI_003380	leucine_rich_repeat_protein,_BspA_family	1	0
IULA:1092:1	EHI_003380	leucine_rich_repeat_protein,_BspA_family	1	0
MS27-5030	EHI_003380	leucine_rich_repeat_protein,_BspA_family	1	0
MS84-1373	EHI_003380	leucine_rich_repeat_protein,_BspA_family	2	2
PVBM08B	EHI_003380	leucine_rich_repeat_protein,_BspA_family	1	1
PVBM08F	EHI_003380	leucine_rich_repeat_protein,_BspA_family	0	1
2592100	EHI_003890	cyclin_family_protein	0	1
HK-9	EHI_003890	cyclin_family_protein	0	1
IULA:1092:1	EHI_003890	cyclin_family_protein	0	1
MS27-5030	EHI_003890	cyclin_family_protein	0	1
MS84-1373	EHI_003890	cyclin_family_protein	0	1
PVBM08B	EHI_003890	cyclin_family_protein	0	1
PVBM08F	EHI_003890	cyclin_family_protein	0	1
Rahman	EHI_003890	cyclin_family_protein	0	1
2592100	EHI_003910	hypothetical_protein,_conserved	1	0
MS27-5030	EHI_003910	hypothetical_protein,_conserved	1	0
MS84-1373	EHI_003910	hypothetical_protein,_conserved	1	0
Rahman	EHI_003910	hypothetical_protein,_conserved	1	0
2592100	EHI_003920	hypothetical_protein,_conserved_domain_containing	1	2
HK-9	EHI_003920	hypothetical_protein,_conserved_domain_containing	1	2
IULA:1092:1	EHI_003920	hypothetical_protein,_conserved_domain_containing	2	2
MS27-5030	EHI_003920	hypothetical_protein,_conserved_domain_containing	1	1
MS84-1373	EHI_003920	hypothetical_protein,_conserved_domain_containing	1	2
Rahman	EHI_003920	hypothetical_protein,_conserved_domain_containing	2	0
2592100	EHI_003930	I/LWEQ_domain_protein	1	0
HK-9	EHI_003930	I/LWEQ_domain_protein	2	0
IULA:1092:1	EHI_003930	I/LWEQ_domain_protein	1	0
MS27-5030	EHI_003930	I/LWEQ_domain_protein	1	0
MS84-1373	EHI_003930	I/LWEQ_domain_protein	1	0
PVBM08B	EHI_003930	I/LWEQ_domain_protein	1	0
PVBM08F	EHI_003930	I/LWEQ_domain_protein	1	0
Rahman	EHI_003930	I/LWEQ_domain_protein	1	0
MS27-5030	EHI_003940	ribosomal_protein_S4,_putative	0	1
MS84-1373	EHI_003940	ribosomal_protein_S4,_putative	0	1
Rahman	EHI_003940	ribosomal_protein_S4,_putative	0	1
2592100	EHI_004060	hypothetical_protein	3	0
IULA:1092:1	EHI_004060	hypothetical_protein	3	0
MS27-5030	EHI_004060	hypothetical_protein	3	0
MS84-1373	EHI_004060	hypothetical_protein	1	2
PVBM08B	EHI_004060	hypothetical_protein	1	0
Rahman	EHI_004060	hypothetical_protein	2	0
IULA:1092:1	EHI_004170	LIM_zinc_finger_domain_containing_protein	0	1
Rahman	EHI_004170	LIM_zinc_finger_domain_containing_protein	0	1
2592100	EHI_004180	hypothetical_protein	2	0
HK-9	EHI_004180	hypothetical_protein	1	6
IULA:1092:1	EHI_004180	hypothetical_protein	1	0
MS27-5030	EHI_004180	hypothetical_protein	1	0
MS84-1373	EHI_004180	hypothetical_protein	2	0
PVBM08B	EHI_004180	hypothetical_protein	1	0
PVBM08F	EHI_004180	hypothetical_protein	1	0
Rahman	EHI_004180	hypothetical_protein	1	0
IULA:1092:1	EHI_004220	hypothetical_protein,_conserved_domain_containing	2	0
Rahman	EHI_004220	hypothetical_protein,_conserved_domain_containing	2	0
2592100	EHI_004340	serine-threonine-isoleucine_rich_protein,_putative	4	1
HK-9	EHI_004340	serine-threonine-isoleucine_rich_protein,_putative	5	2
IULA:1092:1	EHI_004340	serine-threonine-isoleucine_rich_protein,_putative	4	3
MS27-5030	EHI_004340	serine-threonine-isoleucine_rich_protein,_putative	5	1
MS84-1373	EHI_004340	serine-threonine-isoleucine_rich_protein,_putative	5	1
Rahman	EHI_004340	serine-threonine-isoleucine_rich_protein,_putative	3	3
2592100	EHI_004350	hypothetical_protein	1	0
HK-9	EHI_004350	hypothetical_protein	1	0
IULA:1092:1	EHI_004350	hypothetical_protein	1	0
MS27-5030	EHI_004350	hypothetical_protein	1	0
MS84-1373	EHI_004350	hypothetical_protein	1	0
Rahman	EHI_004350	hypothetical_protein	1	0
2592100	EHI_004360	leucine_rich_repeat_protein,_BspA_family	0	1
HK-9	EHI_004360	leucine_rich_repeat_protein,_BspA_family	0	1
IULA:1092:1	EHI_004360	leucine_rich_repeat_protein,_BspA_family	0	1
MS27-5030	EHI_004360	leucine_rich_repeat_protein,_BspA_family	0	1
MS84-1373	EHI_004360	leucine_rich_repeat_protein,_BspA_family	0	1
PVBM08B	EHI_004360	leucine_rich_repeat_protein,_BspA_family	1	1
PVBM08F	EHI_004360	leucine_rich_repeat_protein,_BspA_family	1	1
Rahman	EHI_004360	leucine_rich_repeat_protein,_BspA_family	0	1
HK-9	EHI_004420	hypothetical_protein	1	1
IULA:1092:1	EHI_004420	hypothetical_protein	1	1
Rahman	EHI_004420	hypothetical_protein	1	1
IULA:1092:1	EHI_004470	protein_kinase_domain_containing_protein	0	1
Rahman	EHI_004470	protein_kinase_domain_containing_protein	0	1
HK-9	EHI_004500	hypothetical_protein	1	0
2592100	EHI_004590	coatomer_complex_subunit,_putative	0	1
HK-9	EHI_004590	coatomer_complex_subunit,_putative	0	1
MS27-5030	EHI_004590	coatomer_complex_subunit,_putative	0	1
MS84-1373	EHI_004590	coatomer_complex_subunit,_putative	0	1
PVBM08B	EHI_004590	coatomer_complex_subunit,_putative	0	1
PVBM08F	EHI_004590	coatomer_complex_subunit,_putative	0	1
2592100	EHI_004600	hydroxylamine_reductase,_putative	0	1
MS27-5030	EHI_004600	hydroxylamine_reductase,_putative	0	1
MS84-1373	EHI_004600	hydroxylamine_reductase,_putative	0	1
IULA:1092:1	EHI_004610	phosphoribulokinase_/uridine_kinase_family_protein	1	0
PVBM08B	EHI_004610	phosphoribulokinase_/uridine_kinase_family_protein	1	0
PVBM08F	EHI_004610	phosphoribulokinase_/uridine_kinase_family_protein	1	0
Rahman	EHI_004610	phosphoribulokinase_/uridine_kinase_family_protein	1	0
2592100	EHI_004640	vesicle-fusing_ATPase,_putative	0	1
HK-9	EHI_004640	vesicle-fusing_ATPase,_putative	0	1
MS27-5030	EHI_004640	vesicle-fusing_ATPase,_putative	0	1
MS84-1373	EHI_004640	vesicle-fusing_ATPase,_putative	0	1
PVBM08B	EHI_004640	vesicle-fusing_ATPase,_putative	0	1
PVBM08F	EHI_004640	vesicle-fusing_ATPase,_putative	0	1
HK-9	EHI_004770	hypothetical_protein,_conserved	1	0
MS84-1373	EHI_004770	hypothetical_protein,_conserved	1	0
PVBM08B	EHI_004770	hypothetical_protein,_conserved	1	0
PVBM08F	EHI_004770	hypothetical_protein,_conserved	1	0
HK-9	EHI_004780	protein_kinase,_putative	0	1
MS84-1373	EHI_004780	protein_kinase,_putative	0	1
HK-9	EHI_004820	hypothetical_protein	1	0
MS84-1373	EHI_004820	hypothetical_protein	1	0
PVBM08B	EHI_004840	bacterial_transferase_hexapeptide_family_protein	1	0
PVBM08F	EHI_004840	bacterial_transferase_hexapeptide_family_protein	1	0
IULA:1092:1	EHI_004850	ubiquitin-activating_enzyme,_putative	2	0
Rahman	EHI_004850	ubiquitin-activating_enzyme,_putative	1	0
IULA:1092:1	EHI_004870	hypothetical_protein	0	1
Rahman	EHI_004870	hypothetical_protein	0	1
PVBM08B	EHI_004880	hypothetical_protein	1	0
PVBM08F	EHI_004880	hypothetical_protein	1	0
2592100	EHI_004890	serine/threonine-protein_kinase,_putative	1	0
IULA:1092:1	EHI_004890	serine/threonine-protein_kinase,_putative	2	1
MS27-5030	EHI_004890	serine/threonine-protein_kinase,_putative	1	0
MS84-1373	EHI_004890	serine/threonine-protein_kinase,_putative	1	0
PVBM08B	EHI_004890	serine/threonine-protein_kinase,_putative	2	0
PVBM08F	EHI_004890	serine/threonine-protein_kinase,_putative	2	0
Rahman	EHI_004890	serine/threonine-protein_kinase,_putative	2	0
HK-9	EHI_004910	hypothetical_protein	0	1
2592100	EHI_004950	hypothetical_protein	1	0
MS27-5030	EHI_004950	hypothetical_protein	1	0
MS84-1373	EHI_004950	hypothetical_protein	1	0
PVBM08B	EHI_004950	hypothetical_protein	1	0
PVBM08F	EHI_004950	hypothetical_protein	1	0
Rahman	EHI_004950	hypothetical_protein	1	0
PVBM08B	EHI_004960	bystin,_putative	0	1
PVBM08F	EHI_004960	bystin,_putative	0	1
IULA:1092:1	EHI_005050	sucrose_transporter,_putative	1	0
MS84-1373	EHI_005050	sucrose_transporter,_putative	1	0
PVBM08B	EHI_005050	sucrose_transporter,_putative	1	0
PVBM08F	EHI_005050	sucrose_transporter,_putative	1	0
Rahman	EHI_005050	sucrose_transporter,_putative	1	0
HK-9	EHI_005090	hypothetical_protein	1	0
MS84-1373	EHI_005090	hypothetical_protein	0	1
HK-9	EHI_005150	hypothetical_protein,_conserved	1	0
MS84-1373	EHI_005150	hypothetical_protein,_conserved	1	0
PVBM08B	EHI_005150	hypothetical_protein,_conserved	1	0
PVBM08F	EHI_005150	hypothetical_protein,_conserved	1	0
HK-9	EHI_005870	proteasome_regulatory_subunit,_putative	1	1
MS27-5030	EHI_005870	proteasome_regulatory_subunit,_putative	1	1
PVBM08B	EHI_005870	proteasome_regulatory_subunit,_putative	1	1
PVBM08F	EHI_005870	proteasome_regulatory_subunit,_putative	0	1
Rahman	EHI_005870	proteasome_regulatory_subunit,_putative	1	1
2592100	EHI_005880	hypothetical_protein	3	1
HK-9	EHI_005880	hypothetical_protein	2	1
IULA:1092:1	EHI_005880	hypothetical_protein	2	1
MS27-5030	EHI_005880	hypothetical_protein	2	0
PVBM08B	EHI_005880	hypothetical_protein	2	0
PVBM08F	EHI_005880	hypothetical_protein	2	0
Rahman	EHI_005880	hypothetical_protein	1	1
HK-9	EHI_005910	Rho_guanine_nucleotide_exchange_factor,_putative	1	0
HK-9	EHI_006010	hypothetical_protein,_conserved	0	1
PVBM08B	EHI_006010	hypothetical_protein,_conserved	0	1
PVBM08F	EHI_006010	hypothetical_protein,_conserved	0	1
2592100	EHI_006100	prenyl_cysteine_carboxyl_methyltransferase,_putative	1	0
PVBM08B	EHI_006100	prenyl_cysteine_carboxyl_methyltransferase,_putative	1	0
PVBM08F	EHI_006100	prenyl_cysteine_carboxyl_methyltransferase,_putative	1	0
2592100	EHI_006130	phosphatidylinositol_3-kinase,_putative	1	0
HK-9	EHI_006130	phosphatidylinositol_3-kinase,_putative	1	0
MS27-5030	EHI_006130	phosphatidylinositol_3-kinase,_putative	1	1
PVBM08B	EHI_006130	phosphatidylinositol_3-kinase,_putative	1	0
PVBM08F	EHI_006130	phosphatidylinositol_3-kinase,_putative	1	0
HK-9	EHI_006540	hypothetical_protein	1	0
IULA:1092:1	EHI_006540	hypothetical_protein	1	0
MS84-1373	EHI_006540	hypothetical_protein	1	0
PVBM08B	EHI_006540	hypothetical_protein	1	0
PVBM08F	EHI_006540	hypothetical_protein	1	0
2592100	EHI_006550	hypothetical_protein	1	0
HK-9	EHI_006550	hypothetical_protein	2	3
IULA:1092:1	EHI_006550	hypothetical_protein	1	0
MS27-5030	EHI_006550	hypothetical_protein	1	0
MS84-1373	EHI_006550	hypothetical_protein	1	0
PVBM08B	EHI_006550	hypothetical_protein	1	3
PVBM08F	EHI_006550	hypothetical_protein	1	2
2592100	EHI_006690	DNA_polymerase_delta_catalytic_subunit,_putative	1	1
HK-9	EHI_006690	DNA_polymerase_delta_catalytic_subunit,_putative	1	1
MS27-5030	EHI_006690	DNA_polymerase_delta_catalytic_subunit,_putative	1	1
MS84-1373	EHI_006690	DNA_polymerase_delta_catalytic_subunit,_putative	1	1
HK-9	EHI_006700	thioredoxin,_putative	0	1
IULA:1092:1	EHI_006700	thioredoxin,_putative	0	1
MS84-1373	EHI_006700	thioredoxin,_putative	0	1
Rahman	EHI_006700	thioredoxin,_putative	0	1
2592100	EHI_006710	hypothetical_protein,_conserved	1	3
HK-9	EHI_006710	hypothetical_protein,_conserved	1	3
IULA:1092:1	EHI_006710	hypothetical_protein,_conserved	1	3
MS27-5030	EHI_006710	hypothetical_protein,_conserved	1	3
MS84-1373	EHI_006710	hypothetical_protein,_conserved	1	3
PVBM08B	EHI_006710	hypothetical_protein,_conserved	1	3
PVBM08F	EHI_006710	hypothetical_protein,_conserved	1	3
Rahman	EHI_006710	hypothetical_protein,_conserved	1	3
HK-9	EHI_006720	RNA_methyltransferase,_TrmH_family,_putative	0	1
IULA:1092:1	EHI_006720	RNA_methyltransferase,_TrmH_family,_putative	0	2
Rahman	EHI_006720	RNA_methyltransferase,_TrmH_family,_putative	0	1
HK-9	EHI_006730	hypothetical_protein	0	4
IULA:1092:1	EHI_006730	hypothetical_protein	0	3
PVBM08B	EHI_006730	hypothetical_protein	1	3
PVBM08F	EHI_006730	hypothetical_protein	1	2
Rahman	EHI_006730	hypothetical_protein	0	4
HK-9	EHI_006740	hypothetical_protein	1	2
IULA:1092:1	EHI_006740	hypothetical_protein	2	2
PVBM08B	EHI_006740	hypothetical_protein	1	2
PVBM08F	EHI_006740	hypothetical_protein	1	2
Rahman	EHI_006740	hypothetical_protein	2	2
2592100	EHI_006750	protein_kinase,_putative	1	0
HK-9	EHI_006750	protein_kinase,_putative	1	0
IULA:1092:1	EHI_006750	protein_kinase,_putative	1	0
MS27-5030	EHI_006750	protein_kinase,_putative	1	0
MS84-1373	EHI_006750	protein_kinase,_putative	1	0
PVBM08B	EHI_006750	protein_kinase,_putative	1	0
PVBM08F	EHI_006750	protein_kinase,_putative	1	0
Rahman	EHI_006750	protein_kinase,_putative	1	0
2592100	EHI_006810	14-3-3_protein_3	1	0
MS27-5030	EHI_006810	14-3-3_protein_3	1	0
PVBM08B	EHI_006820	importin_alpha,_putative	0	1
PVBM08F	EHI_006820	importin_alpha,_putative	0	1
MS84-1373	EHI_006830	hypothetical_protein	1	0
HK-9	EHI_006850	hypothetical_protein	1	0
2592100	EHI_006940	hypothetical_protein,_conserved	1	0
MS27-5030	EHI_006940	hypothetical_protein,_conserved	1	0
2592100	EHI_006950	hypothetical_protein,_conserved	0	1
HK-9	EHI_006950	hypothetical_protein,_conserved	1	0
MS27-5030	EHI_006950	hypothetical_protein,_conserved	0	1
MS84-1373	EHI_006950	hypothetical_protein,_conserved	2	1
2592100	EHI_006960	hypothetical_protein	0	2
HK-9	EHI_006960	hypothetical_protein	0	2
MS27-5030	EHI_006960	hypothetical_protein	0	2
MS84-1373	EHI_006960	hypothetical_protein	0	2
2592100	EHI_006970	hypothetical_protein	1	3
HK-9	EHI_006970	hypothetical_protein	1	4
MS27-5030	EHI_006970	hypothetical_protein	1	3
MS84-1373	EHI_006970	hypothetical_protein	0	4
2592100	EHI_006980	Gal/GalNAc_lectin_subunit_Igl1	2	4
HK-9	EHI_006980	Gal/GalNAc_lectin_subunit_Igl1	14	8
MS27-5030	EHI_006980	Gal/GalNAc_lectin_subunit_Igl1	3	3
MS84-1373	EHI_006980	Gal/GalNAc_lectin_subunit_Igl1	2	1
2592100	EHI_006990	hypothetical_protein	3	1
HK-9	EHI_006990	hypothetical_protein	4	3
MS27-5030	EHI_006990	hypothetical_protein	3	0
MS84-1373	EHI_006990	hypothetical_protein	4	3
PVBM08B	EHI_007000	hypothetical_protein	0	1
PVBM08F	EHI_007000	hypothetical_protein	0	1
2592100	EHI_007010	hypothetical_protein	2	0
MS27-5030	EHI_007010	hypothetical_protein	2	0
HK-9	EHI_007020	hypothetical_protein,_conserved	1	2
MS84-1373	EHI_007020	hypothetical_protein,_conserved	1	2
2592100	EHI_007040	hypothetical_protein	1	0
HK-9	EHI_007040	hypothetical_protein	1	0
IULA:1092:1	EHI_007040	hypothetical_protein	2	0
MS27-5030	EHI_007040	hypothetical_protein	1	0
MS84-1373	EHI_007040	hypothetical_protein	1	0
PVBM08B	EHI_007040	hypothetical_protein	2	0
PVBM08F	EHI_007040	hypothetical_protein	2	0
Rahman	EHI_007040	hypothetical_protein	2	0
PVBM08B	EHI_007140	hypothetical_protein	1	0
PVBM08F	EHI_007140	hypothetical_protein	1	0
HM-1A	EHI_007280	hypothetical_protein	1	0
IULA:1092:1	EHI_007470	hypothetical_protein	1	0
IULA:1092:1	EHI_007480	villin,_putative	1	0
MS84-1373	EHI_007480	villin,_putative	1	0
PVBM08B	EHI_007480	villin,_putative	2	1
PVBM08F	EHI_007480	villin,_putative	2	1
Rahman	EHI_007480	villin,_putative	1	0
2592100	EHI_007510	hypothetical_protein,_conserved	1	0
HK-9	EHI_007510	hypothetical_protein,_conserved	1	0
2592100	EHI_007620	hypothetical_protein,_conserved	1	1
IULA:1092:1	EHI_007620	hypothetical_protein,_conserved	1	0
MS27-5030	EHI_007620	hypothetical_protein,_conserved	1	0
MS84-1373	EHI_007620	hypothetical_protein,_conserved	0	2
Rahman	EHI_007620	hypothetical_protein,_conserved	2	1
MS84-1373	EHI_007640	hypothetical_protein,_conserved	1	0
HK-9	EHI_007760	hypothetical_protein	0	1
IULA:1092:1	EHI_007760	hypothetical_protein	1	0
MS84-1373	EHI_007760	hypothetical_protein	1	0
PVBM08B	EHI_007760	hypothetical_protein	0	1
PVBM08F	EHI_007760	hypothetical_protein	0	1
HK-9	EHI_007770	hypothetical_protein	0	1
IULA:1092:1	EHI_007770	hypothetical_protein	0	1
MS84-1373	EHI_007770	hypothetical_protein	0	1
PVBM08B	EHI_007770	hypothetical_protein	0	1
PVBM08F	EHI_007770	hypothetical_protein	0	1
Rahman	EHI_007770	hypothetical_protein	0	1
IULA:1092:1	EHI_007880	hypothetical_protein	1	0
MS84-1373	EHI_007880	hypothetical_protein	2	0
PVBM08B	EHI_007880	hypothetical_protein	1	0
PVBM08F	EHI_007880	hypothetical_protein	1	0
Rahman	EHI_007880	hypothetical_protein	1	0
2592100	EHI_007910	hypothetical_protein	1	0
2592100	EHI_007920	ankyrin_repeat_protein,_putative	1	0
MS27-5030	EHI_007950	villidin,_putative	0	1
HK-9	EHI_008000	hypothetical_protein,_conserved	1	0
2592100	EHI_008060	hypothetical_protein	1	0
PVBM08F	EHI_008060	hypothetical_protein	1	0
2592100	EHI_008080	hypothetical_protein	1	0
2592100	EHI_008120	hypothetical_protein	0	1
MS27-5030	EHI_008120	hypothetical_protein	0	1
MS84-1373	EHI_008120	hypothetical_protein	0	1
PVBM08B	EHI_008130	Myb_family_DNA-binding_protein,_SHAQKYF_family	1	0
PVBM08F	EHI_008130	Myb_family_DNA-binding_protein,_SHAQKYF_family	1	0
2592100	EHI_008150	hypothetical_protein	2	1
HK-9	EHI_008150	hypothetical_protein	2	1
IULA:1092:1	EHI_008150	hypothetical_protein	2	1
MS27-5030	EHI_008150	hypothetical_protein	2	1
PVBM08B	EHI_008150	hypothetical_protein	2	1
PVBM08F	EHI_008150	hypothetical_protein	2	1
Rahman	EHI_008150	hypothetical_protein	2	1
2592100	EHI_008160	Sec1_family_protein	1	0
HK-9	EHI_008160	Sec1_family_protein	1	0
IULA:1092:1	EHI_008160	Sec1_family_protein	1	1
MS27-5030	EHI_008160	Sec1_family_protein	1	0
PVBM08B	EHI_008160	Sec1_family_protein	1	0
PVBM08F	EHI_008160	Sec1_family_protein	1	0
Rahman	EHI_008160	Sec1_family_protein	1	0
2592100	EHI_008190	RNA_recognition_motif_domain_containing_protein	0	1
HK-9	EHI_008190	RNA_recognition_motif_domain_containing_protein	1	1
IULA:1092:1	EHI_008190	RNA_recognition_motif_domain_containing_protein	1	1
MS27-5030	EHI_008190	RNA_recognition_motif_domain_containing_protein	0	1
PVBM08B	EHI_008190	RNA_recognition_motif_domain_containing_protein	0	1
PVBM08F	EHI_008190	RNA_recognition_motif_domain_containing_protein	0	1
Rahman	EHI_008190	RNA_recognition_motif_domain_containing_protein	0	1
2592100	EHI_008220	protein_kinase_domain_containing_protein	0	1
MS27-5030	EHI_008220	protein_kinase_domain_containing_protein	0	1
PVBM08B	EHI_008220	protein_kinase_domain_containing_protein	0	1
PVBM08F	EHI_008220	protein_kinase_domain_containing_protein	0	1
PVBM08B	EHI_008340	leucine_rich_repeat_protein,_BspA_family	2	0
PVBM08F	EHI_008340	leucine_rich_repeat_protein,_BspA_family	1	0
HK-9	EHI_008370	hypothetical_protein	1	0
IULA:1092:1	EHI_008370	hypothetical_protein	1	0
PVBM08B	EHI_008370	hypothetical_protein	1	0
PVBM08F	EHI_008370	hypothetical_protein	1	0
Rahman	EHI_008370	hypothetical_protein	1	0
HK-9	EHI_008380	aminopeptidase,_putative	1	0
IULA:1092:1	EHI_008380	aminopeptidase,_putative	1	0
PVBM08B	EHI_008380	aminopeptidase,_putative	1	0
Rahman	EHI_008380	aminopeptidase,_putative	1	0
HM-1B	EHI_008400	hypothetical_protein	1	0
MS27-5030	EHI_008400	hypothetical_protein	1	0
HK-9	EHI_008410	serine/threonine_protein_kinase,_putative	1	2
HK-9	EHI_008420	hypothetical_protein	0	1
IULA:1092:1	EHI_008420	hypothetical_protein	0	1
PVBM08B	EHI_008420	hypothetical_protein	0	1
PVBM08F	EHI_008420	hypothetical_protein	0	1
Rahman	EHI_008420	hypothetical_protein	0	1
IULA:1092:1	EHI_008450	hypothetical_protein	0	2
PVBM08B	EHI_008450	hypothetical_protein	0	2
PVBM08F	EHI_008450	hypothetical_protein	0	1
Rahman	EHI_008450	hypothetical_protein	0	2
IULA:1092:1	EHI_008460	ribose-phosphate_pyrophosphokinase,_putative	1	0
PVBM08B	EHI_008460	ribose-phosphate_pyrophosphokinase,_putative	1	0
Rahman	EHI_008460	ribose-phosphate_pyrophosphokinase,_putative	1	0
IULA:1092:1	EHI_008470	vacuolar_sorting_protein_26,_putative	1	0
PVBM08B	EHI_008470	vacuolar_sorting_protein_26,_putative	1	0
PVBM08F	EHI_008470	vacuolar_sorting_protein_26,_putative	1	0
Rahman	EHI_008470	vacuolar_sorting_protein_26,_putative	1	0
HK-9	EHI_008680	ubiquitin_carboxyl-terminal_hydrolase_domain_containing_protein	0	1
MS27-5030	EHI_008680	ubiquitin_carboxyl-terminal_hydrolase_domain_containing_protein	0	1
PVBM08B	EHI_008680	ubiquitin_carboxyl-terminal_hydrolase_domain_containing_protein	0	1
PVBM08F	EHI_008680	ubiquitin_carboxyl-terminal_hydrolase_domain_containing_protein	0	1
HK-9	EHI_008710	TPR_repeat_protein	1	0
MS27-5030	EHI_008710	TPR_repeat_protein	1	0
PVBM08B	EHI_008710	TPR_repeat_protein	1	0
PVBM08F	EHI_008710	TPR_repeat_protein	1	0
2592100	EHI_008780	actin,_putative	0	1
HK-9	EHI_008780	actin,_putative	0	1
IULA:1092:1	EHI_008780	actin,_putative	0	1
MS27-5030	EHI_008780	actin,_putative	0	1
MS84-1373	EHI_008780	actin,_putative	0	1
PVBM08B	EHI_008780	actin,_putative	0	1
PVBM08F	EHI_008780	actin,_putative	0	1
Rahman	EHI_008780	actin,_putative	0	1
HK-9	EHI_008810	hypothetical_protein	1	0
MS27-5030	EHI_008810	hypothetical_protein	1	0
PVBM08B	EHI_008810	hypothetical_protein	1	0
PVBM08F	EHI_008810	hypothetical_protein	1	0
2592100	EHI_009230	hypothetical_protein,_pseudogene	1	0
HK-9	EHI_009230	hypothetical_protein,_pseudogene	1	0
IULA:1092:1	EHI_009230	hypothetical_protein,_pseudogene	1	0
MS84-1373	EHI_009230	hypothetical_protein,_pseudogene	1	0
PVBM08F	EHI_009230	hypothetical_protein,_pseudogene	1	0
Rahman	EHI_009230	hypothetical_protein,_pseudogene	1	0
MS27-5030	EHI_009250	Legume-like_lectin_family_protein,_membrane-bound	1	0
MS84-1373	EHI_009250	Legume-like_lectin_family_protein,_membrane-bound	0	1
2592100	EHI_009370	fatty_acid_elongase,_putative	2	1
HK-9	EHI_009370	fatty_acid_elongase,_putative	1	0
IULA:1092:1	EHI_009370	fatty_acid_elongase,_putative	2	1
MS27-5030	EHI_009370	fatty_acid_elongase,_putative	2	1
MS84-1373	EHI_009370	fatty_acid_elongase,_putative	2	1
PVBM08B	EHI_009370	fatty_acid_elongase,_putative	2	1
PVBM08F	EHI_009370	fatty_acid_elongase,_putative	2	1
Rahman	EHI_009370	fatty_acid_elongase,_putative	2	1
2592100	EHI_009400	hypothetical_protein	1	0
IULA:1092:1	EHI_009400	hypothetical_protein	1	0
MS27-5030	EHI_009400	hypothetical_protein	1	0
MS84-1373	EHI_009400	hypothetical_protein	1	0
Rahman	EHI_009400	hypothetical_protein	1	0
HK-9	EHI_009410	hypothetical_protein,_conserved	1	0
2592100	EHI_009430	ubiquitin_carboxyl-terminal_hydrolase,_putative	1	0
IULA:1092:1	EHI_009430	ubiquitin_carboxyl-terminal_hydrolase,_putative	1	0
MS27-5030	EHI_009430	ubiquitin_carboxyl-terminal_hydrolase,_putative	1	0
MS84-1373	EHI_009430	ubiquitin_carboxyl-terminal_hydrolase,_putative	1	0
Rahman	EHI_009430	ubiquitin_carboxyl-terminal_hydrolase,_putative	1	0
HK-9	EHI_009460	phospholipid-transporting_P-type_ATPase,_putative	0	1
PVBM08B	EHI_009460	phospholipid-transporting_P-type_ATPase,_putative	0	1
PVBM08F	EHI_009460	phospholipid-transporting_P-type_ATPase,_putative	0	1
HK-9	EHI_009520	alpha-1,2-mannosidase,_putative	1	0
PVBM08B	EHI_009520	alpha-1,2-mannosidase,_putative	1	0
HK-9	EHI_009540	hypothetical_protein,_conserved	4	3
PVBM08B	EHI_009540	hypothetical_protein,_conserved	4	3
PVBM08F	EHI_009540	hypothetical_protein,_conserved	2	3
2592100	EHI_009580	tyrosine_kinase,_putative	1	0
HK-9	EHI_009580	tyrosine_kinase,_putative	1	0
IULA:1092:1	EHI_009580	tyrosine_kinase,_putative	1	0
MS84-1373	EHI_009580	tyrosine_kinase,_putative	1	1
PVBM08B	EHI_009580	tyrosine_kinase,_putative	1	0
PVBM08F	EHI_009580	tyrosine_kinase,_putative	1	0
Rahman	EHI_009580	tyrosine_kinase,_putative	1	0
2592100	EHI_009590	serine/threonine_protein_kinase,_putative	1	2
HK-9	EHI_009590	serine/threonine_protein_kinase,_putative	1	0
IULA:1092:1	EHI_009590	serine/threonine_protein_kinase,_putative	1	2
MS27-5030	EHI_009590	serine/threonine_protein_kinase,_putative	1	2
MS84-1373	EHI_009590	serine/threonine_protein_kinase,_putative	2	2
Rahman	EHI_009590	serine/threonine_protein_kinase,_putative	1	1
2592100	EHI_009600	hypothetical_protein	2	1
HK-9	EHI_009600	hypothetical_protein	0	1
IULA:1092:1	EHI_009600	hypothetical_protein	2	0
MS27-5030	EHI_009600	hypothetical_protein	3	1
MS84-1373	EHI_009600	hypothetical_protein	1	1
PVBM08B	EHI_009600	hypothetical_protein	1	0
PVBM08F	EHI_009600	hypothetical_protein	1	0
Rahman	EHI_009600	hypothetical_protein	2	1
MS84-1373	EHI_009620	hypothetical_protein	1	0
HK-9	EHI_009630	Ran-binding_protein,_putative	0	1
MS84-1373	EHI_009630	Ran-binding_protein,_putative	0	1
PVBM08B	EHI_009630	Ran-binding_protein,_putative	0	1
PVBM08F	EHI_009630	Ran-binding_protein,_putative	0	1
MS27-5030	EHI_009640	WD_repeat_protein	1	0
2592100	EHI_009660	DENN_domain_protein	1	0
IULA:1092:1	EHI_009660	DENN_domain_protein	1	0
Rahman	EHI_009660	DENN_domain_protein	1	0
2592100	EHI_009810	ribosomal_protein_S17,_putative	1	0
HK-9	EHI_009810	ribosomal_protein_S17,_putative	1	0
IULA:1092:1	EHI_009810	ribosomal_protein_S17,_putative	1	0
MS27-5030	EHI_009810	ribosomal_protein_S17,_putative	1	0
MS84-1373	EHI_009810	ribosomal_protein_S17,_putative	1	0
PVBM08B	EHI_009810	ribosomal_protein_S17,_putative	1	0
PVBM08F	EHI_009810	ribosomal_protein_S17,_putative	1	0
Rahman	EHI_009810	ribosomal_protein_S17,_putative	1	0
IULA:1092:1	EHI_009830	hypothetical_protein	0	1
HK-9	EHI_009860	hypothetical_protein	1	0
PVBM08B	EHI_009860	hypothetical_protein	1	0
PVBM08F	EHI_009860	hypothetical_protein	1	0
MS84-1373	EHI_009890	phosphatidylinositol-4,5-bisphosphate_3-kinase,_putative	1	0
PVBM08B	EHI_009890	phosphatidylinositol-4,5-bisphosphate_3-kinase,_putative	1	0
PVBM08F	EHI_009890	phosphatidylinositol-4,5-bisphosphate_3-kinase,_putative	1	0
IULA:1092:1	EHI_009920	hypothetical_protein	1	0
2592100	EHI_009950	putative_XPA-binding_protein_1	1	0
IULA:1092:1	EHI_009950	putative_XPA-binding_protein_1	1	0
MS27-5030	EHI_009950	putative_XPA-binding_protein_1	1	0
MS84-1373	EHI_009950	putative_XPA-binding_protein_1	1	0
PVBM08B	EHI_009950	putative_XPA-binding_protein_1	1	0
PVBM08F	EHI_009950	putative_XPA-binding_protein_1	1	0
Rahman	EHI_009950	putative_XPA-binding_protein_1	1	0
HM-1B	EHI_009960	helicase,_putative,_pseudogene	1	0
IULA:1092:1	EHI_009960	helicase,_putative,_pseudogene	0	1
MS27-5030	EHI_009960	helicase,_putative,_pseudogene	1	0
MS84-1373	EHI_009960	helicase,_putative,_pseudogene	0	1
PVBM08B	EHI_009960	helicase,_putative,_pseudogene	0	1
PVBM08F	EHI_009960	helicase,_putative,_pseudogene	0	1
IULA:1092:1	EHI_009980	hypothetical_protein	1	0
MS27-5030	EHI_009980	hypothetical_protein	1	0
MS84-1373	EHI_009980	hypothetical_protein	1	0
PVBM08B	EHI_009980	hypothetical_protein	1	0
PVBM08F	EHI_009980	hypothetical_protein	1	0
Rahman	EHI_009980	hypothetical_protein	1	0
HM-1A	EHI_009990	hypothetical_protein	1	0
IULA:1092:1	EHI_009990	hypothetical_protein	1	0
MS27-5030	EHI_009990	hypothetical_protein	2	0
MS84-1373	EHI_009990	hypothetical_protein	1	0
PVBM08B	EHI_009990	hypothetical_protein	1	0
PVBM08F	EHI_009990	hypothetical_protein	1	0
Rahman	EHI_009990	hypothetical_protein	2	0
2592100	EHI_010020	calmodulin,_putative	1	0
HK-9	EHI_010020	calmodulin,_putative	1	0
IULA:1092:1	EHI_010050	Rap/Ran_GTPase-activating_protein,_putative	0	1
MS27-5030	EHI_010070	Xaa-Pro_dipeptidase,_putative	1	0
MS84-1373	EHI_010080	sucrose_transporter,_putative	1	0
MS27-5030	EHI_010090	hypothetical_protein	1	0
HM-1B	EHI_010100	hypothetical_protein	1	0
PVBM08B	EHI_010100	hypothetical_protein	1	0
2592100	EHI_010110	hypothetical_protein	1	0
HK-9	EHI_010110	hypothetical_protein	1	0
MS27-5030	EHI_010300	hypothetical_protein,_conserved	1	0
MS84-1373	EHI_010300	hypothetical_protein,_conserved	1	0
PVBM08B	EHI_010300	hypothetical_protein,_conserved	1	2
PVBM08F	EHI_010300	hypothetical_protein,_conserved	1	2
IULA:1092:1	EHI_010310	hypothetical_protein	1	0
HM-1A	EHI_010370	Ran_binding_protein,_putative	1	0
PVBM08B	EHI_010370	Ran_binding_protein,_putative	1	0
PVBM08F	EHI_010370	Ran_binding_protein,_putative	1	0
HK-9	EHI_010380	hypothetical_protein	1	0
2592100	EHI_010500	WD_domain_containing_protein	0	1
IULA:1092:1	EHI_010500	WD_domain_containing_protein	0	1
MS27-5030	EHI_010500	WD_domain_containing_protein	0	1
MS84-1373	EHI_010500	WD_domain_containing_protein	0	1
PVBM08B	EHI_010500	WD_domain_containing_protein	0	1
PVBM08F	EHI_010500	WD_domain_containing_protein	0	1
Rahman	EHI_010500	WD_domain_containing_protein	0	1
HM-1A	EHI_010530	tubulin_alpha_chain,_putative	1	0
PVBM08B	EHI_010530	tubulin_alpha_chain,_putative	1	0
MS27-5030	EHI_010540	TBC_domain_containing_protein	0	1
MS84-1373	EHI_010540	TBC_domain_containing_protein	0	1
HK-9	EHI_010560	acyl-CoA_synthetase,_putative	1	0
HM-1B	EHI_010560	acyl-CoA_synthetase,_putative	1	0
IULA:1092:1	EHI_010560	acyl-CoA_synthetase,_putative	1	0
MS27-5030	EHI_010560	acyl-CoA_synthetase,_putative	1	0
MS84-1373	EHI_010560	acyl-CoA_synthetase,_putative	1	0
Rahman	EHI_010560	acyl-CoA_synthetase,_putative	1	0
2592100	EHI_010570	hypothetical_protein	0	1
HK-9	EHI_010570	hypothetical_protein	0	1
IULA:1092:1	EHI_010570	hypothetical_protein	0	2
MS27-5030	EHI_010570	hypothetical_protein	0	2
MS84-1373	EHI_010570	hypothetical_protein	0	2
PVBM08B	EHI_010570	hypothetical_protein	0	1
PVBM08F	EHI_010570	hypothetical_protein	0	1
Rahman	EHI_010570	hypothetical_protein	0	2
HK-9	EHI_010600	BAR/SH3_domain_containing_protein	1	0
PVBM08B	EHI_010620	hypothetical_protein	1	0
PVBM08F	EHI_010620	hypothetical_protein	1	0
2592100	EHI_010640	AAA_family_ATPase,_putative	1	0
HK-9	EHI_010640	AAA_family_ATPase,_putative	1	0
IULA:1092:1	EHI_010640	AAA_family_ATPase,_putative	1	0
MS27-5030	EHI_010640	AAA_family_ATPase,_putative	1	0
MS84-1373	EHI_010640	AAA_family_ATPase,_putative	1	0
PVBM08B	EHI_010640	AAA_family_ATPase,_putative	1	0
PVBM08F	EHI_010640	AAA_family_ATPase,_putative	1	0
Rahman	EHI_010640	AAA_family_ATPase,_putative	1	0
IULA:1092:1	EHI_010650	60S_ribosomal_protein_L7,_putative	0	1
MS27-5030	EHI_010650	60S_ribosomal_protein_L7,_putative	0	1
MS84-1373	EHI_010650	60S_ribosomal_protein_L7,_putative	0	1
Rahman	EHI_010650	60S_ribosomal_protein_L7,_putative	0	1
PVBM08B	EHI_010690	Rab_GTPase_activating_protein,_putative	0	1
PVBM08F	EHI_010690	Rab_GTPase_activating_protein,_putative	0	1
PVBM08B	EHI_010700	A/G-specific_adenine_glycosylase,_putative	0	1
PVBM08F	EHI_010700	A/G-specific_adenine_glycosylase,_putative	0	1
2592100	EHI_010710	hypothetical_protein	0	1
HK-9	EHI_010710	hypothetical_protein	1	1
IULA:1092:1	EHI_010710	hypothetical_protein	0	1
MS27-5030	EHI_010710	hypothetical_protein	0	1
MS84-1373	EHI_010710	hypothetical_protein	0	1
PVBM08B	EHI_010710	hypothetical_protein	0	1
PVBM08F	EHI_010710	hypothetical_protein	0	1
Rahman	EHI_010710	hypothetical_protein	0	1
2592100	EHI_010720	Ras_GTPase-activating_protein,_putative	2	0
HK-9	EHI_010720	Ras_GTPase-activating_protein,_putative	1	0
IULA:1092:1	EHI_010720	Ras_GTPase-activating_protein,_putative	2	0
MS27-5030	EHI_010720	Ras_GTPase-activating_protein,_putative	1	0
MS84-1373	EHI_010720	Ras_GTPase-activating_protein,_putative	1	0
PVBM08B	EHI_010720	Ras_GTPase-activating_protein,_putative	2	0
PVBM08F	EHI_010720	Ras_GTPase-activating_protein,_putative	2	0
Rahman	EHI_010720	Ras_GTPase-activating_protein,_putative	2	0
2592100	EHI_010730	vacuolar_sorting_protein_26,_putative	3	0
HK-9	EHI_010730	vacuolar_sorting_protein_26,_putative	3	0
IULA:1092:1	EHI_010730	vacuolar_sorting_protein_26,_putative	3	0
MS27-5030	EHI_010730	vacuolar_sorting_protein_26,_putative	3	0
MS84-1373	EHI_010730	vacuolar_sorting_protein_26,_putative	3	0
PVBM08B	EHI_010730	vacuolar_sorting_protein_26,_putative	3	0
PVBM08F	EHI_010730	vacuolar_sorting_protein_26,_putative	3	0
Rahman	EHI_010730	vacuolar_sorting_protein_26,_putative	3	0
2592100	EHI_010740	hypothetical_protein	4	1
HK-9	EHI_010740	hypothetical_protein	4	2
IULA:1092:1	EHI_010740	hypothetical_protein	6	1
MS27-5030	EHI_010740	hypothetical_protein	3	1
MS84-1373	EHI_010740	hypothetical_protein	4	1
PVBM08B	EHI_010740	hypothetical_protein	0	1
PVBM08F	EHI_010740	hypothetical_protein	0	1
Rahman	EHI_010740	hypothetical_protein	4	1
HK-9	EHI_010850	cysteine_proteinase,_putative	1	0
IULA:1092:1	EHI_010850	cysteine_proteinase,_putative	1	0
PVBM08B	EHI_010850	cysteine_proteinase,_putative	1	0
PVBM08F	EHI_010850	cysteine_proteinase,_putative	1	0
Rahman	EHI_010850	cysteine_proteinase,_putative	1	0
2592100	EHI_011070	RhoGAP_domain_containing_protein	1	0
MS27-5030	EHI_011070	RhoGAP_domain_containing_protein	1	0
PVBM08B	EHI_011070	RhoGAP_domain_containing_protein	1	0
PVBM08F	EHI_011070	RhoGAP_domain_containing_protein	1	0
2592100	EHI_011170	protein_kinase,_putative	1	0
IULA:1092:1	EHI_011170	protein_kinase,_putative	2	0
MS27-5030	EHI_011170	protein_kinase,_putative	1	0
MS84-1373	EHI_011170	protein_kinase,_putative	3	0
Rahman	EHI_011170	protein_kinase,_putative	1	0
MS27-5030	EHI_011210	elongation_factor_1-alpha_1	0	3
MS84-1373	EHI_011210	elongation_factor_1-alpha_1	0	3
PVBM08B	EHI_011210	elongation_factor_1-alpha_1	0	4
2592100	EHI_011260	hypothetical_protein,_conserved	1	0
MS27-5030	EHI_011260	hypothetical_protein,_conserved	1	0
MS84-1373	EHI_011260	hypothetical_protein,_conserved	1	0
2592100	EHI_011270	hypothetical_protein,_conserved	0	1
HK-9	EHI_011270	hypothetical_protein,_conserved	8	3
IULA:1092:1	EHI_011270	hypothetical_protein,_conserved	12	1
MS27-5030	EHI_011270	hypothetical_protein,_conserved	1	2
MS84-1373	EHI_011270	hypothetical_protein,_conserved	1	1
PVBM08B	EHI_011270	hypothetical_protein,_conserved	9	4
PVBM08F	EHI_011270	hypothetical_protein,_conserved	7	1
Rahman	EHI_011270	hypothetical_protein,_conserved	11	4
IULA:1092:1	EHI_011380	transporter,_auxin_efflux_carrier_(AEC)_family	0	1
HK-9	EHI_011390	Rho_guanine_nucleotide_exchange_factor,_putative	1	2
IULA:1092:1	EHI_011390	Rho_guanine_nucleotide_exchange_factor,_putative	1	2
MS84-1373	EHI_011390	Rho_guanine_nucleotide_exchange_factor,_putative	1	2
PVBM08B	EHI_011390	Rho_guanine_nucleotide_exchange_factor,_putative	1	2
PVBM08F	EHI_011390	Rho_guanine_nucleotide_exchange_factor,_putative	1	2
Rahman	EHI_011390	Rho_guanine_nucleotide_exchange_factor,_putative	1	2
2592100	EHI_011510	protein_kinase,_putative	0	1
HK-9	EHI_011510	protein_kinase,_putative	0	2
IULA:1092:1	EHI_011510	protein_kinase,_putative	0	2
MS27-5030	EHI_011510	protein_kinase,_putative	0	1
MS84-1373	EHI_011510	protein_kinase,_putative	0	2
Rahman	EHI_011510	protein_kinase,_putative	0	2
2592100	EHI_011560	hypothetical_protein	1	0
HK-9	EHI_011560	hypothetical_protein	2	0
IULA:1092:1	EHI_011560	hypothetical_protein	2	1
MS27-5030	EHI_011560	hypothetical_protein	1	0
MS84-1373	EHI_011560	hypothetical_protein	1	0
Rahman	EHI_011560	hypothetical_protein	2	1
HK-9	EHI_011660	hypothetical_protein	1	0
HM-1A	EHI_011660	hypothetical_protein	1	0
HM-1B	EHI_011660	hypothetical_protein	1	0
IULA:1092:1	EHI_011660	hypothetical_protein	1	0
MS84-1373	EHI_011660	hypothetical_protein	1	0
PVBM08B	EHI_011660	hypothetical_protein	1	0
PVBM08F	EHI_011660	hypothetical_protein	1	0
HK-9	EHI_011770	hypothetical_protein	0	1
HM-1B	EHI_011770	hypothetical_protein	1	0
IULA:1092:1	EHI_011770	hypothetical_protein	0	1
PVBM08B	EHI_011770	hypothetical_protein	0	1
PVBM08F	EHI_011770	hypothetical_protein	0	1
Rahman	EHI_011770	hypothetical_protein	0	1
HK-9	EHI_011780	alpha-adaptin,_putative	3	1
IULA:1092:1	EHI_011780	alpha-adaptin,_putative	3	1
Rahman	EHI_011780	alpha-adaptin,_putative	3	1
HK-9	EHI_011790	hypothetical_protein,_conserved_domain_containing	0	1
IULA:1092:1	EHI_011790	hypothetical_protein,_conserved_domain_containing	0	1
PVBM08B	EHI_011790	hypothetical_protein,_conserved_domain_containing	0	1
PVBM08F	EHI_011790	hypothetical_protein,_conserved_domain_containing	0	1
Rahman	EHI_011790	hypothetical_protein,_conserved_domain_containing	0	1
HK-9	EHI_011820	hypothetical_protein	0	1
IULA:1092:1	EHI_011820	hypothetical_protein	0	1
PVBM08F	EHI_011820	hypothetical_protein	1	0
Rahman	EHI_011820	hypothetical_protein	0	1
2592100	EHI_011850	hypothetical_protein	1	0
HK-9	EHI_011850	hypothetical_protein	1	0
HM-1A	EHI_011850	hypothetical_protein	1	0
HM-1B	EHI_011850	hypothetical_protein	1	0
IULA:1092:1	EHI_011850	hypothetical_protein	1	0
MS27-5030	EHI_011850	hypothetical_protein	1	0
MS84-1373	EHI_011850	hypothetical_protein	1	0
PVBM08B	EHI_011850	hypothetical_protein	1	0
PVBM08F	EHI_011850	hypothetical_protein	1	0
Rahman	EHI_011850	hypothetical_protein	1	0
2592100	EHI_011860	hypothetical_protein	0	1
MS27-5030	EHI_011860	hypothetical_protein	0	1
MS84-1373	EHI_011860	hypothetical_protein	0	1
2592100	EHI_011870	proteasome_subunit_beta_type_5_precursor,_putative	0	1
HM-1B	EHI_011870	proteasome_subunit_beta_type_5_precursor,_putative	1	0
HK-9	EHI_011970	high-affinity_potassium_uptake_transporter,_putative	1	0
MS27-5030	EHI_011970	high-affinity_potassium_uptake_transporter,_putative	1	1
MS84-1373	EHI_012080	hypothetical_protein	1	0
PVBM08B	EHI_012100	Sec1_family_protein	1	0
PVBM08F	EHI_012100	Sec1_family_protein	1	0
PVBM08B	EHI_012120	hypothetical_protein	0	1
PVBM08F	EHI_012120	hypothetical_protein	0	1
PVBM08B	EHI_012160	ser/thr_protein_phosphatase_family_protein	1	0
Rahman	EHI_012160	ser/thr_protein_phosphatase_family_protein	1	0
IULA:1092:1	EHI_012170	hypothetical_protein	0	1
MS27-5030	EHI_012170	hypothetical_protein	0	1
MS84-1373	EHI_012170	hypothetical_protein	0	1
Rahman	EHI_012170	hypothetical_protein	0	1
MS84-1373	EHI_012210	hypothetical_protein	1	0
HK-9	EHI_012220	protein_kinase_domain_containing_protein	1	0
PVBM08B	EHI_012220	protein_kinase_domain_containing_protein	0	1
PVBM08F	EHI_012220	protein_kinase_domain_containing_protein	0	1
HK-9	EHI_012270	Gal/GalNAc_lectin_heavy_subunit	0	1
IULA:1092:1	EHI_012270	Gal/GalNAc_lectin_heavy_subunit	2	0
MS27-5030	EHI_012270	Gal/GalNAc_lectin_heavy_subunit	2	1
MS84-1373	EHI_012270	Gal/GalNAc_lectin_heavy_subunit	2	0
PVBM08B	EHI_012270	Gal/GalNAc_lectin_heavy_subunit	1	1
PVBM08F	EHI_012270	Gal/GalNAc_lectin_heavy_subunit	0	1
Rahman	EHI_012270	Gal/GalNAc_lectin_heavy_subunit	2	0
MS27-5030	EHI_012280	hypothetical_protein,_conserved	0	1
PVBM08B	EHI_012280	hypothetical_protein,_conserved	1	0
HK-9	EHI_012290	ubiquitin_carboxyl-terminal_hydrolase_domain_containing_protein	1	0
IULA:1092:1	EHI_012290	ubiquitin_carboxyl-terminal_hydrolase_domain_containing_protein	0	1
HK-9	EHI_012300	hypothetical_protein	1	0
HM-1B	EHI_012300	hypothetical_protein	1	0
PVBM08B	EHI_012300	hypothetical_protein	1	0
PVBM08F	EHI_012300	hypothetical_protein	1	0
2592100	EHI_012320	pumilio_domain-containing_protein_C6G9.14,_putative	1	0
HK-9	EHI_012320	pumilio_domain-containing_protein_C6G9.14,_putative	1	0
IULA:1092:1	EHI_012320	pumilio_domain-containing_protein_C6G9.14,_putative	1	0
MS27-5030	EHI_012320	pumilio_domain-containing_protein_C6G9.14,_putative	1	0
MS84-1373	EHI_012320	pumilio_domain-containing_protein_C6G9.14,_putative	1	0
PVBM08B	EHI_012320	pumilio_domain-containing_protein_C6G9.14,_putative	1	0
PVBM08F	EHI_012320	pumilio_domain-containing_protein_C6G9.14,_putative	1	0
Rahman	EHI_012320	pumilio_domain-containing_protein_C6G9.14,_putative	1	0
2592100	EHI_012330	serine-threonine-isoleucine_rich_protein,_putative	6	3
HK-9	EHI_012330	serine-threonine-isoleucine_rich_protein,_putative	7	3
IULA:1092:1	EHI_012330	serine-threonine-isoleucine_rich_protein,_putative	5	2
MS27-5030	EHI_012330	serine-threonine-isoleucine_rich_protein,_putative	4	2
MS84-1373	EHI_012330	serine-threonine-isoleucine_rich_protein,_putative	3	5
Rahman	EHI_012330	serine-threonine-isoleucine_rich_protein,_putative	7	3
HK-9	EHI_012340	hypothetical_protein	1	0
MS27-5030	EHI_012370	hypothetical_protein	0	1
HK-9	EHI_012400	hypothetical_protein,_conserved	0	3
PVBM08B	EHI_012440	hypothetical_protein	0	1
PVBM08F	EHI_012440	hypothetical_protein	0	1
2592100	EHI_012470	helicase_domain-containing_protein	2	1
HK-9	EHI_012470	helicase_domain-containing_protein	1	0
MS27-5030	EHI_012470	helicase_domain-containing_protein	2	1
MS84-1373	EHI_012470	helicase_domain-containing_protein	2	1
PVBM08B	EHI_012470	helicase_domain-containing_protein	2	1
PVBM08F	EHI_012470	helicase_domain-containing_protein	2	1
2592100	EHI_012500	Coatomer_gamma_subunit,_putative	2	0
HK-9	EHI_012500	Coatomer_gamma_subunit,_putative	2	0
IULA:1092:1	EHI_012500	Coatomer_gamma_subunit,_putative	1	0
MS27-5030	EHI_012500	Coatomer_gamma_subunit,_putative	2	0
MS84-1373	EHI_012500	Coatomer_gamma_subunit,_putative	2	0
Rahman	EHI_012500	Coatomer_gamma_subunit,_putative	1	0
2592100	EHI_012510	hypothetical_protein	2	0
HK-9	EHI_012510	hypothetical_protein	3	0
HM-1A	EHI_012510	hypothetical_protein	1	0
HM-1B	EHI_012510	hypothetical_protein	1	0
IULA:1092:1	EHI_012510	hypothetical_protein	2	0
MS27-5030	EHI_012510	hypothetical_protein	2	0
MS84-1373	EHI_012510	hypothetical_protein	2	0
PVBM08B	EHI_012510	hypothetical_protein	1	1
Rahman	EHI_012510	hypothetical_protein	2	0
PVBM08B	EHI_012530	hypothetical_protein	0	1
PVBM08F	EHI_012530	hypothetical_protein	0	1
HK-9	EHI_012540	RhoGAP_domain_containing_protein	0	1
MS84-1373	EHI_012540	RhoGAP_domain_containing_protein	0	1
2592100	EHI_012580	hypothetical_protein,_conserved	1	0
HK-9	EHI_012580	hypothetical_protein,_conserved	2	1
IULA:1092:1	EHI_012580	hypothetical_protein,_conserved	1	0
MS27-5030	EHI_012580	hypothetical_protein,_conserved	1	0
MS84-1373	EHI_012580	hypothetical_protein,_conserved	2	1
PVBM08B	EHI_012580	hypothetical_protein,_conserved	2	1
PVBM08F	EHI_012580	hypothetical_protein,_conserved	2	1
PVBM08B	EHI_012590	hypothetical_protein	0	1
PVBM08F	EHI_012590	hypothetical_protein	0	1
2592100	EHI_012940	hypothetical_protein	1	0
HK-9	EHI_012940	hypothetical_protein	1	0
MS27-5030	EHI_012940	hypothetical_protein	1	0
MS84-1373	EHI_012940	hypothetical_protein	1	0
PVBM08B	EHI_012940	hypothetical_protein	1	0
PVBM08F	EHI_012940	hypothetical_protein	1	0
Rahman	EHI_012940	hypothetical_protein	1	0
HK-9	EHI_012950	hypothetical_protein	1	0
IULA:1092:1	EHI_012950	hypothetical_protein	1	0
Rahman	EHI_012950	hypothetical_protein	1	0
2592100	EHI_012960	hypothetical_protein,_conserved	1	0
HK-9	EHI_012960	hypothetical_protein,_conserved	1	0
IULA:1092:1	EHI_012960	hypothetical_protein,_conserved	1	0
MS27-5030	EHI_012960	hypothetical_protein,_conserved	1	0
MS84-1373	EHI_012960	hypothetical_protein,_conserved	1	0
Rahman	EHI_012960	hypothetical_protein,_conserved	1	0
MS84-1373	EHI_012990	hypothetical_protein	1	0
HK-9	EHI_013010	hypothetical_protein	2	0
IULA:1092:1	EHI_013010	hypothetical_protein	1	1
PVBM08B	EHI_013010	hypothetical_protein	2	1
PVBM08F	EHI_013010	hypothetical_protein	3	1
Rahman	EHI_013010	hypothetical_protein	1	1
2592100	EHI_013020	hypothetical_protein	2	0
IULA:1092:1	EHI_013020	hypothetical_protein	1	0
MS27-5030	EHI_013020	hypothetical_protein	2	0
MS84-1373	EHI_013020	hypothetical_protein	2	0
Rahman	EHI_013020	hypothetical_protein	1	0
MS84-1373	EHI_013040	adaptor_protein_(AP)_family_protein	1	0
2592100	EHI_013060	hypothetical_protein	12	4
HK-9	EHI_013060	hypothetical_protein	3	0
IULA:1092:1	EHI_013060	hypothetical_protein	11	4
MS27-5030	EHI_013060	hypothetical_protein	12	5
MS84-1373	EHI_013060	hypothetical_protein	11	5
PVBM08B	EHI_013060	hypothetical_protein	12	4
PVBM08F	EHI_013060	hypothetical_protein	10	4
Rahman	EHI_013060	hypothetical_protein	11	4
2592100	EHI_013070	hypothetical_protein	0	1
IULA:1092:1	EHI_013070	hypothetical_protein	0	1
MS27-5030	EHI_013070	hypothetical_protein	0	1
MS84-1373	EHI_013070	hypothetical_protein	0	1
PVBM08B	EHI_013070	hypothetical_protein	0	1
PVBM08F	EHI_013070	hypothetical_protein	0	1
Rahman	EHI_013070	hypothetical_protein	0	1
2592100	EHI_013090	hypothetical_protein	1	0
HK-9	EHI_013120	hypothetical_protein	0	1
IULA:1092:1	EHI_013120	hypothetical_protein	1	0
MS84-1373	EHI_013120	hypothetical_protein	1	0
IULA:1092:1	EHI_013130	hypothetical_protein	1	0
HK-9	EHI_013140	Ras_guanine_nucleotide_exchange_factor,_putative	4	0
PVBM08B	EHI_013140	Ras_guanine_nucleotide_exchange_factor,_putative	4	1
PVBM08F	EHI_013140	Ras_guanine_nucleotide_exchange_factor,_putative	4	0
2592100	EHI_013150	phosphoesterase,_putative	0	1
HK-9	EHI_013150	phosphoesterase,_putative	0	2
IULA:1092:1	EHI_013150	phosphoesterase,_putative	0	1
MS27-5030	EHI_013150	phosphoesterase,_putative	0	1
PVBM08B	EHI_013150	phosphoesterase,_putative	0	2
PVBM08F	EHI_013150	phosphoesterase,_putative	0	2
Rahman	EHI_013150	phosphoesterase,_putative	0	1
HK-9	EHI_013190	hypothetical_protein	1	2
IULA:1092:1	EHI_013190	hypothetical_protein	1	2
PVBM08B	EHI_013190	hypothetical_protein	1	0
PVBM08F	EHI_013190	hypothetical_protein	1	0
Rahman	EHI_013190	hypothetical_protein	1	2
2592100	EHI_013200	hypothetical_protein	1	0
MS27-5030	EHI_013200	hypothetical_protein	1	0
MS84-1373	EHI_013200	hypothetical_protein	1	0
2592100	EHI_013210	hypothetical_protein	1	0
MS27-5030	EHI_013210	hypothetical_protein	1	0
HK-9	EHI_013220	eukaryotic_translation_initiation_factor_4E,_putative	1	0
IULA:1092:1	EHI_013220	eukaryotic_translation_initiation_factor_4E,_putative	1	0
Rahman	EHI_013220	eukaryotic_translation_initiation_factor_4E,_putative	1	0
HK-9	EHI_013240	hypothetical_protein	0	1
MS84-1373	EHI_013240	hypothetical_protein	0	2
PVBM08B	EHI_013240	hypothetical_protein	0	1
PVBM08F	EHI_013240	hypothetical_protein	0	1
IULA:1092:1	EHI_013270	hypothetical_protein	1	0
PVBM08B	EHI_013270	hypothetical_protein	2	0
PVBM08F	EHI_013270	hypothetical_protein	1	0
Rahman	EHI_013270	hypothetical_protein	1	0
2592100	EHI_013280	hypothetical_protein	2	1
IULA:1092:1	EHI_013280	hypothetical_protein	2	1
MS27-5030	EHI_013280	hypothetical_protein	1	1
MS84-1373	EHI_013280	hypothetical_protein	2	1
PVBM08B	EHI_013280	hypothetical_protein	2	1
PVBM08F	EHI_013280	hypothetical_protein	2	0
Rahman	EHI_013280	hypothetical_protein	1	1
2592100	EHI_013340	hypothetical_protein	0	1
HK-9	EHI_013340	hypothetical_protein	0	1
MS27-5030	EHI_013340	hypothetical_protein	0	1
HK-9	EHI_013450	hypothetical_protein	1	1
MS27-5030	EHI_013450	hypothetical_protein	1	0
2592100	EHI_013870	dimethyladenosine_transferase,_putative	0	1
HK-9	EHI_013870	dimethyladenosine_transferase,_putative	0	1
IULA:1092:1	EHI_013870	dimethyladenosine_transferase,_putative	0	1
MS27-5030	EHI_013870	dimethyladenosine_transferase,_putative	0	1
MS84-1373	EHI_013870	dimethyladenosine_transferase,_putative	0	1
PVBM08B	EHI_013870	dimethyladenosine_transferase,_putative	0	1
PVBM08F	EHI_013870	dimethyladenosine_transferase,_putative	0	1
Rahman	EHI_013870	dimethyladenosine_transferase,_putative	0	1
2592100	EHI_013880	hypothetical_protein	1	0
HK-9	EHI_013880	hypothetical_protein	1	0
IULA:1092:1	EHI_013880	hypothetical_protein	1	0
PVBM08B	EHI_013880	hypothetical_protein	2	0
PVBM08F	EHI_013880	hypothetical_protein	2	0
Rahman	EHI_013880	hypothetical_protein	1	0
2592100	EHI_013890	40S_ribosomal_protein_S6,_putative	0	1
HK-9	EHI_013890	40S_ribosomal_protein_S6,_putative	0	1
IULA:1092:1	EHI_013890	40S_ribosomal_protein_S6,_putative	0	1
MS27-5030	EHI_013890	40S_ribosomal_protein_S6,_putative	0	1
MS84-1373	EHI_013890	40S_ribosomal_protein_S6,_putative	0	1
PVBM08B	EHI_013890	40S_ribosomal_protein_S6,_putative	0	1
PVBM08F	EHI_013890	40S_ribosomal_protein_S6,_putative	0	1
Rahman	EHI_013890	40S_ribosomal_protein_S6,_putative	0	1
2592100	EHI_013900	hypothetical_protein	4	0
HK-9	EHI_013900	hypothetical_protein	3	1
IULA:1092:1	EHI_013900	hypothetical_protein	2	0
MS27-5030	EHI_013900	hypothetical_protein	3	1
MS84-1373	EHI_013900	hypothetical_protein	5	0
PVBM08B	EHI_013900	hypothetical_protein	5	0
PVBM08F	EHI_013900	hypothetical_protein	3	0
Rahman	EHI_013900	hypothetical_protein	3	0
2592100	EHI_013960	DEAD/DEAH_box_helicase,_putative	0	2
HK-9	EHI_013960	DEAD/DEAH_box_helicase,_putative	0	1
IULA:1092:1	EHI_013960	DEAD/DEAH_box_helicase,_putative	0	2
MS27-5030	EHI_013960	DEAD/DEAH_box_helicase,_putative	0	2
MS84-1373	EHI_013960	DEAD/DEAH_box_helicase,_putative	0	2
PVBM08B	EHI_013960	DEAD/DEAH_box_helicase,_putative	0	1
PVBM08F	EHI_013960	DEAD/DEAH_box_helicase,_putative	0	1
Rahman	EHI_013960	DEAD/DEAH_box_helicase,_putative	0	2
2592100	EHI_013980	phosphatidylinositol_3-kinase,_putative	2	3
HK-9	EHI_013980	phosphatidylinositol_3-kinase,_putative	1	2
IULA:1092:1	EHI_013980	phosphatidylinositol_3-kinase,_putative	1	1
MS27-5030	EHI_013980	phosphatidylinositol_3-kinase,_putative	2	3
MS84-1373	EHI_013980	phosphatidylinositol_3-kinase,_putative	1	1
PVBM08B	EHI_013980	phosphatidylinositol_3-kinase,_putative	1	1
PVBM08F	EHI_013980	phosphatidylinositol_3-kinase,_putative	1	1
Rahman	EHI_013980	phosphatidylinositol_3-kinase,_putative	1	1
2592100	EHI_014010	myosin-2_heavy_chain,_putative	1	0
MS27-5030	EHI_014010	myosin-2_heavy_chain,_putative	1	0
IULA:1092:1	EHI_014060	Rab_family_GTPase	0	1
Rahman	EHI_014060	Rab_family_GTPase	0	1
2592100	EHI_014070	hypothetical_protein,_conserved	0	1
MS27-5030	EHI_014070	hypothetical_protein,_conserved	0	2
MS84-1373	EHI_014070	hypothetical_protein,_conserved	0	1
PVBM08B	EHI_014070	hypothetical_protein,_conserved	0	1
PVBM08F	EHI_014070	hypothetical_protein,_conserved	0	1
2592100	EHI_014080	DEAD/DEAH_box_helicase,_putative	1	0
HK-9	EHI_014080	DEAD/DEAH_box_helicase,_putative	1	0
MS27-5030	EHI_014080	DEAD/DEAH_box_helicase,_putative	1	0
MS84-1373	EHI_014080	DEAD/DEAH_box_helicase,_putative	1	0
PVBM08B	EHI_014110	60S_ribosomal_protein_L35a,_putative	0	1
PVBM08F	EHI_014110	60S_ribosomal_protein_L35a,_putative	0	1
2592100	EHI_014120	RNA_recognition_motif_domain_containing_protein	2	0
MS27-5030	EHI_014120	RNA_recognition_motif_domain_containing_protein	2	0
MS84-1373	EHI_014120	RNA_recognition_motif_domain_containing_protein	1	0
PVBM08B	EHI_014120	RNA_recognition_motif_domain_containing_protein	1	0
PVBM08F	EHI_014120	RNA_recognition_motif_domain_containing_protein	1	0
HK-9	EHI_014140	hypothetical_protein	1	0
HK-9	EHI_014150	hypothetical_protein,_conserved	0	1
IULA:1092:1	EHI_014150	hypothetical_protein,_conserved	1	0
MS84-1373	EHI_014160	hypothetical_protein	0	1
PVBM08B	EHI_014160	hypothetical_protein	0	1
PVBM08F	EHI_014160	hypothetical_protein	0	1
MS84-1373	EHI_014170	hypothetical_protein	1	0
2592100	EHI_014200	hypothetical_protein	1	0
IULA:1092:1	EHI_014200	hypothetical_protein	1	0
MS27-5030	EHI_014200	hypothetical_protein	1	0
MS84-1373	EHI_014200	hypothetical_protein	1	0
PVBM08B	EHI_014200	hypothetical_protein	0	1
PVBM08F	EHI_014200	hypothetical_protein	0	1
Rahman	EHI_014200	hypothetical_protein	1	0
HK-9	EHI_014220	small_Rab_GTPase,_putative	0	2
PVBM08B	EHI_014220	small_Rab_GTPase,_putative	0	1
PVBM08F	EHI_014220	small_Rab_GTPase,_putative	0	2
HK-9	EHI_014230	hypothetical_protein	1	0
PVBM08B	EHI_014280	hypothetical_protein	1	0
PVBM08F	EHI_014280	hypothetical_protein	1	0
HK-9	EHI_014300	hypothetical_protein	1	0
HM-1A	EHI_014300	hypothetical_protein	2	0
HM-1B	EHI_014300	hypothetical_protein	2	0
IULA:1092:1	EHI_014300	hypothetical_protein	2	0
MS84-1373	EHI_014300	hypothetical_protein	1	0
HK-9	EHI_014330	hypothetical_protein	0	2
PVBM08B	EHI_014330	hypothetical_protein	0	2
PVBM08F	EHI_014330	hypothetical_protein	0	2
2592100	EHI_014350	protein_kinase_domain_containing_protein	0	2
HK-9	EHI_014350	protein_kinase_domain_containing_protein	0	2
IULA:1092:1	EHI_014350	protein_kinase_domain_containing_protein	0	2
MS27-5030	EHI_014350	protein_kinase_domain_containing_protein	0	1
MS84-1373	EHI_014350	protein_kinase_domain_containing_protein	0	3
PVBM08B	EHI_014350	protein_kinase_domain_containing_protein	0	2
PVBM08F	EHI_014350	protein_kinase_domain_containing_protein	0	2
Rahman	EHI_014350	protein_kinase_domain_containing_protein	0	2
2592100	EHI_014360	patatin-like_phospholipase,_putative	0	2
IULA:1092:1	EHI_014360	patatin-like_phospholipase,_putative	0	2
MS27-5030	EHI_014360	patatin-like_phospholipase,_putative	0	1
MS84-1373	EHI_014360	patatin-like_phospholipase,_putative	0	2
PVBM08B	EHI_014360	patatin-like_phospholipase,_putative	0	2
PVBM08F	EHI_014360	patatin-like_phospholipase,_putative	0	2
Rahman	EHI_014360	patatin-like_phospholipase,_putative	0	2
IULA:1092:1	EHI_014390	AP-2_complex_protein,_putative	1	0
MS27-5030	EHI_014390	AP-2_complex_protein,_putative	1	0
MS84-1373	EHI_014390	AP-2_complex_protein,_putative	0	1
HK-9	EHI_014910	hypothetical_protein	1	0
PVBM08B	EHI_015120	leucine_rich_repeat_protein,_BspA_family	0	1
PVBM08F	EHI_015120	leucine_rich_repeat_protein,_BspA_family	0	1
2592100	EHI_015220	hypothetical_protein	1	0
HK-9	EHI_015220	hypothetical_protein	1	0
IULA:1092:1	EHI_015220	hypothetical_protein	1	0
MS27-5030	EHI_015220	hypothetical_protein	1	0
MS84-1373	EHI_015220	hypothetical_protein	1	0
PVBM08B	EHI_015220	hypothetical_protein	1	0
PVBM08F	EHI_015220	hypothetical_protein	1	0
Rahman	EHI_015220	hypothetical_protein	1	0
HM-1A	EHI_015250	lysozyme,_putative	0	1
HM-1B	EHI_015250	lysozyme,_putative	0	1
IULA:1092:1	EHI_015250	lysozyme,_putative	0	1
PVBM08F	EHI_015250	lysozyme,_putative	0	1
HK-9	EHI_015280	UDP-glucose:glycoprotein_glucosyltransferase,_putative	2	1
MS84-1373	EHI_015280	UDP-glucose:glycoprotein_glucosyltransferase,_putative	1	0
2592100	EHI_015290	C2_domain_protein,_putative	0	2
IULA:1092:1	EHI_015290	C2_domain_protein,_putative	0	1
MS27-5030	EHI_015290	C2_domain_protein,_putative	0	2
MS84-1373	EHI_015290	C2_domain_protein,_putative	0	1
PVBM08B	EHI_015290	C2_domain_protein,_putative	0	1
Rahman	EHI_015290	C2_domain_protein,_putative	0	2
HM-1B	EHI_015330	citrate_transporter,_putative	1	0
MS84-1373	EHI_015370	hypothetical_protein	1	0
PVBM08F	EHI_015370	hypothetical_protein	0	1
2592100	EHI_015380	immuno-dominant_variable_surface_antigen	1	1
HK-9	EHI_015380	immuno-dominant_variable_surface_antigen	1	0
IULA:1092:1	EHI_015380	immuno-dominant_variable_surface_antigen	1	0
MS27-5030	EHI_015380	immuno-dominant_variable_surface_antigen	1	0
MS84-1373	EHI_015380	immuno-dominant_variable_surface_antigen	1	0
Rahman	EHI_015380	immuno-dominant_variable_surface_antigen	1	1
2592100	EHI_015420	hypothetical_protein	1	0
HM-1A	EHI_015420	hypothetical_protein	1	0
MS27-5030	EHI_015420	hypothetical_protein	1	0
MS84-1373	EHI_015420	hypothetical_protein	1	0
PVBM08B	EHI_015420	hypothetical_protein	1	0
PVBM08F	EHI_015420	hypothetical_protein	1	0
IULA:1092:1	EHI_016120	EF-hand_calcium-binding_domain_containing_protein	0	1
PVBM08B	EHI_016120	EF-hand_calcium-binding_domain_containing_protein	0	2
PVBM08F	EHI_016120	EF-hand_calcium-binding_domain_containing_protein	0	2
Rahman	EHI_016120	EF-hand_calcium-binding_domain_containing_protein	0	1
2592100	EHI_016130	hypothetical_protein	1	1
HK-9	EHI_016130	hypothetical_protein	1	1
MS84-1373	EHI_016130	hypothetical_protein	1	1
2592100	EHI_016380	P-glycoprotein-2	0	1
HK-9	EHI_016380	P-glycoprotein-2	0	1
IULA:1092:1	EHI_016380	P-glycoprotein-2	1	0
MS27-5030	EHI_016380	P-glycoprotein-2	1	0
MS84-1373	EHI_016380	P-glycoprotein-2	1	0
PVBM08B	EHI_016380	P-glycoprotein-2	0	1
PVBM08F	EHI_016380	P-glycoprotein-2	0	1
Rahman	EHI_016380	P-glycoprotein-2	1	0
2592100	EHI_016430	myotubularin,_putative	0	1
HK-9	EHI_016430	myotubularin,_putative	0	1
IULA:1092:1	EHI_016430	myotubularin,_putative	0	1
MS27-5030	EHI_016430	myotubularin,_putative	0	1
MS84-1373	EHI_016430	myotubularin,_putative	0	1
Rahman	EHI_016430	myotubularin,_putative	0	1
2592100	EHI_016450	hypothetical_protein	0	1
HK-9	EHI_016450	hypothetical_protein	0	1
IULA:1092:1	EHI_016450	hypothetical_protein	0	1
MS27-5030	EHI_016450	hypothetical_protein	0	1
MS84-1373	EHI_016450	hypothetical_protein	0	1
Rahman	EHI_016450	hypothetical_protein	0	1
MS27-5030	EHI_016480	Plasma_membrane_calcium-transporting_ATPase,_putative	1	0
2592100	EHI_016490	leucine_rich_repeat_protein,_BspA_family	1	0
2592100	EHI_016900	hypothetical_protein	1	0
HK-9	EHI_016900	hypothetical_protein	1	0
MS27-5030	EHI_016900	hypothetical_protein	1	0
MS84-1373	EHI_016900	hypothetical_protein	1	0
PVBM08B	EHI_016900	hypothetical_protein	1	0
MS27-5030	EHI_017010	hypothetical_protein	0	1
2592100	EHI_017040	nucleoside_transporter,_putative	1	2
HK-9	EHI_017040	nucleoside_transporter,_putative	0	2
IULA:1092:1	EHI_017040	nucleoside_transporter,_putative	2	2
MS27-5030	EHI_017040	nucleoside_transporter,_putative	0	2
MS84-1373	EHI_017040	nucleoside_transporter,_putative	1	2
Rahman	EHI_017040	nucleoside_transporter,_putative	1	2
HK-9	EHI_017050	Ras_GTPase-activating_protein,_putative	1	1
IULA:1092:1	EHI_017050	Ras_GTPase-activating_protein,_putative	1	1
Rahman	EHI_017050	Ras_GTPase-activating_protein,_putative	1	1
MS84-1373	EHI_017450	proteoglycan-4_precursor,_putative	1	0
HK-9	EHI_017570	hypothetical_protein	1	0
MS27-5030	EHI_017600	Ser/Thr_protein_phosphatase,_putative	0	1
IULA:1092:1	EHI_017610	hypothetical_protein,_conserved	1	0
HM-1B	EHI_017640	hypothetical_protein	1	0
PVBM08B	EHI_017650	RhoGAP_domain_containing_protein	0	1
PVBM08F	EHI_017650	RhoGAP_domain_containing_protein	0	1
PVBM08F	EHI_017670	hypothetical_protein	0	1
IULA:1092:1	EHI_017680	hypothetical_protein	1	0
Rahman	EHI_017680	hypothetical_protein	1	0
IULA:1092:1	EHI_017690	hypothetical_protein	0	2
PVBM08B	EHI_017690	hypothetical_protein	0	1
PVBM08F	EHI_017690	hypothetical_protein	0	1
Rahman	EHI_017690	hypothetical_protein	0	2
HK-9	EHI_017720	zinc_finger_protein,_putative	0	1
HK-9	EHI_017750	hypothetical_protein	1	0
HK-9	EHI_017760	tyrosine_kinase,_putative	2	0
PVBM08B	EHI_017760	tyrosine_kinase,_putative	3	0
PVBM08F	EHI_017760	tyrosine_kinase,_putative	2	0
HM-1A	EHI_018010	DNA_polymerase,_putative	0	2
IULA:1092:1	EHI_018010	DNA_polymerase,_putative	0	2
MS84-1373	EHI_018010	DNA_polymerase,_putative	1	1
PVBM08B	EHI_018010	DNA_polymerase,_putative	0	2
PVBM08F	EHI_018010	DNA_polymerase,_putative	0	2
Rahman	EHI_018010	DNA_polymerase,_putative	1	3
IULA:1092:1	EHI_018270	hypothetical_protein	1	0
PVBM08B	EHI_018270	hypothetical_protein	1	0
PVBM08F	EHI_018270	hypothetical_protein	1	0
HK-9	EHI_018390	hypothetical_protein,_conserved	1	2
MS84-1373	EHI_018390	hypothetical_protein,_conserved	0	3
HK-9	EHI_018590	hypothetical_protein,_conserved	0	1
IULA:1092:1	EHI_018590	hypothetical_protein,_conserved	1	2
MS84-1373	EHI_018590	hypothetical_protein,_conserved	1	2
PVBM08B	EHI_018590	hypothetical_protein,_conserved	1	2
PVBM08F	EHI_018590	hypothetical_protein,_conserved	1	2
Rahman	EHI_018590	hypothetical_protein,_conserved	1	2
IULA:1092:1	EHI_018640	hypothetical_protein	2	0
MS84-1373	EHI_018640	hypothetical_protein	1	0
PVBM08B	EHI_018640	hypothetical_protein	1	0
PVBM08F	EHI_018640	hypothetical_protein	1	0
2592100	EHI_018840	leucine_rich_repeat_protein,_BspA_family	1	0
HK-9	EHI_018840	leucine_rich_repeat_protein,_BspA_family	13	7
MS84-1373	EHI_018840	leucine_rich_repeat_protein,_BspA_family	18	8
PVBM08B	EHI_018840	leucine_rich_repeat_protein,_BspA_family	11	7
PVBM08F	EHI_018840	leucine_rich_repeat_protein,_BspA_family	8	4
Rahman	EHI_018840	leucine_rich_repeat_protein,_BspA_family	11	4
HK-9	EHI_018950	hypothetical_protein	1	0
MS84-1373	EHI_018960	small_GTPase_RhoQ,_putative	1	0
PVBM08B	EHI_018960	small_GTPase_RhoQ,_putative	1	0
Rahman	EHI_018960	small_GTPase_RhoQ,_putative	1	0
2592100	EHI_019070	hypothetical_protein	2	2
HK-9	EHI_019070	hypothetical_protein	0	1
IULA:1092:1	EHI_019070	hypothetical_protein	2	2
MS27-5030	EHI_019070	hypothetical_protein	3	2
MS84-1373	EHI_019070	hypothetical_protein	3	2
PVBM08B	EHI_019070	hypothetical_protein	3	1
PVBM08F	EHI_019070	hypothetical_protein	3	1
Rahman	EHI_019070	hypothetical_protein	3	2
2592100	EHI_019080	hypothetical_protein	0	1
IULA:1092:1	EHI_019080	hypothetical_protein	0	1
MS84-1373	EHI_019080	hypothetical_protein	0	1
2592100	EHI_019100	hypothetical_protein	0	1
HK-9	EHI_019100	hypothetical_protein	1	1
IULA:1092:1	EHI_019100	hypothetical_protein	0	1
MS27-5030	EHI_019100	hypothetical_protein	0	1
MS84-1373	EHI_019100	hypothetical_protein	0	1
Rahman	EHI_019100	hypothetical_protein	0	1
2592100	EHI_019120	hypothetical_protein	1	0
HK-9	EHI_019120	hypothetical_protein	1	0
IULA:1092:1	EHI_019120	hypothetical_protein	1	0
MS84-1373	EHI_019120	hypothetical_protein	1	0
2592100	EHI_019140	hypothetical_protein	1	1
HK-9	EHI_019140	hypothetical_protein	1	1
IULA:1092:1	EHI_019140	hypothetical_protein	1	1
MS27-5030	EHI_019140	hypothetical_protein	1	1
MS84-1373	EHI_019140	hypothetical_protein	1	1
PVBM08B	EHI_019140	hypothetical_protein	1	1
PVBM08F	EHI_019140	hypothetical_protein	1	1
Rahman	EHI_019140	hypothetical_protein	1	1
2592100	EHI_019290	hypothetical_protein	1	1
PVBM08B	EHI_019290	hypothetical_protein	1	1
PVBM08F	EHI_019290	hypothetical_protein	1	1
MS27-5030	EHI_019640	caldesmon,_putative	2	0
MS84-1373	EHI_019640	caldesmon,_putative	1	0
HK-9	EHI_020070	hypothetical_protein	1	1
2592100	EHI_020090	leucine_rich_repeat_protein,_BspA_family	0	1
HK-9	EHI_020090	leucine_rich_repeat_protein,_BspA_family	0	1
IULA:1092:1	EHI_020090	leucine_rich_repeat_protein,_BspA_family	0	1
MS27-5030	EHI_020090	leucine_rich_repeat_protein,_BspA_family	0	1
PVBM08B	EHI_020090	leucine_rich_repeat_protein,_BspA_family	1	0
PVBM08F	EHI_020090	leucine_rich_repeat_protein,_BspA_family	1	0
Rahman	EHI_020090	leucine_rich_repeat_protein,_BspA_family	0	1
HK-9	EHI_020100	hypothetical_protein	1	0
PVBM08B	EHI_020100	hypothetical_protein	1	0
PVBM08F	EHI_020100	hypothetical_protein	1	0
PVBM08B	EHI_020210	Ras_guanine_nucleotide_exchange_factor,_putative	1	0
PVBM08F	EHI_020210	Ras_guanine_nucleotide_exchange_factor,_putative	1	0
HK-9	EHI_020230	hypothetical_protein	1	0
IULA:1092:1	EHI_020230	hypothetical_protein	0	1
MS84-1373	EHI_020230	hypothetical_protein	0	1
PVBM08F	EHI_020230	hypothetical_protein	0	1
Rahman	EHI_020230	hypothetical_protein	0	1
HK-9	EHI_020250	lecithin:cholesterol_acyltransferase_domain-containing_protein	0	1
IULA:1092:1	EHI_020250	lecithin:cholesterol_acyltransferase_domain-containing_protein	0	1
MS84-1373	EHI_020250	lecithin:cholesterol_acyltransferase_domain-containing_protein	0	1
PVBM08B	EHI_020250	lecithin:cholesterol_acyltransferase_domain-containing_protein	1	1
PVBM08F	EHI_020250	lecithin:cholesterol_acyltransferase_domain-containing_protein	0	1
Rahman	EHI_020250	lecithin:cholesterol_acyltransferase_domain-containing_protein	0	1
IULA:1092:1	EHI_020260	dual_specificity_protein_phosphatase,_putative	0	1
MS84-1373	EHI_020260	dual_specificity_protein_phosphatase,_putative	0	1
HK-9	EHI_020270	ubiquitin-activating_enzyme,_putative	1	0
MS27-5030	EHI_020270	ubiquitin-activating_enzyme,_putative	1	0
HK-9	EHI_020330	hypothetical_protein	1	0
HK-9	EHI_020340	peptidyl-prolyl_cis-trans_isomerase,_putative	0	1
IULA:1092:1	EHI_020340	peptidyl-prolyl_cis-trans_isomerase,_putative	0	1
PVBM08B	EHI_020340	peptidyl-prolyl_cis-trans_isomerase,_putative	0	1
PVBM08F	EHI_020340	peptidyl-prolyl_cis-trans_isomerase,_putative	0	1
Rahman	EHI_020340	peptidyl-prolyl_cis-trans_isomerase,_putative	0	1
PVBM08B	EHI_020360	hypothetical_protein	1	0
PVBM08F	EHI_020360	hypothetical_protein	1	0
PVBM08B	EHI_020370	ribosomal_protein_L27a,_putative	1	0
PVBM08F	EHI_020370	ribosomal_protein_L27a,_putative	1	0
2592100	EHI_020480	hypothetical_protein	0	1
IULA:1092:1	EHI_020480	hypothetical_protein	0	1
MS27-5030	EHI_020480	hypothetical_protein	0	1
MS84-1373	EHI_020480	hypothetical_protein	0	1
Rahman	EHI_020480	hypothetical_protein	0	1
PVBM08B	EHI_020600	hypothetical_protein	2	1
PVBM08F	EHI_020600	hypothetical_protein	2	1
HK-9	EHI_020720	hypothetical_protein	1	0
PVBM08B	EHI_020720	hypothetical_protein	0	1
PVBM08F	EHI_020720	hypothetical_protein	0	1
2592100	EHI_020830	hypothetical_protein	0	1
HK-9	EHI_020830	hypothetical_protein	0	2
IULA:1092:1	EHI_020830	hypothetical_protein	1	2
MS27-5030	EHI_020830	hypothetical_protein	0	1
MS84-1373	EHI_020830	hypothetical_protein	0	2
PVBM08B	EHI_020830	hypothetical_protein	0	1
PVBM08F	EHI_020830	hypothetical_protein	0	1
Rahman	EHI_020830	hypothetical_protein	1	2
MS27-5030	EHI_020840	hypothetical_protein	1	0
2592100	EHI_020860	hypothetical_protein	2	0
HK-9	EHI_020860	hypothetical_protein	1	0
IULA:1092:1	EHI_020860	hypothetical_protein	2	0
MS84-1373	EHI_020860	hypothetical_protein	1	0
PVBM08B	EHI_020860	hypothetical_protein	1	0
Rahman	EHI_020860	hypothetical_protein	1	0
HK-9	EHI_020900	hypothetical_protein	0	1
IULA:1092:1	EHI_020900	hypothetical_protein	0	1
Rahman	EHI_020900	hypothetical_protein	0	1
HK-9	EHI_020920	hypothetical_protein	1	0
MS27-5030	EHI_020920	hypothetical_protein	1	0
MS84-1373	EHI_020920	hypothetical_protein	1	0
PVBM08B	EHI_020920	hypothetical_protein	1	0
2592100	EHI_020930	hypothetical_protein	0	1
HK-9	EHI_020930	hypothetical_protein	1	0
IULA:1092:1	EHI_020930	hypothetical_protein	0	1
MS27-5030	EHI_020930	hypothetical_protein	0	1
Rahman	EHI_020930	hypothetical_protein	0	1
HK-9	EHI_020940	hypothetical_protein	1	0
MS84-1373	EHI_020940	hypothetical_protein	1	0
2592100	EHI_020950	hypothetical_protein	1	0
HK-9	EHI_020950	hypothetical_protein	0	1
2592100	EHI_020960	hypothetical_protein	1	1
HK-9	EHI_020960	hypothetical_protein	2	1
IULA:1092:1	EHI_020960	hypothetical_protein	2	2
MS84-1373	EHI_020960	hypothetical_protein	1	2
PVBM08B	EHI_020960	hypothetical_protein	1	1
Rahman	EHI_020960	hypothetical_protein	0	1
2592100	EHI_020970	hypothetical_protein	1	1
HK-9	EHI_020970	hypothetical_protein	1	0
IULA:1092:1	EHI_020970	hypothetical_protein	2	1
MS27-5030	EHI_020970	hypothetical_protein	1	1
MS84-1373	EHI_020970	hypothetical_protein	1	0
Rahman	EHI_020970	hypothetical_protein	1	2
HK-9	EHI_020990	hypothetical_protein	0	1
Rahman	EHI_020990	hypothetical_protein	1	0
IULA:1092:1	EHI_021190	hypothetical_protein	1	0
MS27-5030	EHI_021190	hypothetical_protein	1	0
MS84-1373	EHI_021190	hypothetical_protein	1	0
Rahman	EHI_021190	hypothetical_protein	1	0
HK-9	EHI_021260	villidin,_putative	1	0
IULA:1092:1	EHI_021260	villidin,_putative	1	0
MS27-5030	EHI_021260	villidin,_putative	1	0
MS84-1373	EHI_021260	villidin,_putative	1	0
Rahman	EHI_021260	villidin,_putative	2	0
HK-9	EHI_021270	villidin,_putative	1	0
IULA:1092:1	EHI_021270	villidin,_putative	1	0
MS27-5030	EHI_021270	villidin,_putative	1	0
MS84-1373	EHI_021270	villidin,_putative	1	0
Rahman	EHI_021270	villidin,_putative	1	0
2592100	EHI_021310	receptor_protein_kinase,_putative	1	0
HK-9	EHI_021310	receptor_protein_kinase,_putative	3	0
IULA:1092:1	EHI_021310	receptor_protein_kinase,_putative	1	0
MS84-1373	EHI_021310	receptor_protein_kinase,_putative	1	0
PVBM08B	EHI_021310	receptor_protein_kinase,_putative	1	0
PVBM08F	EHI_021310	receptor_protein_kinase,_putative	2	0
HK-9	EHI_021350	hypothetical_protein	2	0
HK-9	EHI_021410	hypothetical_protein	1	0
HK-9	EHI_021460	hypothetical_protein	0	1
PVBM08B	EHI_021460	hypothetical_protein	1	0
IULA:1092:1	EHI_021470	hypothetical_protein	1	0
IULA:1092:1	EHI_021570	serine_acetyltransferase_1	0	1
Rahman	EHI_021570	serine_acetyltransferase_1	0	1
IULA:1092:1	EHI_021880	hypothetical_protein	1	0
HK-9	EHI_021890	hypothetical_protein	1	0
MS84-1373	EHI_021890	hypothetical_protein	1	0
PVBM08B	EHI_021890	hypothetical_protein	1	0
2592100	EHI_022000	protein_kinase_domain_containing_protein,_pseudogene	1	0
HK-9	EHI_022000	protein_kinase_domain_containing_protein,_pseudogene	6	0
IULA:1092:1	EHI_022000	protein_kinase_domain_containing_protein,_pseudogene	1	0
MS27-5030	EHI_022000	protein_kinase_domain_containing_protein,_pseudogene	1	0
MS84-1373	EHI_022000	protein_kinase_domain_containing_protein,_pseudogene	2	0
PVBM08B	EHI_022000	protein_kinase_domain_containing_protein,_pseudogene	4	0
PVBM08F	EHI_022000	protein_kinase_domain_containing_protein,_pseudogene	4	0
Rahman	EHI_022000	protein_kinase_domain_containing_protein,_pseudogene	1	0
2592100	EHI_022130	hypothetical_protein,_conserved	1	0
HK-9	EHI_022130	hypothetical_protein,_conserved	1	0
IULA:1092:1	EHI_022130	hypothetical_protein,_conserved	1	0
MS27-5030	EHI_022130	hypothetical_protein,_conserved	1	0
MS84-1373	EHI_022130	hypothetical_protein,_conserved	1	0
PVBM08B	EHI_022130	hypothetical_protein,_conserved	1	0
PVBM08F	EHI_022130	hypothetical_protein,_conserved	1	0
Rahman	EHI_022130	hypothetical_protein,_conserved	1	0
2592100	EHI_022140	hypothetical_protein	1	0
2592100	EHI_022260	hypothetical_protein	0	1
2592100	EHI_022280	protein_kinase_domain_containing_protein	0	1
IULA:1092:1	EHI_022280	protein_kinase_domain_containing_protein	1	1
MS27-5030	EHI_022280	protein_kinase_domain_containing_protein	1	1
MS84-1373	EHI_022280	protein_kinase_domain_containing_protein	1	1
PVBM08B	EHI_022280	protein_kinase_domain_containing_protein	1	0
Rahman	EHI_022280	protein_kinase_domain_containing_protein	1	1
2592100	EHI_022490	AIG_family_protein	1	2
IULA:1092:1	EHI_022490	AIG_family_protein	2	0
MS27-5030	EHI_022490	AIG_family_protein	0	1
MS84-1373	EHI_022490	AIG_family_protein	1	0
PVBM08B	EHI_022490	AIG_family_protein	2	2
PVBM08F	EHI_022490	AIG_family_protein	2	1
Rahman	EHI_022490	AIG_family_protein	4	0
HM-1B	EHI_022500	AIG1_family_protein	1	0
MS27-5030	EHI_022500	AIG1_family_protein	1	1
MS84-1373	EHI_022500	AIG1_family_protein	2	1
PVBM08F	EHI_022500	AIG1_family_protein	1	1
2592100	EHI_022600	NADPH-dependent_FMN_reductase_domain_containing_protein	1	0
IULA:1092:1	EHI_022860	RhoGAP_domain_containing_protein	0	1
PVBM08B	EHI_022860	RhoGAP_domain_containing_protein	0	1
PVBM08F	EHI_022860	RhoGAP_domain_containing_protein	0	1
Rahman	EHI_022860	RhoGAP_domain_containing_protein	0	1
IULA:1092:1	EHI_022890	hypothetical_protein	0	1
Rahman	EHI_022890	hypothetical_protein	0	1
IULA:1092:1	EHI_022910	longin-type_vesicle-associated_membrane_protein,_putative	1	0
Rahman	EHI_022910	longin-type_vesicle-associated_membrane_protein,_putative	1	0
IULA:1092:1	EHI_022920	hypothetical_protein	1	0
MS27-5030	EHI_022920	hypothetical_protein	1	0
2592100	EHI_022940	DNA-directed_RNA_polymerase_subunit,_putative	0	1
IULA:1092:1	EHI_022940	DNA-directed_RNA_polymerase_subunit,_putative	0	3
MS84-1373	EHI_022940	DNA-directed_RNA_polymerase_subunit,_putative	0	1
Rahman	EHI_022940	DNA-directed_RNA_polymerase_subunit,_putative	0	3
IULA:1092:1	EHI_022960	LIM_zinc_finger_domain_containing_protein	2	1
Rahman	EHI_022960	LIM_zinc_finger_domain_containing_protein	2	4
IULA:1092:1	EHI_022990	hypothetical_protein	3	2
MS27-5030	EHI_022990	hypothetical_protein	0	1
Rahman	EHI_022990	hypothetical_protein	3	2
IULA:1092:1	EHI_023010	protein_kinase,_putative	0	1
MS27-5030	EHI_023010	protein_kinase,_putative	0	1
PVBM08B	EHI_023010	protein_kinase,_putative	0	1
PVBM08F	EHI_023010	protein_kinase,_putative	0	1
Rahman	EHI_023010	protein_kinase,_putative	0	1
IULA:1092:1	EHI_023030	hypothetical_protein	0	1
MS27-5030	EHI_023030	hypothetical_protein	0	1
HK-9	EHI_023050	protein_kinase_domain_containing_protein	1	0
IULA:1092:1	EHI_023050	protein_kinase_domain_containing_protein	5	2
MS27-5030	EHI_023050	protein_kinase_domain_containing_protein	5	3
Rahman	EHI_023050	protein_kinase_domain_containing_protein	4	2
MS27-5030	EHI_023080	WD_domain_containing_protein	1	0
PVBM08B	EHI_023080	WD_domain_containing_protein	0	1
PVBM08F	EHI_023080	WD_domain_containing_protein	0	2
HK-9	EHI_023090	recQ_family_DNA_helicase	0	1
IULA:1092:1	EHI_023090	recQ_family_DNA_helicase	0	1
MS27-5030	EHI_023090	recQ_family_DNA_helicase	0	1
PVBM08B	EHI_023090	recQ_family_DNA_helicase	0	1
PVBM08F	EHI_023090	recQ_family_DNA_helicase	0	1
Rahman	EHI_023090	recQ_family_DNA_helicase	0	1
HK-9	EHI_023120	protein_kinase_domain_containing_protein	1	1
PVBM08B	EHI_023120	protein_kinase_domain_containing_protein	1	1
PVBM08F	EHI_023120	protein_kinase_domain_containing_protein	1	1
2592100	EHI_023160	hypothetical_protein	0	1
MS84-1373	EHI_023160	hypothetical_protein	1	0
PVBM08B	EHI_023170	hypothetical_protein	0	1
PVBM08F	EHI_023170	hypothetical_protein	0	1
HK-9	EHI_023190	exonuclease,_putative	1	0
PVBM08B	EHI_023190	exonuclease,_putative	1	0
PVBM08F	EHI_023190	exonuclease,_putative	1	0
PVBM08B	EHI_023200	hypothetical_protein	1	0
PVBM08F	EHI_023200	hypothetical_protein	1	0
HK-9	EHI_023260	nicotinate_phosphoribosyltransferase,_putative	0	1
MS84-1373	EHI_023260	nicotinate_phosphoribosyltransferase,_putative	1	1
PVBM08B	EHI_023260	nicotinate_phosphoribosyltransferase,_putative	0	1
PVBM08F	EHI_023260	nicotinate_phosphoribosyltransferase,_putative	0	1
IULA:1092:1	EHI_023310	RING_zinc_finger_protein,_putative	0	1
MS84-1373	EHI_023310	RING_zinc_finger_protein,_putative	0	1
PVBM08B	EHI_023310	RING_zinc_finger_protein,_putative	0	1
PVBM08F	EHI_023310	RING_zinc_finger_protein,_putative	0	1
Rahman	EHI_023310	RING_zinc_finger_protein,_putative	0	1
IULA:1092:1	EHI_023320	hypothetical_protein,_conserved	19	7
MS84-1373	EHI_023320	hypothetical_protein,_conserved	1	1
PVBM08B	EHI_023320	hypothetical_protein,_conserved	17	6
PVBM08F	EHI_023320	hypothetical_protein,_conserved	12	5
Rahman	EHI_023320	hypothetical_protein,_conserved	20	7
HK-9	EHI_023330	hypothetical_protein	0	1
IULA:1092:1	EHI_023330	hypothetical_protein	6	1
MS84-1373	EHI_023330	hypothetical_protein	2	0
PVBM08B	EHI_023330	hypothetical_protein	6	1
PVBM08F	EHI_023330	hypothetical_protein	6	1
Rahman	EHI_023330	hypothetical_protein	6	1
IULA:1092:1	EHI_023340	leucine-rich_repeat_containing_protein	1	0
MS84-1373	EHI_023340	leucine-rich_repeat_containing_protein	1	0
PVBM08F	EHI_023340	leucine-rich_repeat_containing_protein	1	0
Rahman	EHI_023340	leucine-rich_repeat_containing_protein	1	0
MS84-1373	EHI_023360	alpha-amylase_family_protein	0	1
HK-9	EHI_023370	hypothetical_protein	1	2
HK-9	EHI_023430	glycosyl_hydrolase,_family_31_protein	4	4
MS84-1373	EHI_023430	glycosyl_hydrolase,_family_31_protein	3	4
HK-9	EHI_023460	hypothetical_protein	1	1
MS84-1373	EHI_023460	hypothetical_protein	1	1
HK-9	EHI_023480	hypothetical_protein	1	1
MS84-1373	EHI_023490	hypothetical_protein,_conserved	1	0
IULA:1092:1	EHI_023600	adaptor_protein_(AP)_family_protein	1	0
PVBM08B	EHI_023610	protein_kinase,_putative	1	0
2592100	EHI_023630	hypothetical_protein	0	1
HK-9	EHI_023630	hypothetical_protein	0	1
IULA:1092:1	EHI_023630	hypothetical_protein	1	1
MS27-5030	EHI_023630	hypothetical_protein	0	1
MS84-1373	EHI_023630	hypothetical_protein	0	1
PVBM08B	EHI_023630	hypothetical_protein	0	1
PVBM08F	EHI_023630	hypothetical_protein	0	1
Rahman	EHI_023630	hypothetical_protein	0	1
HK-9	EHI_023890	nuclear_movement_protein,_putative	1	0
IULA:1092:1	EHI_023890	nuclear_movement_protein,_putative	1	0
MS84-1373	EHI_023890	nuclear_movement_protein,_putative	1	0
PVBM08B	EHI_023890	nuclear_movement_protein,_putative	1	0
PVBM08F	EHI_023890	nuclear_movement_protein,_putative	1	0
Rahman	EHI_023890	nuclear_movement_protein,_putative	1	0
HK-9	EHI_024120	phospholipid-transporting_P-type_ATPase,_putative	1	0
IULA:1092:1	EHI_024350	hypothetical_protein	0	1
MS84-1373	EHI_024350	hypothetical_protein	1	1
PVBM08B	EHI_024350	hypothetical_protein	1	1
PVBM08F	EHI_024350	hypothetical_protein	1	1
MS84-1373	EHI_024370	hypothetical_protein	0	1
MS84-1373	EHI_024390	hypothetical_protein	0	1
PVBM08B	EHI_024400	hypothetical_protein	1	0
PVBM08F	EHI_024400	hypothetical_protein	1	0
MS27-5030	EHI_024420	D-hydantoinase,_putative	0	1
MS84-1373	EHI_024420	D-hydantoinase,_putative	1	0
PVBM08B	EHI_024420	D-hydantoinase,_putative	1	0
PVBM08F	EHI_024420	D-hydantoinase,_putative	1	0
HK-9	EHI_024470	proteasome_subunit_beta_type_6_precursor,_putative	0	1
MS27-5030	EHI_024470	proteasome_subunit_beta_type_6_precursor,_putative	0	1
MS84-1373	EHI_024470	proteasome_subunit_beta_type_6_precursor,_putative	0	1
PVBM08B	EHI_024470	proteasome_subunit_beta_type_6_precursor,_putative	0	1
PVBM08F	EHI_024470	proteasome_subunit_beta_type_6_precursor,_putative	0	1
HK-9	EHI_024480	hypothetical_protein	1	0
IULA:1092:1	EHI_024480	hypothetical_protein	2	0
Rahman	EHI_024480	hypothetical_protein	1	0
IULA:1092:1	EHI_024500	hypothetical_protein,_conserved	1	0
Rahman	EHI_024500	hypothetical_protein,_conserved	1	0
MS27-5030	EHI_024520	hypothetical_protein	1	0
PVBM08B	EHI_024520	hypothetical_protein	1	0
PVBM08F	EHI_024520	hypothetical_protein	1	0
HK-9	EHI_024530	hypothetical_protein	1	1
PVBM08B	EHI_024530	hypothetical_protein	1	0
PVBM08F	EHI_024530	hypothetical_protein	1	0
2592100	EHI_024540	hypothetical_protein	0	1
IULA:1092:1	EHI_024540	hypothetical_protein	0	1
MS27-5030	EHI_024540	hypothetical_protein	0	1
MS84-1373	EHI_024540	hypothetical_protein	0	1
PVBM08B	EHI_024540	hypothetical_protein	0	1
PVBM08F	EHI_024540	hypothetical_protein	0	1
HK-9	EHI_024570	hypothetical_protein	1	1
PVBM08F	EHI_024570	hypothetical_protein	1	0
Rahman	EHI_024570	hypothetical_protein	1	0
PVBM08B	EHI_024580	leucine_rich_repeat_protein,_BspA_family	1	0
HK-9	EHI_024610	hypothetical_protein,_conserved	2	0
MS27-5030	EHI_024610	hypothetical_protein,_conserved	1	0
HK-9	EHI_024620	hypothetical_protein	1	0
HK-9	EHI_024640	leucine-rich_repeat_containing_protein	1	0
2592100	EHI_024650	formin_homology_2_family_protein	0	1
IULA:1092:1	EHI_024650	formin_homology_2_family_protein	1	0
MS84-1373	EHI_024650	formin_homology_2_family_protein	1	1
Rahman	EHI_024650	formin_homology_2_family_protein	1	0
2592100	EHI_024890	hypothetical_protein	1	0
HK-9	EHI_024890	hypothetical_protein	1	0
HM-1B	EHI_024890	hypothetical_protein	1	0
IULA:1092:1	EHI_024890	hypothetical_protein	1	0
MS27-5030	EHI_024890	hypothetical_protein	1	0
MS84-1373	EHI_024890	hypothetical_protein	1	0
PVBM08B	EHI_024890	hypothetical_protein	1	0
PVBM08F	EHI_024890	hypothetical_protein	1	0
Rahman	EHI_024890	hypothetical_protein	1	0
MS27-5030	EHI_025090	long-chain-fatty-acid--CoA_ligase,_putative	1	0
HK-9	EHI_025220	hypothetical_protein	1	0
HK-9	EHI_025240	hypothetical_protein	1	0
2592100	EHI_025250	cation_transporter,_putative	0	1
HK-9	EHI_025250	cation_transporter,_putative	1	0
IULA:1092:1	EHI_025250	cation_transporter,_putative	0	1
MS27-5030	EHI_025250	cation_transporter,_putative	0	1
MS84-1373	EHI_025250	cation_transporter,_putative	0	1
PVBM08B	EHI_025250	cation_transporter,_putative	0	1
PVBM08F	EHI_025250	cation_transporter,_putative	0	1
Rahman	EHI_025250	cation_transporter,_putative	0	1
2592100	EHI_025310	hypothetical_protein,_conserved	9	1
HK-9	EHI_025310	hypothetical_protein,_conserved	6	2
IULA:1092:1	EHI_025310	hypothetical_protein,_conserved	2	0
MS27-5030	EHI_025310	hypothetical_protein,_conserved	1	0
MS84-1373	EHI_025310	hypothetical_protein,_conserved	1	0
PVBM08B	EHI_025310	hypothetical_protein,_conserved	1	0
PVBM08F	EHI_025310	hypothetical_protein,_conserved	1	0
Rahman	EHI_025310	hypothetical_protein,_conserved	2	0
HK-9	EHI_025320	hypothetical_protein,_conserved_domain_containing	1	0
MS84-1373	EHI_025370	hypothetical_protein,_conserved	1	0
PVBM08B	EHI_025400	START_domain_containing_protein	0	1
PVBM08F	EHI_025400	START_domain_containing_protein	0	1
HK-9	EHI_025470	hypothetical_protein	0	1
2592100	EHI_025700	serine-threonine-isoleucine_rich_protein,_putative	1	0
HK-9	EHI_025700	serine-threonine-isoleucine_rich_protein,_putative	2	0
IULA:1092:1	EHI_025700	serine-threonine-isoleucine_rich_protein,_putative	1	0
MS27-5030	EHI_025700	serine-threonine-isoleucine_rich_protein,_putative	1	0
MS84-1373	EHI_025700	serine-threonine-isoleucine_rich_protein,_putative	1	0
PVBM08B	EHI_025700	serine-threonine-isoleucine_rich_protein,_putative	2	0
Rahman	EHI_025700	serine-threonine-isoleucine_rich_protein,_putative	1	0
2592100	EHI_025850	hypothetical_protein	5	0
HK-9	EHI_025850	hypothetical_protein	5	0
IULA:1092:1	EHI_025850	hypothetical_protein	9	0
MS27-5030	EHI_025850	hypothetical_protein	7	0
MS84-1373	EHI_025850	hypothetical_protein	4	0
PVBM08B	EHI_025850	hypothetical_protein	8	0
PVBM08F	EHI_025850	hypothetical_protein	4	0
Rahman	EHI_025850	hypothetical_protein	8	0
MS84-1373	EHI_025870	hypothetical_protein	1	0
IULA:1092:1	EHI_025880	hypothetical_protein	1	0
Rahman	EHI_025880	hypothetical_protein	1	0
2592100	EHI_025990	AIG1_family_protein,_putative	2	0
HK-9	EHI_025990	AIG1_family_protein,_putative	2	0
MS27-5030	EHI_025990	AIG1_family_protein,_putative	2	0
2592100	EHI_026000	AIG1_family_protein,_putative	1	1
MS27-5030	EHI_026000	AIG1_family_protein,_putative	1	1
PVBM08B	EHI_026000	AIG1_family_protein,_putative	1	1
PVBM08F	EHI_026000	AIG1_family_protein,_putative	1	0
IULA:1092:1	EHI_026200	hypothetical_protein	1	0
PVBM08B	EHI_026200	hypothetical_protein	1	0
PVBM08F	EHI_026200	hypothetical_protein	1	0
2592100	EHI_026350	Rho_guanine_nucleotide_exchange_factor,_putative	1	0
IULA:1092:1	EHI_026350	Rho_guanine_nucleotide_exchange_factor,_putative	1	0
MS27-5030	EHI_026350	Rho_guanine_nucleotide_exchange_factor,_putative	1	0
MS84-1373	EHI_026350	Rho_guanine_nucleotide_exchange_factor,_putative	1	0
Rahman	EHI_026350	Rho_guanine_nucleotide_exchange_factor,_putative	1	0
2592100	EHI_026380	Sec7_domain_containing_protein	0	2
HK-9	EHI_026380	Sec7_domain_containing_protein	0	1
IULA:1092:1	EHI_026380	Sec7_domain_containing_protein	0	1
MS27-5030	EHI_026380	Sec7_domain_containing_protein	0	4
MS84-1373	EHI_026380	Sec7_domain_containing_protein	0	1
PVBM08B	EHI_026380	Sec7_domain_containing_protein	0	1
PVBM08F	EHI_026380	Sec7_domain_containing_protein	0	1
Rahman	EHI_026380	Sec7_domain_containing_protein	0	1
IULA:1092:1	EHI_026390	cation_transporter,_putative	1	1
Rahman	EHI_026390	cation_transporter,_putative	1	0
2592100	EHI_026480	(2r)-phospho-3-sulfolactate_synthase,_putative	1	0
HK-9	EHI_026480	(2r)-phospho-3-sulfolactate_synthase,_putative	1	0
IULA:1092:1	EHI_026480	(2r)-phospho-3-sulfolactate_synthase,_putative	1	0
MS27-5030	EHI_026480	(2r)-phospho-3-sulfolactate_synthase,_putative	1	0
MS84-1373	EHI_026480	(2r)-phospho-3-sulfolactate_synthase,_putative	1	0
PVBM08B	EHI_026480	(2r)-phospho-3-sulfolactate_synthase,_putative	1	1
PVBM08F	EHI_026480	(2r)-phospho-3-sulfolactate_synthase,_putative	1	1
Rahman	EHI_026480	(2r)-phospho-3-sulfolactate_synthase,_putative	1	0
PVBM08B	EHI_027370	hypothetical_protein	0	1
PVBM08F	EHI_027370	hypothetical_protein	0	1
MS84-1373	EHI_027510	zinc_finger_domain_containing_protein	1	0
MS84-1373	EHI_027540	hypothetical_protein	1	0
PVBM08B	EHI_027540	hypothetical_protein	1	0
PVBM08F	EHI_027540	hypothetical_protein	1	0
IULA:1092:1	EHI_027700	molybdenum_cofactor_sulfurase,_putative	1	0
MS84-1373	EHI_027700	molybdenum_cofactor_sulfurase,_putative	1	0
Rahman	EHI_027700	molybdenum_cofactor_sulfurase,_putative	1	0
PVBM08B	EHI_027710	calcium-transporting_P-type_ATPase,_putative	1	0
PVBM08F	EHI_027710	calcium-transporting_P-type_ATPase,_putative	1	0
MS27-5030	EHI_027720	coatomer_beta_subunit,_putative	1	0
HK-9	EHI_027760	DEAD/DEAH_box_helicase,_putative	1	2
PVBM08B	EHI_027760	DEAD/DEAH_box_helicase,_putative	1	2
PVBM08F	EHI_027760	DEAD/DEAH_box_helicase,_putative	1	2
HK-9	EHI_027790	hypothetical_protein	1	0
PVBM08B	EHI_027790	hypothetical_protein	1	0
PVBM08F	EHI_027790	hypothetical_protein	1	0
Rahman	EHI_028010	hypothetical_protein	0	1
HK-9	EHI_028020	leucine_rich_repeat_protein	0	1
HK-9	EHI_028220	hypothetical_protein	1	0
IULA:1092:1	EHI_028220	hypothetical_protein	1	0
PVBM08B	EHI_028220	hypothetical_protein	1	0
PVBM08F	EHI_028220	hypothetical_protein	1	0
Rahman	EHI_028220	hypothetical_protein	1	0
IULA:1092:1	EHI_028550	hypothetical_protein	1	1
MS27-5030	EHI_028550	hypothetical_protein	0	1
MS84-1373	EHI_028550	hypothetical_protein	0	1
Rahman	EHI_028550	hypothetical_protein	0	1
2592100	EHI_028560	hypothetical_protein,_conserved	0	1
HK-9	EHI_028560	hypothetical_protein,_conserved	0	1
HM-1A	EHI_028560	hypothetical_protein,_conserved	0	1
HM-1B	EHI_028560	hypothetical_protein,_conserved	0	1
IULA:1092:1	EHI_028560	hypothetical_protein,_conserved	0	1
MS27-5030	EHI_028560	hypothetical_protein,_conserved	0	1
MS84-1373	EHI_028560	hypothetical_protein,_conserved	0	1
PVBM08B	EHI_028560	hypothetical_protein,_conserved	0	1
PVBM08F	EHI_028560	hypothetical_protein,_conserved	0	1
Rahman	EHI_028560	hypothetical_protein,_conserved	0	1
HK-9	EHI_028890	recQ_family_helicase,_putative	1	0
IULA:1092:1	EHI_028890	recQ_family_helicase,_putative	1	0
2592100	EHI_028910	ARF_GTPase_activating_protein,_putative	1	0
IULA:1092:1	EHI_028910	ARF_GTPase_activating_protein,_putative	1	0
MS27-5030	EHI_028910	ARF_GTPase_activating_protein,_putative	1	0
MS84-1373	EHI_028910	ARF_GTPase_activating_protein,_putative	1	0
PVBM08B	EHI_028910	ARF_GTPase_activating_protein,_putative	1	0
PVBM08F	EHI_028910	ARF_GTPase_activating_protein,_putative	1	0
Rahman	EHI_028910	ARF_GTPase_activating_protein,_putative	1	0
IULA:1092:1	EHI_028950	chitobiosyldiphosphodolichol_beta-mannosyltransferase,_putative	1	0
Rahman	EHI_028950	chitobiosyldiphosphodolichol_beta-mannosyltransferase,_putative	1	0
HK-9	EHI_028960	hypothetical_protein	1	0
HK-9	EHI_029220	peptidase_S54_(rhomboid)_family_protein	2	0
MS27-5030	EHI_029340	short_chain_dehydrogenase_family_protein	1	0
MS84-1373	EHI_029340	short_chain_dehydrogenase_family_protein	1	0
2592100	EHI_029350	hypothetical_protein,_conserved	1	0
PVBM08B	EHI_029350	hypothetical_protein,_conserved	1	0
PVBM08F	EHI_029350	hypothetical_protein,_conserved	1	0
HK-9	EHI_029520	hypothetical_protein	1	1
MS27-5030	EHI_029520	hypothetical_protein	1	1
MS84-1373	EHI_029520	hypothetical_protein	1	1
IULA:1092:1	EHI_029590	protein_kinase_domain_containing_protein	1	0
Rahman	EHI_029590	protein_kinase_domain_containing_protein	1	0
PVBM08B	EHI_029600	hypothetical_protein,_conserved	1	0
PVBM08F	EHI_029600	hypothetical_protein,_conserved	1	0
PVBM08B	EHI_029730	hypothetical_protein	0	1
PVBM08F	EHI_029730	hypothetical_protein	0	1
IULA:1092:1	EHI_030120	tyrosine_kinase,_putative	0	1
MS84-1373	EHI_030120	tyrosine_kinase,_putative	1	0
PVBM08B	EHI_030120	tyrosine_kinase,_putative	2	1
PVBM08F	EHI_030120	tyrosine_kinase,_putative	2	1
Rahman	EHI_030120	tyrosine_kinase,_putative	0	1
IULA:1092:1	EHI_030140	hypothetical_protein	0	1
2592100	EHI_030160	SOH1_protein,_putative	1	0
HK-9	EHI_030160	SOH1_protein,_putative	1	0
MS27-5030	EHI_030160	SOH1_protein,_putative	1	0
MS84-1373	EHI_030160	SOH1_protein,_putative	1	0
PVBM08B	EHI_030400	protein_kinase_domain_containing_protein	1	0
PVBM08F	EHI_030400	protein_kinase_domain_containing_protein	1	0
2592100	EHI_030420	tyrosine_kinase,_putative	1	0
HK-9	EHI_030420	tyrosine_kinase,_putative	1	0
IULA:1092:1	EHI_030420	tyrosine_kinase,_putative	1	0
MS27-5030	EHI_030420	tyrosine_kinase,_putative	1	0
MS84-1373	EHI_030420	tyrosine_kinase,_putative	1	0
PVBM08B	EHI_030420	tyrosine_kinase,_putative	1	1
PVBM08F	EHI_030420	tyrosine_kinase,_putative	1	1
Rahman	EHI_030420	tyrosine_kinase,_putative	1	0
HK-9	EHI_030430	RNA_recognition_motif_domain_containing_protein	1	0
IULA:1092:1	EHI_030450	hypothetical_protein	1	0
MS84-1373	EHI_030450	hypothetical_protein	1	0
Rahman	EHI_030450	hypothetical_protein	1	0
2592100	EHI_030470	hypothetical_protein	1	0
HK-9	EHI_030470	hypothetical_protein	1	0
IULA:1092:1	EHI_030470	hypothetical_protein	1	0
MS27-5030	EHI_030470	hypothetical_protein	1	0
MS84-1373	EHI_030470	hypothetical_protein	1	0
PVBM08B	EHI_030470	hypothetical_protein	1	0
PVBM08F	EHI_030470	hypothetical_protein	1	0
HK-9	EHI_030490	hypothetical_protein	1	0
IULA:1092:1	EHI_030490	hypothetical_protein	1	0
MS84-1373	EHI_030490	hypothetical_protein	1	0
PVBM08B	EHI_030490	hypothetical_protein	1	0
PVBM08F	EHI_030490	hypothetical_protein	1	0
Rahman	EHI_030490	hypothetical_protein	1	0
2592100	EHI_030600	metal_cation_transporter,_zinc_(Zn2_)-iron_(Fe2_)_permease_(ZIP)_family	0	1
HK-9	EHI_030600	metal_cation_transporter,_zinc_(Zn2_)-iron_(Fe2_)_permease_(ZIP)_family	1	1
MS27-5030	EHI_030600	metal_cation_transporter,_zinc_(Zn2_)-iron_(Fe2_)_permease_(ZIP)_family	0	1
PVBM08B	EHI_030600	metal_cation_transporter,_zinc_(Zn2_)-iron_(Fe2_)_permease_(ZIP)_family	1	1
PVBM08F	EHI_030600	metal_cation_transporter,_zinc_(Zn2_)-iron_(Fe2_)_permease_(ZIP)_family	1	1
HM-1A	EHI_030720	cysteine_protease,_putative	0	1
PVBM08B	EHI_030720	cysteine_protease,_putative	0	1
PVBM08F	EHI_030720	cysteine_protease,_putative	0	1
MS27-5030	EHI_030740	Ras_guanine_nucleotide_exchange_factor,_putative	1	0
HK-9	EHI_030750	hypothetical_protein	1	0
PVBM08B	EHI_030750	hypothetical_protein	0	1
PVBM08F	EHI_030750	hypothetical_protein	0	1
IULA:1092:1	EHI_030770	hypothetical_protein,_conserved	1	0
Rahman	EHI_030770	hypothetical_protein,_conserved	1	0
2592100	EHI_030790	hypothetical_protein,_conserved	1	0
IULA:1092:1	EHI_030790	hypothetical_protein,_conserved	1	0
PVBM08B	EHI_030790	hypothetical_protein,_conserved	1	0
PVBM08F	EHI_030790	hypothetical_protein,_conserved	1	0
Rahman	EHI_030790	hypothetical_protein,_conserved	2	0
2592100	EHI_030830	Plasma_membrane_calcium-transporting_ATPase,_putative	1	0
IULA:1092:1	EHI_030830	Plasma_membrane_calcium-transporting_ATPase,_putative	1	0
MS27-5030	EHI_030830	Plasma_membrane_calcium-transporting_ATPase,_putative	1	0
PVBM08B	EHI_030830	Plasma_membrane_calcium-transporting_ATPase,_putative	1	0
Rahman	EHI_030830	Plasma_membrane_calcium-transporting_ATPase,_putative	1	0
HK-9	EHI_030840	casein_kinase_II_regulatory_subunit_family_protein	1	0
2592100	EHI_030870	MmpL_efflux_pump,_putative	0	1
HK-9	EHI_030870	MmpL_efflux_pump,_putative	1	1
IULA:1092:1	EHI_030870	MmpL_efflux_pump,_putative	0	1
MS27-5030	EHI_030870	MmpL_efflux_pump,_putative	0	1
MS84-1373	EHI_030870	MmpL_efflux_pump,_putative	0	1
Rahman	EHI_030870	MmpL_efflux_pump,_putative	0	1
2592100	EHI_031280	hypothetical_protein	2	0
IULA:1092:1	EHI_031280	hypothetical_protein	2	0
MS27-5030	EHI_031280	hypothetical_protein	1	0
MS84-1373	EHI_031280	hypothetical_protein	2	0
PVBM08B	EHI_031280	hypothetical_protein	2	0
PVBM08F	EHI_031280	hypothetical_protein	2	0
Rahman	EHI_031280	hypothetical_protein	2	0
PVBM08B	EHI_031290	hypothetical_protein	0	1
PVBM08F	EHI_031290	hypothetical_protein	0	1
2592100	EHI_031310	myotubularin,_putative	1	0
IULA:1092:1	EHI_031310	myotubularin,_putative	1	0
MS27-5030	EHI_031310	myotubularin,_putative	1	0
MS84-1373	EHI_031310	myotubularin,_putative	1	0
PVBM08B	EHI_031310	myotubularin,_putative	1	0
PVBM08F	EHI_031310	myotubularin,_putative	1	0
Rahman	EHI_031310	myotubularin,_putative	1	0
2592100	EHI_031340	hypothetical_protein	1	2
IULA:1092:1	EHI_031340	hypothetical_protein	0	1
MS27-5030	EHI_031340	hypothetical_protein	0	1
MS84-1373	EHI_031340	hypothetical_protein	1	2
Rahman	EHI_031340	hypothetical_protein	1	2
2592100	EHI_031360	lecithin:cholesterol_acyltransferase_domain-containing_protein	1	0
IULA:1092:1	EHI_031360	lecithin:cholesterol_acyltransferase_domain-containing_protein	1	0
Rahman	EHI_031360	lecithin:cholesterol_acyltransferase_domain-containing_protein	1	0
2592100	EHI_031370	hypothetical_protein	0	1
IULA:1092:1	EHI_031370	hypothetical_protein	0	1
MS27-5030	EHI_031370	hypothetical_protein	0	1
MS84-1373	EHI_031370	hypothetical_protein	0	1
Rahman	EHI_031370	hypothetical_protein	0	1
2592100	EHI_031510	pumilio_family_RNA-binding_protein	0	1
PVBM08B	EHI_031510	pumilio_family_RNA-binding_protein	0	1
HK-9	EHI_031740	RAS-related_protein_racG,_putative	1	1
IULA:1092:1	EHI_031740	RAS-related_protein_racG,_putative	3	1
MS84-1373	EHI_031740	RAS-related_protein_racG,_putative	1	0
PVBM08B	EHI_031740	RAS-related_protein_racG,_putative	1	0
2592100	EHI_031950	hypothetical_protein	0	1
HK-9	EHI_031950	hypothetical_protein	0	1
IULA:1092:1	EHI_031950	hypothetical_protein	0	1
MS84-1373	EHI_031950	hypothetical_protein	0	1
PVBM08B	EHI_031950	hypothetical_protein	0	1
PVBM08F	EHI_031950	hypothetical_protein	0	1
Rahman	EHI_031950	hypothetical_protein	0	2
IULA:1092:1	EHI_032060	hypothetical_protein	1	1
Rahman	EHI_032060	hypothetical_protein	2	1
2592100	EHI_032470	hypothetical_protein	3	0
HK-9	EHI_032470	hypothetical_protein	2	1
IULA:1092:1	EHI_032470	hypothetical_protein	1	0
MS27-5030	EHI_032470	hypothetical_protein	1	0
MS84-1373	EHI_032470	hypothetical_protein	6	1
PVBM08B	EHI_032470	hypothetical_protein	9	1
PVBM08F	EHI_032470	hypothetical_protein	8	1
MS27-5030	EHI_032790	hypothetical_protein	0	1
PVBM08B	EHI_032790	hypothetical_protein	1	0
PVBM08F	EHI_032790	hypothetical_protein	1	0
2592100	EHI_032900	hypothetical_protein	1	0
HK-9	EHI_032900	hypothetical_protein	1	0
IULA:1092:1	EHI_032900	hypothetical_protein	1	0
MS27-5030	EHI_032900	hypothetical_protein	1	0
MS84-1373	EHI_032900	hypothetical_protein	1	0
PVBM08B	EHI_032900	hypothetical_protein	2	1
PVBM08F	EHI_032900	hypothetical_protein	2	1
Rahman	EHI_032900	hypothetical_protein	1	0
PVBM08F	EHI_033010	hypothetical_protein	1	0
PVBM08B	EHI_033130	cleavage_and_polyadenylation_specificity_factor_100_kDa_subunit,_putative	0	3
PVBM08F	EHI_033130	cleavage_and_polyadenylation_specificity_factor_100_kDa_subunit,_putative	0	2
2592100	EHI_033250	polyadenylate-binding_protein,_putative	1	0
HK-9	EHI_033250	polyadenylate-binding_protein,_putative	1	0
IULA:1092:1	EHI_033250	polyadenylate-binding_protein,_putative	1	0
MS27-5030	EHI_033250	polyadenylate-binding_protein,_putative	1	0
MS84-1373	EHI_033250	polyadenylate-binding_protein,_putative	1	0
PVBM08B	EHI_033250	polyadenylate-binding_protein,_putative	1	0
PVBM08F	EHI_033250	polyadenylate-binding_protein,_putative	1	0
Rahman	EHI_033250	polyadenylate-binding_protein,_putative	1	0
2592100	EHI_033450	hypothetical_protein	2	1
HK-9	EHI_033450	hypothetical_protein	2	0
HM-1A	EHI_033450	hypothetical_protein	1	0
IULA:1092:1	EHI_033450	hypothetical_protein	1	1
MS27-5030	EHI_033450	hypothetical_protein	2	1
MS84-1373	EHI_033450	hypothetical_protein	2	2
PVBM08B	EHI_033450	hypothetical_protein	2	1
PVBM08F	EHI_033450	hypothetical_protein	2	1
Rahman	EHI_033450	hypothetical_protein	2	1
PVBM08B	EHI_033550	hypothetical_protein,_conserved	1	0
PVBM08F	EHI_033550	hypothetical_protein,_conserved	1	0
2592100	EHI_033720	DEAD/DEAH_box_helicase,_putative	0	1
HK-9	EHI_033720	DEAD/DEAH_box_helicase,_putative	0	1
IULA:1092:1	EHI_033720	DEAD/DEAH_box_helicase,_putative	0	1
MS27-5030	EHI_033720	DEAD/DEAH_box_helicase,_putative	0	1
MS84-1373	EHI_033720	DEAD/DEAH_box_helicase,_putative	0	1
PVBM08B	EHI_033720	DEAD/DEAH_box_helicase,_putative	0	1
PVBM08F	EHI_033720	DEAD/DEAH_box_helicase,_putative	0	1
Rahman	EHI_033720	DEAD/DEAH_box_helicase,_putative	0	1
HK-9	EHI_033860	endonuclease_V,_putative	0	1
MS27-5030	EHI_034210	protein_kinase_domain_containing_protein	1	0
MS84-1373	EHI_034210	protein_kinase_domain_containing_protein	1	2
PVBM08F	EHI_034210	protein_kinase_domain_containing_protein	0	1
2592100	EHI_034560	deoxyuridine_5:-triphosphate_nucleotidohydrolase_domain_containing_protein	1	0
MS84-1373	EHI_034560	deoxyuridine_5:-triphosphate_nucleotidohydrolase_domain_containing_protein	1	0
PVBM08B	EHI_034580	hypothetical_protein	0	1
PVBM08F	EHI_034580	hypothetical_protein	0	1
2592100	EHI_034600	hypothetical_protein	0	1
HK-9	EHI_034600	hypothetical_protein	0	3
IULA:1092:1	EHI_034600	hypothetical_protein	0	1
MS84-1373	EHI_034600	hypothetical_protein	0	1
PVBM08B	EHI_034600	hypothetical_protein	0	1
PVBM08F	EHI_034600	hypothetical_protein	0	1
Rahman	EHI_034600	hypothetical_protein	0	1
PVBM08B	EHI_034810	hypothetical_protein	1	0
PVBM08F	EHI_034810	hypothetical_protein	1	0
2592100	EHI_034830	hypothetical_protein	1	0
HK-9	EHI_034830	hypothetical_protein	1	0
IULA:1092:1	EHI_034830	hypothetical_protein	2	0
MS27-5030	EHI_034830	hypothetical_protein	1	0
MS84-1373	EHI_034830	hypothetical_protein	1	0
PVBM08B	EHI_034830	hypothetical_protein	2	0
PVBM08F	EHI_034830	hypothetical_protein	2	0
Rahman	EHI_034830	hypothetical_protein	2	0
HK-9	EHI_035080	WD_domain_containing_protein	0	1
PVBM08B	EHI_035080	WD_domain_containing_protein	0	1
PVBM08F	EHI_035080	WD_domain_containing_protein	0	1
2592100	EHI_035110	hypothetical_protein	1	0
HK-9	EHI_035110	hypothetical_protein	1	0
PVBM08B	EHI_035110	hypothetical_protein	1	0
Rahman	EHI_035110	hypothetical_protein	1	0
2592100	EHI_035120	hypothetical_protein	0	1
HK-9	EHI_035120	hypothetical_protein	0	1
MS27-5030	EHI_035120	hypothetical_protein	0	1
MS84-1373	EHI_035120	hypothetical_protein	0	1
Rahman	EHI_035120	hypothetical_protein	0	1
HK-9	EHI_035180	ubiquitin_carboxyl-terminal_hydrolase_domain_containing_protein	1	0
IULA:1092:1	EHI_035180	ubiquitin_carboxyl-terminal_hydrolase_domain_containing_protein	1	0
Rahman	EHI_035180	ubiquitin_carboxyl-terminal_hydrolase_domain_containing_protein	1	0
2592100	EHI_035230	hypothetical_protein	2	1
HK-9	EHI_035230	hypothetical_protein	2	1
HM-1A	EHI_035230	hypothetical_protein	1	0
HM-1B	EHI_035230	hypothetical_protein	2	0
IULA:1092:1	EHI_035230	hypothetical_protein	2	1
MS27-5030	EHI_035230	hypothetical_protein	2	1
MS84-1373	EHI_035230	hypothetical_protein	2	1
PVBM08B	EHI_035230	hypothetical_protein	2	1
PVBM08F	EHI_035230	hypothetical_protein	1	1
Rahman	EHI_035230	hypothetical_protein	2	1
2592100	EHI_035250	casein_kinase_II_regulatory_subunit_family_protein	1	0
HK-9	EHI_035250	casein_kinase_II_regulatory_subunit_family_protein	1	0
IULA:1092:1	EHI_035250	casein_kinase_II_regulatory_subunit_family_protein	1	0
MS27-5030	EHI_035250	casein_kinase_II_regulatory_subunit_family_protein	1	0
MS84-1373	EHI_035250	casein_kinase_II_regulatory_subunit_family_protein	1	0
PVBM08B	EHI_035250	casein_kinase_II_regulatory_subunit_family_protein	1	0
PVBM08F	EHI_035250	casein_kinase_II_regulatory_subunit_family_protein	1	0
Rahman	EHI_035250	casein_kinase_II_regulatory_subunit_family_protein	1	0
HK-9	EHI_035260	endoglucanase,_putative	1	0
HK-9	EHI_035430	hypothetical_protein	1	0
IULA:1092:1	EHI_035430	hypothetical_protein	1	0
MS84-1373	EHI_035430	hypothetical_protein	1	0
PVBM08B	EHI_035430	hypothetical_protein	1	0
PVBM08F	EHI_035430	hypothetical_protein	1	0
Rahman	EHI_035430	hypothetical_protein	1	0
HK-9	EHI_035470	hypothetical_protein	2	0
MS27-5030	EHI_035470	hypothetical_protein	1	0
HK-9	EHI_035480	hypothetical_protein,_conserved	1	0
PVBM08B	EHI_035480	hypothetical_protein,_conserved	1	0
PVBM08F	EHI_035480	hypothetical_protein,_conserved	1	0
MS27-5030	EHI_035510	hypothetical_protein	1	0
2592100	EHI_035520	hypothetical_protein	1	0
HK-9	EHI_035520	hypothetical_protein	2	0
IULA:1092:1	EHI_035520	hypothetical_protein	1	0
[truncated: 9,273 more rows]
