# Supplementary material for: Genomic diversity of the human intestinal parasite Entamoeba histolytica
Source: Genome Biol. 2012 May 25;13(5):R38. doi: 10.1186/gb-2012-13-5-r38 (PMC3446291; doi:10.1186/gb-2012-13-5-r38)
Supplement: Additional file 6 — Table of putative nonsense mutations in E. histolytica genes. Table of SNPs causing putative nonsense mutations in E. histolytica strains. The table includes both homozygous and heterozygous SNPs. [file gb-2012-13-5-r38-S6.XLS]

## Sheet: nonsense_mutations
Scaffold	Position	RefBase	BaseCall	BaseCallQual	SnpQual	MapQual	TotalCoverage	RefReads	AltReads	Gene	GeneStrand	GeneDescription	RefCodon	AltCodon	RefAA	AltAA	SnpType	Strain
DS571145	183279	T	A	75	75	35	46	9	37	EHI_151970	+	hypothetical_protein	TTA	TAA	L	*	ns	Rahman
DS571145	183279	T	A	76	76	35	45	7	38	EHI_151970	+	hypothetical_protein	TTA	TAA	L	*	ns	2592100
DS571145	192082	C	S	2	28	33	6	4	2	EHI_152020	+	Rho_guanine_nucleotide_exchange_factor,_putative	TCA	TGA	S	*	ns	MS27-5030
DS571145	329795	C	T	36	36	35	6	0	6	EHI_152820	+	hypothetical_protein	CAA	TAA	Q	*	ns	PVBM08F
DS571145	329795	C	T	47	60	35	27	2	25	EHI_152820	+	hypothetical_protein	CAA	TAA	Q	*	ns	PVBM08B
DS571145	329795	C	T	65	65	34	33	4	29	EHI_152820	+	hypothetical_protein	CAA	TAA	Q	*	ns	2592100
DS571145	329795	C	T	67	67	36	31	0	31	EHI_152820	+	hypothetical_protein	CAA	TAA	Q	*	ns	HK-9
DS571145	366356	C	A	19	22	30	6	5	1	EHI_153020	+	hypothetical_protein	TCA	TAA	S	*	ns	IULA:1092:1
DS571146	168966	G	C	2	37	34	33	26	7	EHI_148840	-	RhoGAP_domain_containing_protein	TAC	TAG	Y	*	ns	MS27-5030
DS571146	168966	G	S	62	62	35	18	12	6	EHI_148840	-	RhoGAP_domain_containing_protein	TAC	TAG	Y	*	ns	MS84-1373
DS571146	186596	A	M	23	23	36	44	39	5	EHI_148930	-	helicase,_putative	TTA	TGA	L	*	ns	HM-1B
DS571146	206211	G	A	24	24	35	11	10	1	EHI_149030	-	hypothetical_protein	CAA	TAA	Q	*	ns	MS27-5030
DS571146	71810	A	W	24	24	35	13	10	3	EHI_148420	-	hypothetical_protein	TAT	TAA	Y	*	ns	MS84-1373
DS571147	136135	C	M	28	28	34	33	26	7	EHI_045360	+	importin_alpha_subunit,_putative	TCA	TAA	S	*	ns	MS27-5030
DS571147	168543	A	M	26	26	35	25	21	4	EHI_045540	-	hypothetical_protein	TAT	TAG	Y	*	ns	2592100
DS571147	168543	A	M	30	30	34	23	19	3	EHI_045540	-	hypothetical_protein	TAT	TAG	Y	*	ns	HK-9
DS571147	168543	A	M	31	31	35	18	14	4	EHI_045540	-	hypothetical_protein	TAT	TAG	Y	*	ns	Rahman
DS571147	168543	A	M	56	56	35	23	17	6	EHI_045540	-	hypothetical_protein	TAT	TAG	Y	*	ns	HM-1A
DS571147	168543	A	M	71	101	33	23	13	10	EHI_045540	-	hypothetical_protein	TAT	TAG	Y	*	ns	MS27-5030
DS571147	99551	A	M	231	231	36	95	40	55	EHI_045130	-	hypothetical_protein	TAT	TAG	Y	*	ns	IULA:1092:1
DS571148	23161	G	C	23	27	32	7	5	2	EHI_011870	-	proteasome_subunit_beta_type_5_precursor,_putative	TAC	TAG	Y	*	ns	HM-1B
DS571149	45238	C	M	34	34	35	25	19	5	EHI_050480	+	tyrosine_kinase,_putative	TCA	TAA	S	*	ns	HM-1B
DS571150	158305	T	K	30	30	35	51	43	8	EHI_068630	+	HEAT_repeat_domain_containing_protein	TAT	TAG	Y	*	ns	HK-9
DS571150	8544	C	A	20	20	28	5	4	1	EHI_067860	+	malate_dehydrogenase,_putative	TCA	TAA	S	*	ns	HM-1A
DS571151	27239	C	M	34	34	33	9	5	4	EHI_110220	-	hypothetical_protein	GAA	TAA	E	*	ns	MS27-5030
DS571152	125860	T	W	20	20	31	23	18	5	EHI_049820	+	hypothetical_protein,_conserved	TAT	TAA	Y	*	ns	HM-1A
DS571152	125860	T	W	26	26	32	26	20	6	EHI_049820	+	hypothetical_protein,_conserved	TAT	TAA	Y	*	ns	HK-9
DS571152	67639	T	K	21	28	32	29	22	7	EHI_049610	+	guanine_nucleotide_exchange_factor	TAT	TAG	Y	*	ns	MS84-1373
DS571153	107859	A	W	12	49	34	13	6	7	EHI_023300	-	TPR_repeat_protein	TTA	TAA	L	*	ns	MS27-5030
DS571153	107859	A	W	18	47	33	24	17	7	EHI_023300	-	TPR_repeat_protein	TTA	TAA	L	*	ns	HK-9
DS571153	107859	A	W	24	24	35	21	17	4	EHI_023300	-	TPR_repeat_protein	TTA	TAA	L	*	ns	MS84-1373
DS571153	107859	A	W	34	34	34	28	23	5	EHI_023300	-	TPR_repeat_protein	TTA	TAA	L	*	ns	HM-1B
DS571153	107859	A	W	76	88	33	21	10	11	EHI_023300	-	TPR_repeat_protein	TTA	TAA	L	*	ns	PVBM08B
DS571153	107859	A	W	84	84	36	21	13	8	EHI_023300	-	TPR_repeat_protein	TTA	TAA	L	*	ns	2592100
DS571153	110010	T	W	30	30	35	59	51	8	EHI_023310	+	RING_zinc_finger_protein,_putative	TAT	TAA	Y	*	ns	HM-1A
DS571153	110010	T	W	30	30	35	70	58	12	EHI_023310	+	RING_zinc_finger_protein,_putative	TAT	TAA	Y	*	ns	PVBM08B
DS571153	110010	T	W	35	35	35	60	51	9	EHI_023310	+	RING_zinc_finger_protein,_putative	TAT	TAA	Y	*	ns	IULA:1092:1
DS571153	110010	T	W	51	51	33	49	39	10	EHI_023310	+	RING_zinc_finger_protein,_putative	TAT	TAA	Y	*	ns	MS27-5030
DS571153	110010	T	W	53	53	35	42	32	10	EHI_023310	+	RING_zinc_finger_protein,_putative	TAT	TAA	Y	*	ns	HM-1B
DS571153	110010	T	W	67	67	33	55	41	14	EHI_023310	+	RING_zinc_finger_protein,_putative	TAT	TAA	Y	*	ns	HK-9
DS571153	155678	C	Y	22	22	35	38	31	7	EHI_023480	+	hypothetical_protein	CAA	TAA	Q	*	ns	HM-1B
DS571153	1631	G	K	231	231	35	72	32	40	EHI_022600	-	NADPH-dependent_FMN_reductase_domain_containing_protein	TGC	TGA	C	*	ns	HK-9
DS571153	1631	G	T	56	56	36	23	1	22	EHI_022600	-	NADPH-dependent_FMN_reductase_domain_containing_protein	TGC	TGA	C	*	ns	2592100
DS571153	53873	G	K	136	136	33	52	38	14	EHI_023010	+	protein_kinase,_putative	GGA	TGA	G	*	ns	HM-1B
DS571153	53873	G	K	149	149	32	54	40	14	EHI_023010	+	protein_kinase,_putative	GGA	TGA	G	*	ns	HM-1A
DS571153	53873	G	K	60	60	31	22	17	5	EHI_023010	+	protein_kinase,_putative	GGA	TGA	G	*	ns	IULA:1092:1
DS571153	53873	G	K	80	80	33	51	42	9	EHI_023010	+	protein_kinase,_putative	GGA	TGA	G	*	ns	MS84-1373
DS571154	89279	G	A	25	25	28	5	4	1	EHI_178810	-	SNF2_family_protein	CAA	TAA	Q	*	ns	PVBM08F
DS571155	103479	G	A	3	31	37	6	3	3	EHI_092420	+	Ras_guanine_nucleotide_exchange_factor,_putative	TGG	TAG	W	*	ns	MS27-5030
DS571155	103479	G	A	4	35	31	11	5	6	EHI_092420	+	Ras_guanine_nucleotide_exchange_factor,_putative	TGG	TAG	W	*	ns	HM-1A
DS571155	126833	T	W	22	22	36	62	56	6	EHI_092560	+	hypothetical_protein	TTA	TAA	L	*	ns	IULA:1092:1
DS571155	126833	T	W	42	42	36	93	81	12	EHI_092560	+	hypothetical_protein	TTA	TAA	L	*	ns	PVBM08B
DS571155	126833	T	W	72	72	35	120	92	28	EHI_092560	+	hypothetical_protein	TTA	TAA	L	*	ns	MS27-5030
DS571155	69954	G	T	24	26	26	6	4	2	EHI_092340	+	Sec61_protein,_putative	GGA	TGA	G	*	ns	MS84-1373
DS571156	147349	A	W	107	107	35	12	6	6	EHI_183280	-	DnaJ_family_protein	TAT	TAA	Y	*	ns	PVBM08B
DS571156	147349	A	W	168	168	36	20	11	9	EHI_183280	-	DnaJ_family_protein	TAT	TAA	Y	*	ns	PVBM08F
DS571156	66401	C	Y	27	27	31	40	33	7	EHI_182900	-	actin	TGG	TGA	W	*	ns	MS27-5030
DS571156	84032	T	K	38	38	36	21	16	7	EHI_182970	+	hypothetical_protein,_conserved	TTA	TGA	L	*	ns	MS84-1373
DS571157	34738	C	Y	33	47	32	23	16	7	EHI_196980	+	hypothetical_protein	CAA	TAA	Q	*	ns	HK-9
DS571157	34738	C	Y	35	35	33	31	24	7	EHI_196980	+	hypothetical_protein	CAA	TAA	Q	*	ns	PVBM08B
DS571158	132575	C	M	24	24	34	72	61	13	EHI_103840	+	DNA_repair_protein,_putative	TCA	TAA	S	*	ns	MS27-5030
DS571158	84530	G	R	49	49	35	15	11	4	EHI_103630	-	hypothetical_protein	CAA	TAA	Q	*	ns	2592100
DS571158	89294	G	A	128	128	35	80	0	80	EHI_103650	-	phosphoglycerate_mutase_family_protein,_putative	CAA	TAA	Q	*	ns	PVBM08B
DS571158	89294	G	A	76	76	35	38	0	38	EHI_103650	-	phosphoglycerate_mutase_family_protein,_putative	CAA	TAA	Q	*	ns	PVBM08F
DS571159	117596	A	W	24	53	31	9	4	5	EHI_187180	+	ubiquitin-protein_ligase,_putative	AAA	TAA	K	*	ns	MS27-5030
DS571159	41149	C	S	20	20	34	39	31	8	EHI_186790	+	hypothetical_protein,_conserved	TCA	TGA	S	*	ns	HM-1A
DS571160	132550	T	W	22	22	35	22	18	5	EHI_126260	-	WD_domain_containing_protein	AAA	TAA	K	*	ns	MS84-1373
DS571162	113925	G	K	21	21	33	26	22	4	EHI_155710	+	Rap/Ran_GTPase-activating_protein,_putative	GAA	TAA	E	*	ns	HM-1A
DS571162	5761	G	K	231	231	36	119	85	34	EHI_155160	+	FKBP-rapamycin_associated_protein_(FRAP),_putative	GAA	TAA	E	*	ns	HK-9
DS571163	120929	T	K	27	27	36	34	29	5	EHI_096820	+	hypothetical_protein	TTA	TGA	L	*	ns	IULA:1092:1
DS571163	120929	T	K	34	34	36	35	28	7	EHI_096820	+	hypothetical_protein	TTA	TGA	L	*	ns	2592100
DS571163	98611	G	T	58	58	35	25	1	24	EHI_096690	+	hypothetical_protein	GAA	TAA	E	*	ns	HK-9
DS571165	43225	A	M	22	22	35	42	37	5	EHI_198790	-	alanyl-tRNA_synthetase,_putative	TTA	TGA	L	*	ns	MS27-5030
DS571165	43225	A	M	26	26	36	73	66	7	EHI_198790	-	alanyl-tRNA_synthetase,_putative	TTA	TGA	L	*	ns	HK-9
DS571165	43629	A	W	25	25	33	63	56	7	EHI_198790	-	alanyl-tRNA_synthetase,_putative	TAT	TAA	Y	*	ns	PVBM08B
DS571165	90063	A	W	121	121	34	47	35	12	EHI_198980	+	alkyl_sulfatase,_putative	AAG	TAG	K	*	ns	MS84-1373
DS571166	11576	T	W	43	43	35	45	39	6	EHI_126920	-	asparaginyl-tRNA_synthetase,_putative	AGA	TGA	R	*	ns	IULA:1092:1
DS571167	104428	A	W	37	37	36	14	11	3	EHI_159870	-	galactose-inhibitable_lectin_small_subunit,_putative	TGT	TGA	C	*	ns	2592100
DS571167	16503	C	G	13	30	33	15	12	3	EHI_159180	+	protein_arginine_N-methyltransferase,_putative	TCA	TGA	S	*	ns	HK-9
DS571167	16503	C	G	27	31	33	8	5	3	EHI_159180	+	protein_arginine_N-methyltransferase,_putative	TCA	TGA	S	*	ns	MS27-5030
DS571167	16503	C	S	21	21	35	20	16	4	EHI_159180	+	protein_arginine_N-methyltransferase,_putative	TCA	TGA	S	*	ns	PVBM08B
DS571168	65976	A	W	28	28	35	70	63	7	EHI_013110	+	hypothetical_protein	AAA	TAA	K	*	ns	HK-9
DS571168	65976	A	W	33	33	35	69	63	6	EHI_013110	+	hypothetical_protein	AAA	TAA	K	*	ns	MS84-1373
DS571174	23703	T	A	26	31	32	15	12	3	EHI_035470	-	hypothetical_protein	AAA	TAA	K	*	ns	HK-9
DS571174	23703	T	A	29	29	34	7	5	2	EHI_035470	-	hypothetical_protein	AAA	TAA	K	*	ns	MS27-5030
DS571174	23703	T	W	17	28	34	7	5	2	EHI_035470	-	hypothetical_protein	AAA	TAA	K	*	ns	MS84-1373
DS571174	23703	T	W	22	22	34	13	11	2	EHI_035470	-	hypothetical_protein	AAA	TAA	K	*	ns	IULA:1092:1
DS571175	15418	A	W	70	70	35	61	54	7	EHI_177020	+	hypothetical_protein	AGA	TGA	R	*	ns	IULA:1092:1
DS571175	15418	A	W	72	72	33	35	27	8	EHI_177020	+	hypothetical_protein	AGA	TGA	R	*	ns	MS84-1373
DS571175	79334	A	M	21	21	34	28	23	5	EHI_177580	-	citrate_transporter,_putative	TTA	TGA	L	*	ns	Rahman
DS571175	79334	A	M	32	32	35	71	63	8	EHI_177580	-	citrate_transporter,_putative	TTA	TGA	L	*	ns	MS84-1373
DS571175	79334	A	M	39	39	35	36	30	6	EHI_177580	-	citrate_transporter,_putative	TTA	TGA	L	*	ns	HK-9
DS571175	79334	A	M	40	40	36	41	33	7	EHI_177580	-	citrate_transporter,_putative	TTA	TGA	L	*	ns	HM-1A
DS571175	79334	A	M	46	46	35	67	57	10	EHI_177580	-	citrate_transporter,_putative	TTA	TGA	L	*	ns	IULA:1092:1
DS571175	79334	A	M	59	59	35	30	23	7	EHI_177580	-	citrate_transporter,_putative	TTA	TGA	L	*	ns	MS27-5030
DS571176	69927	T	K	36	36	35	114	97	17	EHI_051850	+	hypothetical_protein	TTA	TGA	L	*	ns	MS27-5030
DS571176	7175	C	Y	30	30	32	23	18	5	EHI_051400	-	hypothetical_protein,_conserved	TGG	TAG	W	*	ns	PVBM08B
DS571177	58654	T	K	119	119	35	55	29	26	EHI_167000	+	phospholipase,_patatin_family_protein	TTA	TGA	L	*	ns	HK-9
DS571177	58654	T	K	30	30	35	54	47	7	EHI_167000	+	phospholipase,_patatin_family_protein	TTA	TGA	L	*	ns	Rahman
DS571177	58654	T	K	34	34	36	37	30	7	EHI_167000	+	phospholipase,_patatin_family_protein	TTA	TGA	L	*	ns	2592100
DS571177	58654	T	K	49	49	35	77	67	10	EHI_167000	+	phospholipase,_patatin_family_protein	TTA	TGA	L	*	ns	IULA:1092:1
DS571177	58654	T	K	61	61	35	26	20	6	EHI_167000	+	phospholipase,_patatin_family_protein	TTA	TGA	L	*	ns	HM-1A
DS571177	58654	T	K	85	85	36	51	39	12	EHI_167000	+	phospholipase,_patatin_family_protein	TTA	TGA	L	*	ns	MS84-1373
DS571177	58654	T	K	99	127	33	40	21	19	EHI_167000	+	phospholipase,_patatin_family_protein	TTA	TGA	L	*	ns	MS27-5030
DS571178	24990	T	K	23	26	33	23	18	5	EHI_007880	+	hypothetical_protein	TAT	TAG	Y	*	ns	HM-1A
DS571178	44737	A	C	22	29	35	5	3	2	EHI_008000	-	hypothetical_protein,_conserved	TTA	TGA	L	*	ns	HK-9
DS571180	56064	T	K	47	47	35	64	52	12	EHI_118760	+	hypothetical_protein	TTA	TGA	L	*	ns	HK-9
DS571180	56064	T	K	59	59	34	60	44	16	EHI_118760	+	hypothetical_protein	TTA	TGA	L	*	ns	MS27-5030
DS571182	61670	A	W	1	30	34	61	50	11	EHI_010640	+	AAA_family_ATPase,_putative	AAA	TAA	K	*	ns	MS27-5030
DS571182	61670	A	W	26	26	34	48	40	8	EHI_010640	+	AAA_family_ATPase,_putative	AAA	TAA	K	*	ns	PVBM08B
DS571184	5187	T	A	33	33	32	6	2	4	EHI_009250	-	Legume-like_lectin_family_protein,_membrane-bound	AAG	TAG	K	*	ns	MS27-5030
DS571184	5187	T	W	11	40	33	8	5	3	EHI_009250	-	Legume-like_lectin_family_protein,_membrane-bound	AAG	TAG	K	*	ns	Rahman
DS571184	5187	T	W	21	21	34	7	4	3	EHI_009250	-	Legume-like_lectin_family_protein,_membrane-bound	AAG	TAG	K	*	ns	2592100
DS571184	5187	T	W	28	62	32	9	4	5	EHI_009250	-	Legume-like_lectin_family_protein,_membrane-bound	AAG	TAG	K	*	ns	HM-1B
DS571184	5187	T	W	80	80	35	13	7	6	EHI_009250	-	Legume-like_lectin_family_protein,_membrane-bound	AAG	TAG	K	*	ns	IULA:1092:1
DS571184	83633	T	W	128	128	34	64	48	16	EHI_009670	+	hypothetical_protein	TAT	TAA	Y	*	ns	IULA:1092:1
DS571185	39715	C	T	34	34	35	5	0	5	EHI_104510	-	hypothetical_protein	TGG	TAG	W	*	ns	2592100
DS571185	39715	C	T	36	36	33	6	0	6	EHI_104510	-	hypothetical_protein	TGG	TAG	W	*	ns	PVBM08B
DS571185	39715	C	T	38	38	34	8	0	8	EHI_104510	-	hypothetical_protein	TGG	TAG	W	*	ns	MS84-1373
DS571185	39715	C	T	43	43	27	12	0	12	EHI_104510	-	hypothetical_protein	TGG	TAG	W	*	ns	IULA:1092:1
DS571186	80437	T	K	22	22	33	24	19	5	EHI_000780	+	chromodomain-helicase-DNA-binding_protein,_putative	TTA	TGA	L	*	ns	PVBM08B
DS571187	64043	G	A	122	140	35	93	3	90	EHI_137940	-	hypothetical_protein	CAA	TAA	Q	*	ns	HK-9
DS571187	75681	A	W	53	53	33	19	12	6	EHI_138000	+	hypothetical_protein	AAA	TAA	K	*	ns	IULA:1092:1
DS571189	47090	T	W	43	43	34	23	18	5	EHI_174940	+	nucleolar_GTP-binding_protein_1,_putative	TTG	TAG	L	*	ns	MS27-5030
DS571190	2326	A	W	31	31	34	23	19	4	EHI_038540	+	hypothetical_protein,_conserved	AAA	TAA	K	*	ns	IULA:1092:1
DS571193	56614	T	K	10	35	33	12	9	3	EHI_134750	+	protein_tyrosine_kinase_domain-containing_protein	TAT	TAG	Y	*	ns	IULA:1092:1
DS571194	22776	A	W	40	40	34	19	14	5	EHI_021290	-	hypothetical_protein	TGT	TGA	C	*	ns	2592100
DS571194	27789	C	A	75	75	34	38	1	37	EHI_021310	-	receptor_protein_kinase,_putative	GAA	TAA	E	*	ns	HK-9
DS571194	46494	C	Y	29	29	36	8	5	3	EHI_021390	+	hypothetical_protein	CAA	TAA	Q	*	ns	2592100
DS571196	47743	C	A	25	25	30	6	5	1	EHI_064590	+	hypothetical_protein	TCA	TAA	S	*	ns	HK-9
DS571198	61894	T	W	59	59	35	27	20	7	EHI_024610	-	hypothetical_protein,_conserved	AAA	TAA	K	*	ns	MS27-5030
DS571200	20145	A	W	27	48	32	19	14	5	EHI_009890	+	phosphatidylinositol-4,5-bisphosphate_3-kinase,_putative	AAA	TAA	K	*	ns	MS27-5030
DS571203	22992	T	W	9	39	29	11	6	5	EHI_135010	+	hypothetical_protein	TAT	TAA	Y	*	ns	PVBM08F
DS571203	24674	T	A	57	57	31	23	0	23	EHI_135020	+	hypothetical_protein	TGT	TGA	C	*	ns	MS84-1373
DS571205	66401	T	C	34	34	35	6	1	5	EHI_107320	-	phosphatidylinositol-glycan_biosynthesis_class_O_protein,_putative	TAA	TAG	*	*	s	PVBM08F
DS571205	66401	T	C	41	41	36	10	0	10	EHI_107320	-	phosphatidylinositol-glycan_biosynthesis_class_O_protein,_putative	TAA	TAG	*	*	s	Rahman
DS571205	66401	T	C	45	45	35	13	0	13	EHI_107320	-	phosphatidylinositol-glycan_biosynthesis_class_O_protein,_putative	TAA	TAG	*	*	s	2592100
DS571205	66401	T	C	46	46	33	15	1	14	EHI_107320	-	phosphatidylinositol-glycan_biosynthesis_class_O_protein,_putative	TAA	TAG	*	*	s	PVBM08B
DS571205	66401	T	C	50	50	35	17	0	17	EHI_107320	-	phosphatidylinositol-glycan_biosynthesis_class_O_protein,_putative	TAA	TAG	*	*	s	MS84-1373
DS571205	66401	T	C	52	52	36	22	3	19	EHI_107320	-	phosphatidylinositol-glycan_biosynthesis_class_O_protein,_putative	TAA	TAG	*	*	s	IULA:1092:1
DS571205	66401	T	C	55	55	35	22	1	21	EHI_107320	-	phosphatidylinositol-glycan_biosynthesis_class_O_protein,_putative	TAA	TAG	*	*	s	MS27-5030
DS571206	17739	T	W	21	21	36	13	10	3	EHI_188050	+	myotubularin,_putative	TTA	TAA	L	*	ns	2592100
DS571206	49906	A	W	44	44	32	11	6	5	EHI_188210	-	phospholipid-transporting_P-type_ATPase,_putative	TAT	TAA	Y	*	ns	HM-1A
DS571210	22886	T	A	18	20	31	7	6	1	EHI_000930	+	hypothetical_protein,_conserved_protein	TTA	TAA	L	*	ns	HK-9
DS571211	15711	T	W	24	24	35	23	19	4	EHI_084690	+	lecithin:cholesterol_acyltransferase_domain-containing_protein	TTA	TAA	L	*	ns	PVBM08F
DS571212	57593	G	K	26	26	33	23	19	4	EHI_134020	-	calcium-binding_protein,_putative	TCA	TAA	S	*	ns	HK-9
DS571212	57593	G	K	35	35	35	27	20	7	EHI_134020	-	calcium-binding_protein,_putative	TCA	TAA	S	*	ns	MS84-1373
DS571214	3453	G	R	227	227	35	122	98	24	EHI_164190	-	DNA_polymerase,_putative	CAA	TAA	Q	*	ns	HK-9
DS571214	4176	G	R	92	92	33	198	178	20	EHI_164190	-	DNA_polymerase,_putative	CGA	TGA	R	*	ns	MS27-5030
DS571214	45477	A	T	25	29	34	22	19	3	EHI_164450	-	hypothetical_protein	TTA	TAA	L	*	ns	MS27-5030
DS571216	23097	C	Y	135	135	37	141	125	16	EHI_164810	-	Adapter-related_protein_complex_3_(AP-3)_subunit,_putative	TGG	TGA	W	*	ns	HM-1A
DS571219	1762	C	A	6	33	30	6	2	4	EHI_168720	+	hypothetical_protein	TAC	TAA	Y	*	ns	MS27-5030
DS571220	25479	C	Y	65	65	35	55	45	10	EHI_174140	+	hypothetical_protein	CAA	TAA	Q	*	ns	HM-1A
DS571222	22151	A	W	28	28	36	44	37	7	EHI_136340	+	metallo-beta-lactamase_domain-containing_protein	AAA	TAA	K	*	ns	PVBM08B
DS571223	48169	T	A	12	26	35	11	8	3	EHI_158280	+	hypothetical_protein	TAT	TAA	Y	*	ns	MS27-5030
DS571228	16617	C	T	89	106	35	63	1	62	EHI_160870	+	hypothetical_protein	CAA	TAA	Q	*	ns	HK-9
DS571231	4397	A	W	38	38	31	17	12	5	EHI_048540	-	hypothetical_protein	TAT	TAA	Y	*	ns	MS27-5030
DS571232	42565	T	K	30	30	36	9	6	3	EHI_074150	+	hypothetical_protein	TTA	TGA	L	*	ns	IULA:1092:1
DS571235	54813	C	S	33	33	34	35	29	6	EHI_086260	+	hypothetical_protein	TAC	TAG	Y	*	ns	MS27-5030
DS571236	39039	G	K	58	58	34	38	31	6	EHI_106290	+	hypothetical_protein	GGA	TGA	G	*	ns	MS27-5030
DS571237	49198	A	M	45	45	35	36	30	6	EHI_175480	-	Sec23_protein,_putative	TTA	TGA	L	*	ns	HK-9
DS571237	49198	A	M	53	53	35	25	18	7	EHI_175480	-	Sec23_protein,_putative	TTA	TGA	L	*	ns	HM-1A
DS571239	2698	A	W	25	35	32	19	12	6	EHI_095810	+	hypothetical_protein,_conserved	AAA	TAA	K	*	ns	Rahman
DS571241	22907	T	W	67	67	35	183	163	20	EHI_138380	+	glycogen_phosphorylase,_putative	TAT	TAA	Y	*	ns	HK-9
DS571242	22173	A	R	20	20	33	17	14	3	EHI_109870	+	hypothetical_protein	TAA	TGA	*	*	s	PVBM08B
DS571242	22173	A	R	23	23	33	40	34	6	EHI_109870	+	hypothetical_protein	TAA	TGA	*	*	s	IULA:1092:1
DS571242	22173	A	R	31	31	31	23	17	6	EHI_109870	+	hypothetical_protein	TAA	TGA	*	*	s	MS27-5030
DS571242	29415	C	S	32	32	33	42	35	7	EHI_109920	+	hypothetical_protein	TCA	TGA	S	*	ns	MS84-1373
DS571243	42772	T	K	33	33	34	45	36	9	EHI_140720	+	myosin_heavy_chain	TTA	TGA	L	*	ns	MS27-5030
DS571246	27845	G	T	24	29	35	5	3	2	EHI_163640	+	hypothetical_protein	GGA	TGA	G	*	ns	PVBM08F
DS571246	38772	C	S	22	22	34	14	11	3	EHI_163740	+	WD_repeat_protein	TCA	TGA	S	*	ns	HM-1B
DS571250	19643	T	A	3	22	31	9	6	3	EHI_194990	+	hypothetical_protein	TTA	TAA	L	*	ns	PVBM08F
DS571250	28628	G	K	57	57	33	12	7	5	EHI_195040	+	hypothetical_protein	GAA	TAA	E	*	ns	HK-9
DS571250	5050	T	C	61	61	36	28	2	26	EHI_194860	-	DNA_damage-binding_protein,_putative	TAA	TAG	*	*	s	MS84-1373
DS571254	2113	G	S	24	24	34	36	30	6	EHI_140130	-	phospholipid-transporting_P-type_ATPase,_putative	TCA	TGA	S	*	ns	2592100
DS571254	2113	G	S	25	25	33	36	29	7	EHI_140130	-	phospholipid-transporting_P-type_ATPase,_putative	TCA	TGA	S	*	ns	IULA:1092:1
DS571254	2113	G	S	29	29	34	58	50	8	EHI_140130	-	phospholipid-transporting_P-type_ATPase,_putative	TCA	TGA	S	*	ns	HK-9
DS571254	2113	G	S	57	57	34	60	49	11	EHI_140130	-	phospholipid-transporting_P-type_ATPase,_putative	TCA	TGA	S	*	ns	Rahman
DS571254	2113	G	S	67	67	35	30	23	7	EHI_140130	-	phospholipid-transporting_P-type_ATPase,_putative	TCA	TGA	S	*	ns	MS84-1373
DS571255	28568	T	K	29	29	33	42	34	8	EHI_097970	+	Ser/Thr_protein_phosphatase_family_protein	TAT	TAG	Y	*	ns	MS27-5030
DS571256	7345	A	W	37	37	31	9	4	5	EHI_048030	+	hypothetical_protein,_conserved	AGA	TGA	R	*	ns	Rahman
DS571258	20048	A	T	29	29	25	5	3	2	EHI_078580	+	hypothetical_protein	AAA	TAA	K	*	ns	MS84-1373
DS571258	36486	C	S	38	38	36	17	12	5	EHI_078740	+	Rho_guanine_nucleotide_exchange_factor,_putative	TCA	TGA	S	*	ns	MS27-5030
DS571259	23234	T	G	23	29	35	5	3	2	EHI_042130	+	hypothetical_protein	TTA	TGA	L	*	ns	HK-9
DS571260	28036	T	K	22	22	36	42	35	7	EHI_138970	+	hypothetical_protein	TAT	TAG	Y	*	ns	HM-1B
DS571260	28036	T	K	32	32	36	41	34	7	EHI_138970	+	hypothetical_protein	TAT	TAG	Y	*	ns	MS27-5030
DS571264	21059	G	R	176	176	35	63	46	17	EHI_095100	+	hypothetical_protein,_conserved	TGG	TAG	W	*	ns	MS27-5030
DS571264	21059	G	R	195	195	36	68	49	19	EHI_095100	+	hypothetical_protein,_conserved	TGG	TAG	W	*	ns	2592100
DS571264	21059	G	R	203	203	34	104	74	30	EHI_095100	+	hypothetical_protein,_conserved	TGG	TAG	W	*	ns	MS84-1373
DS571264	21059	G	R	208	208	36	68	47	21	EHI_095100	+	hypothetical_protein,_conserved	TGG	TAG	W	*	ns	Rahman
DS571264	21059	G	R	215	215	34	103	77	26	EHI_095100	+	hypothetical_protein,_conserved	TGG	TAG	W	*	ns	IULA:1092:1
DS571264	38421	T	W	38	38	34	64	57	7	EHI_095170	+	hypothetical_protein	TTA	TAA	L	*	ns	MS27-5030
DS571265	26205	T	G	21	21	30	5	4	1	EHI_193400	+	longevity-assurance_family_protein	TAT	TAG	Y	*	ns	MS27-5030
DS571269	18756	T	K	28	28	35	31	25	6	EHI_141060	+	histidine_acid_phosphatase_family_protein	TTA	TGA	L	*	ns	Rahman
DS571269	18756	T	K	31	31	35	13	9	4	EHI_141060	+	histidine_acid_phosphatase_family_protein	TTA	TGA	L	*	ns	HM-1A
DS571269	18756	T	K	82	82	33	18	11	7	EHI_141060	+	histidine_acid_phosphatase_family_protein	TTA	TGA	L	*	ns	MS27-5030
DS571270	8934	A	M	22	22	34	56	48	8	EHI_127830	-	long-chain-fatty-acid--CoA_ligase,_putative	TTA	TGA	L	*	ns	HK-9
DS571270	8934	A	M	59	59	33	50	41	9	EHI_127830	-	long-chain-fatty-acid--CoA_ligase,_putative	TTA	TGA	L	*	ns	HM-1A
DS571279	2091	T	K	27	27	34	14	11	3	EHI_110960	+	hypothetical_protein,_conserved	TTA	TGA	L	*	ns	MS27-5030
DS571282	22805	A	W	18	52	32	18	13	5	EHI_040650	-	hypothetical_protein	TAT	TAA	Y	*	ns	MS27-5030
DS571282	22805	A	W	28	28	34	19	15	4	EHI_040650	-	hypothetical_protein	TAT	TAA	Y	*	ns	Rahman
DS571282	22805	A	W	44	44	36	14	10	4	EHI_040650	-	hypothetical_protein	TAT	TAA	Y	*	ns	HK-9
DS571282	22805	A	W	53	53	34	16	10	6	EHI_040650	-	hypothetical_protein	TAT	TAA	Y	*	ns	PVBM08B
DS571285	27350	T	W	20	20	35	89	79	10	EHI_082220	-	protein_tyrosine_kinase_domain-containing_protein	AAA	TAA	K	*	ns	MS27-5030
DS571287	2995	A	M	24	24	33	79	73	6	EHI_136950	-	AIG1_family_protein,_putative	TTA	TGA	L	*	ns	PVBM08B
DS571287	2995	A	M	45	45	34	40	35	5	EHI_136950	-	AIG1_family_protein,_putative	TTA	TGA	L	*	ns	PVBM08F
DS571288	37968	C	S	36	36	35	20	15	5	EHI_181270	+	hypothetical_protein	TAC	TAG	Y	*	ns	HK-9
DS571289	24965	A	T	12	36	32	17	11	6	EHI_072080	+	RhoGAP_domain_containing_protein	AAA	TAA	K	*	ns	MS27-5030
DS571291	29299	A	M	35	35	35	36	29	7	EHI_179950	-	hypothetical_protein	TTA	TGA	L	*	ns	MS84-1373
DS571291	36730	T	K	72	72	34	67	53	14	EHI_180020	+	histidyl-tRNA_synthetase,_putative	TAT	TAG	Y	*	ns	MS27-5030
DS571291	38447	G	R	31	31	36	34	29	5	EHI_180030	-	hypothetical_protein	CAA	TAA	Q	*	ns	HM-1B
DS571292	14246	T	W	58	58	34	67	59	8	EHI_042890	-	leucine_rich_repeat_protein	AAA	TAA	K	*	ns	MS27-5030
DS571296	5966	A	M	40	40	34	29	23	6	EHI_099200	-	START_domain_containing_protein	TAT	TAG	Y	*	ns	PVBM08F
DS571297	32574	T	K	46	77	34	19	12	7	EHI_142940	+	TPR_repeat_protein	TAT	TAG	Y	*	ns	HK-9
DS571297	32574	T	K	91	91	36	44	34	10	EHI_142940	+	TPR_repeat_protein	TAT	TAG	Y	*	ns	IULA:1092:1
DS571299	17230	A	T	1	33	35	6	2	4	EHI_099750	-	hypothetical_protein	TAT	TAA	Y	*	ns	PVBM08B
DS571301	13758	T	A	11	23	25	5	3	2	EHI_060350	-	splicing_factor_Prp8,_putative	AAA	TAA	K	*	ns	MS27-5030
DS571301	24515	T	G	14	31	30	8	5	3	EHI_060390	+	hypothetical_protein	TTA	TGA	L	*	ns	HK-9
DS571307	33275	A	M	2	24	31	20	16	4	EHI_088220	-	coatomer_beta_subunit,_putative	TAT	TAG	Y	*	ns	MS27-5030
DS571315	22404	A	M	53	53	35	65	56	9	EHI_189950	-	co-chaperone_protein,_putative	TTA	TGA	L	*	ns	HK-9
DS571319	28463	C	T	23	23	35	11	10	1	EHI_199700	+	SMC4_protein,_putative	CAA	TAA	Q	*	ns	MS84-1373
DS571322	30006	T	G	29	29	34	7	5	2	EHI_055990	+	SH2-protein_kinase_domain_containing_protein	TAT	TAG	Y	*	ns	MS84-1373
DS571323	12337	T	A	12	20	33	8	6	2	EHI_007280	+	hypothetical_protein	TAT	TAA	Y	*	ns	HM-1A
DS571323	12697	T	W	23	23	36	49	43	6	EHI_007280	+	hypothetical_protein	TAT	TAA	Y	*	ns	HK-9
DS571325	1680	C	Y	38	45	32	6	3	3	EHI_108880	-	hypothetical_protein	TGG	TAG	W	*	ns	HK-9
DS571328	22245	A	W	109	109	36	47	31	16	EHI_158610	-	Activator_1_140_kDa_subunit,_putative	TTA	TAA	L	*	ns	PVBM08B
DS571328	22245	A	W	60	60	34	39	31	8	EHI_158610	-	Activator_1_140_kDa_subunit,_putative	TTA	TAA	L	*	ns	IULA:1092:1
DS571328	22245	A	W	62	62	35	53	38	15	EHI_158610	-	Activator_1_140_kDa_subunit,_putative	TTA	TAA	L	*	ns	Rahman
DS571328	22245	A	W	64	64	35	27	20	7	EHI_158610	-	Activator_1_140_kDa_subunit,_putative	TTA	TAA	L	*	ns	HM-1B
DS571328	22245	A	W	74	74	35	59	48	11	EHI_158610	-	Activator_1_140_kDa_subunit,_putative	TTA	TAA	L	*	ns	HM-1A
DS571328	22245	A	W	81	81	34	55	40	15	EHI_158610	-	Activator_1_140_kDa_subunit,_putative	TTA	TAA	L	*	ns	MS84-1373
DS571328	22245	A	W	88	88	34	46	35	11	EHI_158610	-	Activator_1_140_kDa_subunit,_putative	TTA	TAA	L	*	ns	MS27-5030
DS571328	22245	A	W	94	94	35	34	25	9	EHI_158610	-	Activator_1_140_kDa_subunit,_putative	TTA	TAA	L	*	ns	PVBM08F
DS571328	22245	A	W	97	97	33	29	18	11	EHI_158610	-	Activator_1_140_kDa_subunit,_putative	TTA	TAA	L	*	ns	HK-9
DS571329	24366	A	W	42	42	35	12	8	4	EHI_112070	+	hypothetical_protein	AAA	TAA	K	*	ns	IULA:1092:1
DS571329	7229	C	S	33	33	35	126	110	16	EHI_111990	+	CXXC-rich_protein	TCA	TGA	S	*	ns	Rahman
DS571330	28925	T	W	20	20	33	9	6	3	EHI_023870	+	WD_domain_containing_protein	TAT	TAA	Y	*	ns	PVBM08B
DS571331	20375	T	K	30	30	32	13	9	4	EHI_170460	+	hypothetical_protein	TTA	TGA	L	*	ns	MS84-1373
DS571331	20375	T	K	34	34	33	13	9	4	EHI_170460	+	hypothetical_protein	TTA	TGA	L	*	ns	HK-9
DS571336	22272	G	K	24	24	35	7	5	2	EHI_120930	-	protein_kinase_domain_containing_protein	TCA	TAA	S	*	ns	Rahman
DS571338	25457	C	A	39	70	35	36	2	34	EHI_114950	-	hypothetical_protein,_conserved	GGA	TGA	G	*	ns	PVBM08B
DS571338	25457	C	A	52	52	33	19	0	19	EHI_114950	-	hypothetical_protein,_conserved	GGA	TGA	G	*	ns	PVBM08F
DS571338	25457	C	M	231	231	36	134	90	44	EHI_114950	-	hypothetical_protein,_conserved	GGA	TGA	G	*	ns	MS84-1373
DS571342	26551	C	M	29	29	34	20	16	4	EHI_119620	+	DEAD/DEAH_box_helicase,_putative	TCA	TAA	S	*	ns	PVBM08B
DS571349	20428	A	M	65	65	34	47	37	10	EHI_098830	-	hypothetical_protein	TTA	TGA	L	*	ns	MS27-5030
DS571349	8168	A	M	1	24	28	5	2	3	EHI_098760	-	hypothetical_protein	TTA	TGA	L	*	ns	2592100
DS571350	26300	T	W	20	20	34	79	67	12	EHI_076270	+	hypothetical_protein,_conserved	TGT	TGA	C	*	ns	HK-9
DS571350	26300	T	W	22	22	34	57	47	10	EHI_076270	+	hypothetical_protein,_conserved	TGT	TGA	C	*	ns	HM-1B
DS571350	26300	T	W	64	64	32	38	28	11	EHI_076270	+	hypothetical_protein,_conserved	TGT	TGA	C	*	ns	MS27-5030
DS571351	4946	T	W	28	28	34	57	51	6	EHI_019080	-	hypothetical_protein	AAA	TAA	K	*	ns	MS84-1373
DS571352	11321	A	W	22	22	34	14	11	3	EHI_057960	-	hypothetical_protein	TTA	TAA	L	*	ns	IULA:1092:1
DS571352	11321	A	W	31	31	37	5	3	2	EHI_057960	-	hypothetical_protein	TTA	TAA	L	*	ns	MS84-1373
DS571352	11321	A	W	3	24	33	6	4	2	EHI_057960	-	hypothetical_protein	TTA	TAA	L	*	ns	HM-1A
DS571354	23409	G	A	37	68	36	33	1	32	EHI_188600	+	dentin_sialophospho_protein_precursor,_putative	TGG	TGA	W	*	ns	PVBM08B
DS571354	23409	G	A	55	55	37	21	0	21	EHI_188600	+	dentin_sialophospho_protein_precursor,_putative	TGG	TGA	W	*	ns	PVBM08F
DS571354	23409	G	A	60	60	37	25	0	25	EHI_188600	+	dentin_sialophospho_protein_precursor,_putative	TGG	TGA	W	*	ns	HK-9
DS571354	23409	G	A	80	80	37	41	0	41	EHI_188600	+	dentin_sialophospho_protein_precursor,_putative	TGG	TGA	W	*	ns	Rahman
DS571354	23409	G	A	81	81	36	43	1	42	EHI_188600	+	dentin_sialophospho_protein_precursor,_putative	TGG	TGA	W	*	ns	IULA:1092:1
DS571354	23409	G	A	83	83	37	44	0	44	EHI_188600	+	dentin_sialophospho_protein_precursor,_putative	TGG	TGA	W	*	ns	MS27-5030
DS571354	23409	G	A	87	87	36	47	0	47	EHI_188600	+	dentin_sialophospho_protein_precursor,_putative	TGG	TGA	W	*	ns	MS84-1373
DS571358	23581	C	A	18	33	24	5	1	4	EHI_036620	-	P-glycoprotein_5_pseudogene	GGA	TGA	G	*	ns	HK-9
DS571358	23581	C	A	34	34	25	5	0	5	EHI_036620	-	P-glycoprotein_5_pseudogene	GGA	TGA	G	*	ns	PVBM08B
DS571367	14360	T	W	23	23	35	28	23	5	EHI_090420	+	hypothetical_protein	TAT	TAA	Y	*	ns	MS84-1373
DS571367	14360	T	W	52	52	34	27	21	6	EHI_090420	+	hypothetical_protein	TAT	TAA	Y	*	ns	HM-1A
DS571390	14195	G	S	20	20	35	31	27	4	EHI_135750	-	heat_shock_protein,_putative	TAC	TAG	Y	*	ns	HK-9
DS571392	16609	G	K	45	82	32	12	5	7	EHI_124880	-	inorganic_pyrophosphatase,_putative	TAC	TAA	Y	*	ns	HK-9
DS571398	6992	C	M	28	28	35	9	6	3	EHI_146330	-	calpain_large_subunit_domain_III_containing_protein	GGA	TGA	G	*	ns	MS27-5030
DS571411	8324	C	S	24	24	35	38	33	5	EHI_112840	+	Rad52/22_family_double-strand_break_repair_protein,_putative	TCA	TGA	S	*	ns	HM-1A
DS571411	8324	C	S	29	29	34	74	64	10	EHI_112840	+	Rad52/22_family_double-strand_break_repair_protein,_putative	TCA	TGA	S	*	ns	HK-9
DS571411	8324	C	S	47	47	34	45	34	11	EHI_112840	+	Rad52/22_family_double-strand_break_repair_protein,_putative	TCA	TGA	S	*	ns	MS84-1373
DS571411	8324	C	S	56	56	34	65	52	13	EHI_112840	+	Rad52/22_family_double-strand_break_repair_protein,_putative	TCA	TGA	S	*	ns	2592100
DS571411	8324	C	S	62	62	33	60	46	14	EHI_112840	+	Rad52/22_family_double-strand_break_repair_protein,_putative	TCA	TGA	S	*	ns	MS27-5030
DS571412	17673	A	M	35	35	29	25	18	7	EHI_160470	-	hypothetical_protein	TTA	TGA	L	*	ns	PVBM08B
DS571415	12081	G	T	108	108	36	64	0	64	EHI_095460	+	hypothetical_protein	GGA	TGA	G	*	ns	PVBM08B
DS571415	12081	G	T	201	201	35	141	3	138	EHI_095460	+	hypothetical_protein	GGA	TGA	G	*	ns	HK-9
DS571415	12081	G	T	60	60	36	26	1	25	EHI_095460	+	hypothetical_protein	GGA	TGA	G	*	ns	PVBM08F
DS571418	8408	T	W	22	22	36	23	20	3	EHI_196380	+	hypothetical_protein	TTA	TAA	L	*	ns	MS27-5030
DS571420	11602	G	R	112	112	35	50	37	13	EHI_059330	-	hypothetical_protein	CAG	TAG	Q	*	ns	IULA:1092:1
DS571425	13445	A	M	30	30	34	62	54	8	EHI_108470	-	hypothetical_protein	TAT	TAG	Y	*	ns	HK-9
DS571434	1590	C	A	18	36	26	8	2	6	EHI_102380	-	leucine_rich_repeat_protein,_BspA_family	GGA	TGA	G	*	ns	IULA:1092:1
DS571434	1590	C	M	24	24	24	8	4	4	EHI_102380	-	leucine_rich_repeat_protein,_BspA_family	GGA	TGA	G	*	ns	MS84-1373
DS571457	4192	A	W	23	23	32	68	60	8	EHI_072460	-	hypothetical_protein	TTA	TAA	L	*	ns	MS27-5030
DS571461	12159	A	T	34	34	25	5	0	5	EHI_091740	+	hypothetical_protein	AAA	TAA	K	*	ns	Rahman
DS571461	12159	A	T	37	37	25	7	0	7	EHI_091740	+	hypothetical_protein	AAA	TAA	K	*	ns	IULA:1092:1
DS571461	12159	A	W	30	30	31	39	29	10	EHI_091740	+	hypothetical_protein	AAA	TAA	K	*	ns	HK-9
DS571461	6199	T	W	1	60	24	28	4	24	EHI_091710	-	repeat_organellar_protein,_putative	AGA	TGA	R	*	ns	MS27-5030
DS571469	2165	C	T	103	103	36	61	1	60	EHI_028220	-	hypothetical_protein	TGG	TAG	W	*	ns	Rahman
DS571469	2165	C	T	13	108	36	70	7	63	EHI_028220	-	hypothetical_protein	TGG	TAG	W	*	ns	PVBM08B
DS571469	2165	C	T	141	141	36	91	1	90	EHI_028220	-	hypothetical_protein	TGG	TAG	W	*	ns	HK-9
DS571469	2165	C	T	156	156	35	102	0	102	EHI_028220	-	hypothetical_protein	TGG	TAG	W	*	ns	IULA:1092:1
DS571469	2165	C	T	29	63	34	31	3	28	EHI_028220	-	hypothetical_protein	TGG	TAG	W	*	ns	PVBM08F
DS571469	2165	C	Y	231	231	34	54	19	35	EHI_028220	-	hypothetical_protein	TGG	TAG	W	*	ns	2592100
DS571469	2165	C	Y	231	231	36	108	33	75	EHI_028220	-	hypothetical_protein	TGG	TAG	W	*	ns	MS27-5030
DS571476	3509	A	W	23	23	32	91	81	10	EHI_154710	+	hypothetical_protein	AAA	TAA	K	*	ns	MS27-5030
DS571488	10176	A	W	21	21	36	33	28	5	EHI_123280	-	hypothetical_protein	TTA	TAA	L	*	ns	HM-1A
DS571502	5853	G	A	36	36	33	6	0	6	EHI_130510	+	hypothetical_protein	TAG	TAA	*	*	s	2592100
DS571502	5853	G	A	60	60	32	25	0	25	EHI_130510	+	hypothetical_protein	TAG	TAA	*	*	s	MS84-1373
DS571515	5092	T	G	55	98	33	89	30	59	EHI_022000	+	protein_kinase_domain_containing_protein,_pseudogene	TTA	TGA	L	*	ns	PVBM08B
DS571515	5092	T	G	71	71	32	44	10	34	EHI_022000	+	protein_kinase_domain_containing_protein,_pseudogene	TTA	TGA	L	*	ns	PVBM08F
DS571515	5092	T	G	71	71	34	40	6	34	EHI_022000	+	protein_kinase_domain_containing_protein,_pseudogene	TTA	TGA	L	*	ns	HK-9
DS571515	5092	T	G	72	104	33	87	16	71	EHI_022000	+	protein_kinase_domain_containing_protein,_pseudogene	TTA	TGA	L	*	ns	MS84-1373
DS571515	5092	T	G	75	91	34	70	20	50	EHI_022000	+	protein_kinase_domain_containing_protein,_pseudogene	TTA	TGA	L	*	ns	Rahman
DS571515	5092	T	G	75	96	35	67	12	55	EHI_022000	+	protein_kinase_domain_containing_protein,_pseudogene	TTA	TGA	L	*	ns	2592100
DS571515	5092	T	G	77	77	32	52	13	39	EHI_022000	+	protein_kinase_domain_containing_protein,_pseudogene	TTA	TGA	L	*	ns	MS27-5030
DS571515	5092	T	G	78	79	34	72	18	54	EHI_022000	+	protein_kinase_domain_containing_protein,_pseudogene	TTA	TGA	L	*	ns	IULA:1092:1
DS571515	5092	T	K	105	150	33	27	14	13	EHI_022000	+	protein_kinase_domain_containing_protein,_pseudogene	TTA	TGA	L	*	ns	HM-1B
DS571515	5092	T	K	154	154	34	32	20	12	EHI_022000	+	protein_kinase_domain_containing_protein,_pseudogene	TTA	TGA	L	*	ns	HM-1A
DS571527	3275	C	M	42	42	35	62	53	9	EHI_031740	-	RAS-related_protein_racG,_putative	GAA	TAA	E	*	ns	HM-1A
DS571553	3776	C	T	36	36	32	6	0	6	EHI_089430	-	hypothetical_protein	TAG	TAA	*	*	s	HK-9
DS571553	3776	C	T	75	75	34	43	6	37	EHI_089430	-	hypothetical_protein	TAG	TAA	*	*	s	MS84-1373
DS571553	3776	C	Y	24	58	33	8	3	5	EHI_089430	-	hypothetical_protein	TAG	TAA	*	*	s	2592100
DS571592	2491	G	R	54	54	35	17	13	4	EHI_122410	-	leucine_rich_repeat_protein,_BspA_family	CAA	TAA	Q	*	ns	IULA:1092:1
DS571592	958	C	M	53	53	33	21	15	6	EHI_122410	-	leucine_rich_repeat_protein,_BspA_family	GAA	TAA	E	*	ns	PVBM08B
DS571595	7853	C	A	22	29	32	9	7	5	EHI_001630	-	hypothetical_protein	GAA	TAA	E	*	ns	MS84-1373
DS571647	2582	G	K	72	72	36	15	10	5	EHI_137370	+	hypothetical_protein	GGA	TGA	G	*	ns	2592100
DS571654	880	C	T	132	132	35	87	4	83	EHI_043440	-	regulator_of_nonsense_transcripts,_putative	TGG	TGA	W	*	ns	PVBM08B
DS571654	880	C	T	137	165	35	113	4	109	EHI_043440	-	regulator_of_nonsense_transcripts,_putative	TGG	TGA	W	*	ns	IULA:1092:1
DS571654	880	C	T	195	195	36	137	4	133	EHI_043440	-	regulator_of_nonsense_transcripts,_putative	TGG	TGA	W	*	ns	HK-9
DS571654	880	C	T	236	236	36	168	2	166	EHI_043440	-	regulator_of_nonsense_transcripts,_putative	TGG	TGA	W	*	ns	Rahman
DS571654	880	C	T	80	80	36	42	1	41	EHI_043440	-	regulator_of_nonsense_transcripts,_putative	TGG	TGA	W	*	ns	PVBM08F
DS571686	1275	G	S	132	132	33	39	27	12	EHI_199270	-	leucine_rich_repeat_protein,_BspA_family	TCA	TGA	S	*	ns	MS84-1373
DS571710	3202	T	W	43	43	36	92	80	12	EHI_033350	+	RNA-binding_protein,_putative	TTG	TAG	L	*	ns	MS84-1373
DS571710	3202	T	W	52	52	36	63	52	11	EHI_033350	+	RNA-binding_protein,_putative	TTG	TAG	L	*	ns	IULA:1092:1
DS571721	1931	T	K	125	125	34	110	94	16	EHI_022490	+	AIG_family_protein	TTA	TGA	L	*	ns	PVBM08B
DS571721	1931	T	K	231	231	32	47	23	24	EHI_022490	+	AIG_family_protein	TTA	TGA	L	*	ns	PVBM08F
DS571733	1307	A	T	28	34	33	6	1	5	EHI_083760	-	hypothetical_protein	TAT	TAA	Y	*	ns	Rahman
DS571743	4094	C	Y	173	228	34	33	12	21	EHI_046150	+	hypothetical_protein	CAA	TAA	Q	*	ns	IULA:1092:1
DS571743	4094	C	Y	176	231	35	64	15	49	EHI_046150	+	hypothetical_protein	CAA	TAA	Q	*	ns	HK-9
DS571743	4094	C	Y	231	231	34	135	88	47	EHI_046150	+	hypothetical_protein	CAA	TAA	Q	*	ns	MS84-1373
DS571743	4094	C	Y	231	231	34	91	60	31	EHI_046150	+	hypothetical_protein	CAA	TAA	Q	*	ns	Rahman
DS571743	4094	C	Y	36	36	34	33	28	5	EHI_046150	+	hypothetical_protein	CAA	TAA	Q	*	ns	2592100
DS571743	4094	C	Y	41	41	36	120	110	10	EHI_046150	+	hypothetical_protein	CAA	TAA	Q	*	ns	HM-1A
DS571743	4094	C	Y	99	99	35	115	103	12	EHI_046150	+	hypothetical_protein	CAA	TAA	Q	*	ns	MS27-5030
DS571750	1317	G	R	30	67	30	10	3	7	EHI_064000	+	hypothetical_protein	TGG	TAG	W	*	ns	IULA:1092:1
DS571750	1317	G	R	51	51	37	6	3	3	EHI_064000	+	hypothetical_protein	TGG	TAG	W	*	ns	2592100
DS571771	4200	T	W	34	34	34	50	42	9	EHI_183780	+	hypothetical_protein	TTA	TAA	L	*	ns	MS84-1373
DS572037	1770	T	G	29	31	25	6	1	6	EHI_128900	+	hypothetical_protein	TAT	TAG	Y	*	ns	IULA:1092:1
DS572384	566	G	K	38	38	35	13	10	3	EHI_091840	+	cysteine_surface_protein,_putative	GGA	TGA	G	*	ns	2592100
DS572478	570	C	A	37	37	30	7	0	7	EHI_157360	-	AIG1_family_protein,_putative	GAA	TAA	E	*	ns	PVBM08B
