# Supplementary material for: Genomic diversity of the human intestinal parasite Entamoeba histolytica
Source: Genome Biol. 2012 May 25;13(5):R38. doi: 10.1186/gb-2012-13-5-r38 (PMC3446291; doi:10.1186/gb-2012-13-5-r38)
Supplement: Additional file 7 — Highly polymorphic genes in E. histolytica. Table of genes with five or more homozygous nonsynonymous SNPs in one or more strains, with details of protein features. [file gb-2012-13-5-r38-S7.XLS]

## Sheet: table_5ns
Gene	GeneDescription	HM-1A (ns,s)	HM-1B (ns,s)	Rahman (ns,s)	2592100 (ns,s)	PVBM08B (ns,s)	PVBM08F (ns,s)	IULA:1092:1 (ns,s)	HK-9 (ns,s)	MS84-1373 (ns,s)	MS27-5030 (ns,s)	N-terminalSignalPeptide	TransmembraneDomain(s)	PhagosomeProteome (peptide matches per timepoint)	GlycosylatedProteome (peptide matches)	PredictedDomains	Paralogues
EHI_073630	serine-threonine-isoleucine_rich_protein,_putative	0,0	0,0	60,34	56,31	53,32	48,27	60,36	56,30	59,31	57,33	1	1	1x5min; 1x10min;	0	Concanavalin A-like lectin/glucanase domain, WD40 repeat-like domain	0
EHI_004340	serine-threonine-isoleucine_rich_protein,_putative	0,0	0,0	3,3	4,1	0,0	0,0	4,3	5,2	5,1	5,1	1	0	2x60min;	0	NA	2
EHI_012330	serine-threonine-isoleucine_rich_protein,_putative	0,0	0,0	7,3	6,3	0,0	0,0	5,2	7,3	3,5	4,2	0	1	2x60min;	0	NA	2
EHI_006980	Gal/GalNAc_lectin_subunit_Igl1	0,0	0,0	0,0	1,2	0,0	0,0	0,0	14,8	2,1	4,2	1	0	1x0min; 6x5min; 1x10min; 1x30min; 5x60min;	49	Multiple furin3, egf5 and growth factor receptor domains	1
EHI_065330	Gal/GalNAc_lectin_subunit_Igl2	0,0	0,0	0,0	0,0	0,0	0,0	0,0	11,14	0,0	0,0	1	0	4x0min; 6x5min; 4x10min; 1x30min; 3x60min;	54	Multiple furin3, egf5 and growth factor receptor domains	1
EHI_035690	galactose-inhibitable_lectin_35_kda_subunit_precursor	0,0	0,0	5,1	0,0	0,0	0,0	6,1	0,0	0,0	0,0	1	0	4x0min; 2x5min; 4x10min; 2x30min; 3x60min;	10	NA	1
EHI_018840	leucine_rich_repeat_protein,_BspA_family	0,0	0,0	11,4	1,0	11,7	8,4	0,0	13,7	18,8	0,0	0	0	0	0	L domain-like domain, RNI-like domain	0
EHI_120570	leucine_rich_repeat_protein,_BspA_family	0,0	0,0	4,0	4,0	0,0	0,0	6,0	2,0	3,0	4,0	0	0	1x10min;	0	L domain-like domain	3
EHI_072850	AIG1_family_protein,_putative	0,0	0,0	1,1	3,0	2,0	3,0	0,1	0,0	7,1	3,1	0	0	0	0	P-loop containing nucleoside triphosphate hydrolase domain	0
EHI_115150	AIG1_family_protein	0,0	0,0	0,1	0,0	2,1	0,1	6,1	1,1	0,0	0,0	0	3	0	0	P-loop containing nucleoside triphosphate hydrolase domain	15
EHI_136940	AIG1_family_protein	0,0	0,0	2,0	0,0	3,0	2,0	5,0	0,0	0,0	0,0	0	0	1x10min;	0	P-loop containing nucleoside triphosphate hydrolase domain	0
EHI_144270	AIG1_family_protein	0,0	0,0	1,2	0,1	0,2	0,2	3,2	0,2	0,2	5,6	0	0	1x0min;	0	P-loop containing nucleoside triphosphate hydrolase domain	1
EHI_176580	AIG1_family_protein,_putative	0,0	0,0	5,0	4,0	0,0	0,0	5,0	1,1	8,1	4,0	0	0	0	0	P-loop containing nucleoside triphosphate hydrolase domain	0
EHI_176590	AIG1_family_protein,_putative	0,0	0,0	4,3	3,2	0,0	0,0	2,1	0,0	5,4	5,2	0	0	0	0	P-loop containing nucleoside triphosphate hydrolase domain	0
EHI_199470	AIG1_family_protein	0,0	0,0	4,1	3,1	1,0	2,0	5,1	3,0	4,1	2,0	0	0	0	0	P-loop containing nucleoside triphosphate hydrolase domain	15
EHI_198320	heat_shock_protein_70,_putative	0,0	0,0	12,5	12,4	11,5	7,3	0,0	5,4	8,4	10,4	0	0	0	0	HSP70 peptide binding domains and ATPase domains	3
EHI_159140	heat_shock_protein_70,_putative	0,0	0,0	0,0	0,0	9,3	6,1	0,0	0,0	0,0	0,0	0	0	0	0	HSP70 peptide binding domains and ATPase domains	3
EHI_185120	heat_shock_protein_70,_putative	0,0	0,0	5,2	0,0	5,3	1,2	0,0	1,1	0,0	0,0	0	0	0	0	HSP70 peptide binding domains and ATPase domains	3
EHI_022000	protein_kinase_domain_containing_protein,_pseudogene	0,0	0,0	1,0	1,0	4,0	4,0	1,0	6,0	2,0	1,0	0	11	0	0	PH-domain and Rho-binding domain	0
EHI_023050	protein_kinase_domain_containing_protein	0,0	0,0	4,2	0,0	0,0	0,0	5,2	1,0	0,0	5,3	1	2	0	0	Growth factor receptor domain, EGF/Laminin domain, C-term kinase domain	15
EHI_127440	tyrosine_kinase,_putative	0,0	0,0	0,0	0,0	7,3	4,3	0,0	0,0	0,0	0,0	1	2	0	0	Multiple furin3 and growth factor receptor domains and C-term kinase domain	58
EHI_124500	tyrosine_kinase,_putative	0,0	0,0	6,4	6,4	7,4	8,4	6,4	4,4	6,3	6,4	1	2	0	0	Multiple furin3 and growth factor receptor domains and C-term kinase domain	58
EHI_061870	hypothetical_protein,_conserved [tyr kinase]	0,0	0,0	15,11	0,0	0,0	0,0	13,10	11,10	0,0	0,0	1	2	0	0	Multiple furin3 and egf5 domains and C-term kinase domain	58
EHI_043440	regulator_of_nonsense_transcripts,_putative	0,0	0,0	12,1	0,0	6,1	5,1	11,1	12,1	1,0	0,0	0	0	0	0	P-loop containing nucleoside triphosphate hydrolase domain	5
EHI_129310	DNA_repair/transcription_protein_Mms19,_putative	0,0	0,0	5,1	0,0	3,0	3,0	4,0	0,0	0,0	1,0	0	0	0	0	ARM repeat	0
EHI_131230	actin,_putative	0,0	0,0	2,0	3,0	4,0	3,0	2,0	0,0	2,0	2,0	0	0	0	0	Actin, Actin-like ATPase, actin_3 and Actin-like ATPase domains	1
EHI_023320	hypothetical_protein,_conserved	0,0	0,0	20,7	0,0	17,6	12,5	19,7	0,0	1,1	0,0	0	0	1x5min; 1x10min;	0	Prefoldin domain	0
EHI_121060	hypothetical_protein,_conserved	0,0	0,0	12,4	12,3	0,0	0,0	15,3	0,0	15,4	13,4	0	0	1x10min;	0	Polyprotein glycoprotein M G2 transmembrane nonstructural membrane domain, HSP40/DnaJ peptide-binding domain	0
EHI_013060	hypothetical_protein	0,0	0,0	11,4	12,4	12,4	10,4	11,4	3,0	11,5	12,5	1	1	1x10min;	1	Growth factor receptor domain	0
EHI_011270	hypothetical_protein,_conserved	0,0	0,0	11,4	0,1	9,4	7,1	12,1	8,3	1,1	1,2	0	0	0	0	P-loop containing nucleoside triphosphate hydrolase domain, Rubredoxin-like domain	13
EHI_114950	hypothetical_protein,_conserved	0,0	0,0	7,5	3,3	1,1	2,0	6,6	6,6	0,0	3,1	0	0	1x10min;	0	P-loop containing nucleoside triphosphate hydrolase domain	13
EHI_107540	hypothetical_protein,_conserved	0,0	0,0	5,1	5,1	3,1	5,1	5,1	2,1	7,0	2,1	0	0	0	0	P-loop containing nucleoside triphosphate hydrolase domain, Ricin B-like lectin domain, Ubiquitin-like domain	13
EHI_051400	hypothetical_protein,_conserved	0,0	0,0	1,0	2,0	0,0	0,0	1,0	1,0	4,2	5,0	0	0	2x10min;	0	P-loop containing nucleoside triphosphate hydrolase domain	13
EHI_048030	hypothetical_protein,_conserved	0,0	0,0	0,0	0,0	0,0	0,0	0,0	1,0	7,3	0,0	0	0	0	0	P-loop containing nucleoside triphosphate hydrolase domain	13
EHI_180400	hypothetical_protein	0,0	0,0	8,1	8,1	7,2	6,1	8,4	7,3	8,2	8,2	1	0	0	0	Scorpion toxin-like domain	24
EHI_025850	hypothetical_protein	0,0	0,0	8,0	5,0	8,0	4,0	9,0	5,0	4,0	7,0	1	0	0	0	[central E/D repeat], Multiheme cytochrome domain	0
EHI_013900	hypothetical_protein	0,0	0,0	3,0	4,0	5,0	3,0	2,0	3,1	5,0	3,1	1	0	0	0	[E/D repeats (gene possibly truncated at 3' end)]	0
EHI_174560	hypothetical_protein	0,0	0,0	7,3	3,1	8,1	7,1	6,3	0,0	5,2	4,1	0	0	1x0min;	0	NA	0
EHI_174540	hypothetical_protein	0,0	0,0	7,2	0,0	0,0	0,0	8,2	0,0	6,2	0,0	0	0	0	0	Phospholipase D/nuclease domain	2
EHI_023330	hypothetical_protein	0,0	0,0	6,1	0,0	6,1	6,1	6,1	0,1	2,0	0,0	0	0	2x10min;	0	ATPase domain of HSP90 chaperone/DNA topoisomerase II/histidine kinase	0
EHI_175700	hypothetical_protein [ariel/srehp gene family]	0,0	0,0	6,0	4,0	0,0	0,0	4,0	1,0	1,0	3,0	0	0	0	0	NA	38
EHI_077520	hypothetical_protein	0,0	0,0	5,0	4,1	4,0	3,0	5,0	4,0	5,1	3,0	0	0	0	0	NA	1
EHI_144280	hypothetical_protein	0,0	0,0	4,1	5,2	5,1	4,1	4,1	5,2	0,0	2,2	0	0	1x0min;	0	P-loop containing nucleoside triphosphate hydrolase domain	0
EHI_010740	hypothetical_protein	0,0	0,0	4,1	4,1	0,1	0,1	6,1	4,2	4,1	3,1	0	0	0	0	Hect, E3 ligase catalytic domain, hect_3 and HECT-domain	0
EHI_158220	hypothetical_protein	0,0	0,0	4,1	1,0	1,0	1,0	5,1	1,0	2,1	5,1	0	0	0	7	Multiple zinc finger domains	0
EHI_125020	hypothetical_protein	0,0	0,0	3,0	5,0	0,0	0,0	3,0	5,0	0,0	2,0	1	0	0	0	Growth factor receptor domain	2
EHI_051190	hypothetical_protein	0,0	0,0	3,0	3,0	3,1	3,1	3,2	2,1	5,0	2,0	0	0	1x5min;	0	NA	15
EHI_174230	hypothetical_protein	0,0	0,0	2,1	3,2	3,1	2,1	6,2	3,1	6,2	3,1	0	0	0	0	NA	0
EHI_025310	hypothetical_protein,_conserved	0,0	0,0	2,0	9,1	1,0	1,0	2,0	6,2	1,0	1,0	0	0	0	0	Polyprotein glycoprotein M G2 transmembrane nonstructural membrane domain, ROP protein domain	0
EHI_100130	hypothetical_protein	0,0	0,0	1,0	1,0	5,0	4,0	1,0	3,0	1,1	2,0	0	0	0	0	NA	0
EHI_111770	hypothetical_protein	0,0	0,0	1,0	0,0	8,1	8,1	1,0	0,0	0,0	0,0	0	0	0	0	Polyprotein glycoprotein M G2 transmembrane nonstructural membrane domain	0
EHI_050660	hypothetical_protein,_conserved [Rab GTPase]	0,0	0,0	0,0	5,6	0,0	0,0	0,0	6,5	5,7	5,7	0	0	2x0min; 2x10min;	0	Polyprotein glycoprotein M G2 transmembrane nonstructural membrane domain, beta defensin domain	2
EHI_032470	hypothetical_protein	0,0	0,0	0,0	3,0	9,1	8,1	1,0	2,1	6,1	1,0	0	7	0	0	alpha/beta-Hydrolase domain	3
