# Supplementary material for: Genomic diversity of the human intestinal parasite Entamoeba histolytica
Source: Genome Biol. 2012 May 25;13(5):R38. doi: 10.1186/gb-2012-13-5-r38 (PMC3446291; doi:10.1186/gb-2012-13-5-r38)
Supplement: Additional file 8 — Genes showing deep coverage in one or more E. histolytica strains. Table of genes (with RPKM values) with more than two-fold greater depth of coverage than the average of HM-1A and HM-1B in one or more strain, representing putative high copy number genes in that strain. [file gb-2012-13-5-r38-S8.XLS]

## Sheet: HighCopyNumberGenesTable.txt
			uniquely mapping reads										uniquely mapping reads with unique start positions
gene	size	GeneDescription	HM-1A	HM-1B	Rahman	2592100	PVBM08B	PVBM08F	IULA:1092:1	HK-9	MS84-1373	MS27-5030	HM-1A	HM-1B	Rahman	2592100	PVBM08B	PVBM08F	IULA:1092:1	HK-9	MS84-1373	MS27-5030	notes
EHI_000270	1029	protein kinase domain containing protein	18.8116	20.3845	29.596	28.5564	22.3856	33.0872	48.4674	24.007	13.6771	15.6022	18.1917	19.9	25.7257	27.9504	21.9258	32.1657	46.9461	29.0425	19.0838	15.3062
EHI_000300	678	N-ethylmaleimide-sensitive factor attachment protein, alpha, putative	17.8272	13.75	17.2843	1.07582	36.0704	34.6051	13.0795	2.64985	2.74996	0.0978492	18.1704	15.2477	18.4252	1.53326	24.9576	27.9465	13.9402	3.4531	3.94061	0.230003
EHI_000460	765	hypothetical protein	14.7307	14.5558	18.1554	15.2555	21.801	42.6608	42.2876	17.8653	12.8937	6.67754	21.7508	19.7507	27.0219	21.5158	31.572	49.5365	54.739	28.8037	19.9071	12.8423
EHI_001420	730	peroxiredoxin	20.2921	18.269	27.7461	40.1101	29.6079	23.9238	19.4364	8.52593	32.9558	40.4412	17.0952	16.6126	17.3164	23.2594	19.0193	20.6989	14.5656	5.47098	18.4826	20.0802
EHI_001730	705	hypothetical protein	18.5625	21.8553	0.410429	0.147802	38.8262	56.3005	1.20754	0.364052	0.341244	0.188204	23.375	27.3535	0.632841	0.245757	41.8492	53.4122	1.86199	0.586033	0.37897	0.442388
EHI_001750	2916	hypothetical protein	38.2401	34.1459	32.9193	60.069	50.4743	74.8343	82.9858	36.813	30.3197	36.1285	34.4568	34.0889	39.1174	55.0791	46.4232	62.7577	60.2332	40.2857	29.5943	28.1294
EHI_001820	558	hypothetical protein	19.7067	14.6186	17.6308	0	42.4872	35.7242	6.22976	16.2135	0	27.4641	18.6373	16.3891	17.5902	0	23.0676	27.9389	8.70432	17.5232	0	22.3572
EHI_001890	522	hypothetical protein	18.8025	20.0916	23.2812	19.7622	31.6632	33.4567	107.23	24.9528	34.4505	3.30438	27.2786	26.6599	35.6124	27.8807	42.1133	36.7578	91.5374	40.3655	47.0881	6.27352
EHI_001900	1005	hypothetical protein	63.4795	62.7426	72.3381	46.0349	70.0255	60.207	147.392	55.3536	73.8489	31.1575	64.9526	67.2579	72.805	55.5117	77.2778	65.1518	122.519	70.8458	82.5447	43.1361
EHI_002120	642	leucine rich repeat protein, BspA family	41.4758	28.0336	21.0704	24.5082	85.6219	73.9156	43.2067	18.2898	28.948	11.8837	32.3975	26.6314	24.5546	24.0187	40.0988	49.3138	29.2394	20.1643	21.6402	14.574
EHI_004410	744	hypothetical protein	52.524	55.3419	62.518	50.4196	104.844	108.595	41.3834	49.3306	50.767	47.7055	57.4171	61.7262	63.165	54.4926	81.6437	93.1654	47.2856	54.976	59.0727	58.6878
EHI_004460	753	hypothetical protein	16.8964	17.711	19.5976	22.6944	36.6492	35.1411	20.6328	8.35072	25.0002	18.9422	18.9103	19.8015	16.195	22.0888	25.3528	28.6667	15.864	11.1564	22.708	21.7449
EHI_004500	2616	hypothetical protein	15.4591	19.5506	19.6607	16.3311	21.4987	34.1218	40.4343	18.4448	16.4385	7.78552	20.9778	24.0149	27.8561	22.2534	31.015	39.7907	52.1871	30.6917	26.0944	12.5183
EHI_005090	1524	hypothetical protein	14.6098	19.3709	18.037	15.8626	21.0526	29.7486	34.075	14.4412	9.66887	5.87673	19.4218	23.6115	26.4452	21.0321	30.2728	35.2527	42.8094	24.4892	16.6545	11.4603
EHI_005657	2601	hypothetical protein	22.8856	20.3602	15.4355	48.9154	44.5968	17.8375	12.4921	14.9495	44.6284	203.208	13.7173	13.1468	12.4646	17.4524	5.33799	8.29912	9.84151	8.41873	13.9699	16.6074
EHI_005660	492	leucine rich repeat protein, BspA family	22.3503	21.0535	16.4672	20.3318	73.8761	17.5691	87.6694	62.8601	60.5111	33.1709	29.5923	25.861	24.7863	25.7071	52.618	19.987	50.9607	49.8247	47.7872	38.0346
EHI_005880	1644	hypothetical protein	99.1153	109.789	87.0345	118.779	114.047	148.402	217.446	96.7147	119.374	73.6055	105.105	108.957	97.2454	119.3	113.748	140.493	158.419	110.492	119.529	80.6268
EHI_007140	435	hypothetical protein	21.9362	19.6451	45.3984	22.5169	29.2275	24.7377	32.6175	36.581	38.2988	22.724	21.3325	21.0232	39.3161	23.8977	24.9355	23.7088	25.6506	26.2772	29.4812	21.5092
EHI_007150	1817	mitochondrial-type heat shock protein 70	14.7046	14.9646	8.95766	15.7132	20.045	17.4758	11.5961	32.8767	13.6376	9.49305	12.8558	14.0051	7.28446	13.9217	14.2477	13.992	6.64661	12.5818	11.6898	6.95172
EHI_007290	480	hypothetical protein	32.5649	33.9883	31.1958	36.2531	37.0825	63.9479	102.72	28.4729	41.9757	19.0733	44.6649	44.3173	45.2349	50.1728	54.5361	72.9527	114.041	47.6274	59.8358	25.9903
EHI_008340	429	leucine rich repeat protein, BspA family	12.0748	14.4872	11.6348	14.3306	12.2032	16.4483	31.0892	13.0123	13.7393	6.495	15.6637	17.6099	19.413	18.5778	19.8903	20.1268	41.9209	22.4714	21.1746	8.72401
EHI_008620	554	ribosomal protein L17, putative	127.132	135.556	203.826	283.448	246.369	93.6173	119.092	206.97	143.521	205.133	138.045	143.184	183.347	217.981	196.054	99.5744	126.532	182.215	156.253	204.638
EHI_009490	420	hypothetical protein	18.6085	27.7455	50.4644	35.7259	22.6145	21.841	34.2891	42.1651	34.5114	41.8585	18.6659	23.6674	27.2649	29.289	23.0713	20.5581	25.3165	25.904	24.809	26.7329
EHI_009980	768	hypothetical protein	33.9612	35.0673	32.4956	43.9596	37.9783	60.4106	74.4532	27.5706	48.554	29.9747	45.2065	45.5598	50.1534	59.5577	53.8581	68.3932	92.4706	42.4988	67.8371	43.6556
EHI_010390	594	hypothetical protein	11.4746	14.3866	19.1197	15.6125	14.731	26.4315	32.9634	12.5304	6.88521	8.37649	15.6223	15.7305	27.2899	20.4177	21.4261	29.4758	39.116	21.33	13.0438	12.8639
EHI_011880	578	hypothetical protein	10.8488	21.5052	12.3901	34.6133	16.9503	14.0394	13.8695	17.0957	34.0263	37.3029	13.8403	19.9494	15.9524	26.0787	17.7655	12.8636	13.6267	17.6317	21.4941	24.8212
EHI_012430	384	hypothetical protein, conserved	31.9496	24.2773	39.1831	22.2512	26.2927	35.8329	59.6734	57.1463	46.6745	26.4331	39.1651	32.099	46.4742	27.0717	29.0005	40.5987	61.5331	63.1206	53.9218	28.833
EHI_013010	9870	hypothetical protein	45.9182	50.388	41.5119	47.1595	64.4299	87.507	98.6805	52.2415	41.3028	31.3561	47.6739	52.0684	48.2164	52.7851	64.6055	86.3635	94.2834	62.4264	50.1458	34.2851
EHI_013130	333	hypothetical protein	31.3845	21.3854	19.9853	30.6656	35.7096	51.9159	80.7429	41.62	29.8012	18.5279	43.2415	26.8658	29.9221	40.0628	50.3803	59.0608	94.2152	57.4857	44.5289	23.4147
EHI_018390	2751	hypothetical protein, conserved	21.836	30.4048	48.278	9.31783	0.706831	0.833626	80.0978	10.0993	25.1421	33.7376	28.6721	37.0007	49.086	11.7143	1.10402	1.04621	63.0347	13.2662	21.0262	40.9269
EHI_018600	2616	hypothetical protein	20.1837	21.0354	17.5868	37.3226	45.6848	34.3241	45.0174	23.056	17.3582	13.0858	26.7268	24.4708	24.7863	41.3277	50.4754	38.7822	55.6495	35.3244	27.6774	19.1947
EHI_018610	1011	hypothetical protein	136.273	131.272	147.037	256.018	273.188	128.075	131.922	185.258	113.566	133.865	146.384	140.6	158.573	207.019	195.124	130.479	146.592	170.546	135.305	150.543
EHI_018740	398	peroxiredoxin, putative	19.8655	14.6396	0	24.0866	14.4691	16.3998	0.534746	39.4981	24.0275	28.5036	17.6877	15.4849	0	23.5075	17.8057	18.6814	0.989477	19.7234	18.4605	20.7661
EHI_019110	390	hypothetical protein	42.4101	45.4837	33.2013	40.3443	55.6117	120.772	82.0392	57.4188	62.6118	43.3773	55.3824	52.5053	52.2418	51.5333	68.6047	115.002	89.8699	69.5651	79.1245	58.3782
EHI_019390	425	cysteine proteinase, pseudogene	26.0875	28.9424	22.2971	33.8345	32.0269	52.7149	81.4593	32.4596	26.1805	6.86833	33.5045	35.0835	35.6922	42.8051	41.8565	58.6914	80.6156	47.9581	37.4043	11.7415
EHI_019660	693	hypothetical protein	31.6043	24.289	51.9832	54.5813	56.1181	54.7298	62.2415	30.9248	49.0354	54.9498	34.3998	27.2534	44.2075	43.7522	44.0348	51.2222	46.9771	33.9823	39.7098	45.0048
EHI_020490	774	hypothetical protein, conserved	11.3892	16.0594	12.8975	19.1169	11.2086	24.1593	37.3047	14.3416	15.0749	6.77132	17.3636	19.7779	19.5984	25.2949	19.6198	27.8889	46.6401	24.9102	22.6097	12.0885
EHI_020600	5019	hypothetical protein	14.0872	12.6925	12.8563	17.7716	12.5168	26.8883	31.7894	12.1323	14.1403	8.15559	18.6803	15.9631	19.6749	23.0942	19.3642	30.3449	39.9644	19.7837	21.8253	13.1117
EHI_020710	876	hypothetical protein	13.7978	23.3535	18.2497	24.8606	19.4654	19.5338	37.1722	20.1429	15.7227	5.60422	20.0905	27.9146	23.5979	21.5584	12.0522	15.3325	37.9126	23.4246	18.9096	8.54475
EHI_020840	1062	hypothetical protein	16.8579	25.4813	16.5519	15.2082	17.1125	17.9398	15.6983	29.9675	12.8557	198.9	16.2705	20.592	13.4434	13.3778	14.8439	16.9382	16.5633	19.711	11.6983	18.5016
EHI_020970	1029	hypothetical protein	118.61	168.361	132.514	117.669	0	0	114.653	333.916	363.379	98.32	137.293	170.599	135.855	123.588	0	0	116.855	160.068	162.927	122.753
EHI_020980	348	hypothetical protein	68.9425	104.179	114.12	105.398	0	0	236.273	401.211	344.62	68.2482	80.9163	111.972	131.624	119.987	0	0	164.088	181.249	173.893	94.999
EHI_020990	390	hypothetical protein	78.2955	108.895	184.74	133.056	0	0	1121.63	1235.41	1205.2	92.1981	91.0733	113.677	162.827	139.94	0	0	206.667	204.811	195.927	119.955
EHI_021540	774	hypothetical protein	32.876	31.4497	27.2903	19.1169	34.5919	35.5551	71.1263	29.8438	22.457	15.1712	42.789	38.7853	42.6554	27.5333	50.0772	42.1432	86.8353	48.041	35.5541	26.3932
EHI_021780	967	heat shock protein 70, putative	16.9164	12.3186	26.0327	36.8527	38.7475	26.2697	18.4877	50.2963	21.0225	24.7667	18.6963	15.6249	21.9924	27.0549	23.0325	22.3227	18.0548	26.4896	19.4785	21.448
EHI_022000	3494	protein kinase domain containing protein, pseudogene	64.2446	61.3673	120.826	97.7291	119.759	128.191	83.1053	69.5817	121.907	102.779	61.8178	59.5168	79.2962	81.8689	78.2322	97.8187	66.9127	61.4093	75.6253	73.9987
EHI_022500	921	AIG1 family protein	42.3311	11.9498	17.7507	16.7445	35.567	22.4102	7.00957	18.462	57.5322	24.0588	53.3312	16.6212	22.2834	22.9507	44.4399	25.7813	9.40701	29.1585	67.4461	34.7102
EHI_022600	606	NADPH-dependent FMN reductase domain containing protein	21.7449	17.3066	0.238739	22.3533	105.888	44.5387	0.234135	21.5998	358.583	0.109475	26.9296	19.0277	0.490817	22.5865	44.3902	40.7657	0.433236	25.4528	43.6472	0.25733
EHI_023840	267	60S ribosomal protein L38, putative	106.876	126.085	2255.48	145.178	191.312	135.444	98.8419	147.794	133.128	191.074	118.048	132.538	275.712	149.249	158.168	131.151	111.605	146.486	135.588	172.879	Putative segmental dupliction in Rahman
EHI_023850	393	hypothetical protein	133.428	166.05	2525.57	148.744	201.338	153.964	140.803	151.023	175.077	210.842	156.33	168.96	300.841	166.205	193.571	158.676	150.644	165.752	175.057	206.335	Putative segmental dupliction in Rahman
EHI_023860	1140	protein kinase domain containing protein	39.4605	55.994	751.491	59.2298	64.7508	76.4435	73.8056	47.5041	59.0364	48.4179	52.9102	65.2225	191.767	72.0391	75.4847	82.2625	85.2107	68.3756	75.6992	62.6503	Putative segmental dupliction in Rahman
EHI_023870	2091	WD domain containing protein	81.3606	101.366	1497.41	101.36	126.006	108.747	102.157	88.9891	114.45	121.896	97.8632	108.103	229.655	112.109	126.09	112.868	111.872	105.643	122.087	131.107	Putative segmental dupliction in Rahman
EHI_023880	471	ubiquitin-conjugating enzyme family protein	94.3518	106.112	2511.1	154.863	185.621	151.314	139.928	134.323	115.947	172.404	114.136	114.388	326.484	168.477	183.316	155.313	158.584	156.431	134.438	177.131	Putative segmental dupliction in Rahman
EHI_023890	462	nuclear movement protein, putative	114.877	140.129	2247.65	145.024	174.668	148.916	136.819	130.967	158.432	171.598	130.904	145.017	266.211	154.883	164.661	150.033	150.024	144.574	155.273	166.068	Putative segmental dupliction in Rahman
EHI_023900	792	hypothetical protein, conserved	100.747	118.035	2349.89	140.908	173.561	137.875	116.984	127.842	143.298	181.602	118.177	129.023	261.195	143.726	161.609	140.212	128.784	138.761	148.598	173.269	Putative segmental dupliction in Rahman
EHI_024370	639	hypothetical protein	65.1369	66.4619	55.0177	59.1938	84.2683	136.102	109.024	78.8246	96.6639	59.0743	79.1205	78.4026	74.0097	75.1059	96.4174	136.25	125.724	103.019	115.399	75.1644
EHI_024520	627	hypothetical protein	15.9436	21.2701	12.8063	23.4327	24.333	46.4232	33.3783	18.318	19.2807	10.2634	22.7104	25.3661	21.5842	32.0542	37.1368	50.1111	43.5475	28.3343	31.1063	18.1559
EHI_024540	1809	hypothetical protein	11.454	18.0369	8.67737	16.762	19.6376	42.9074	40.1971	15.9258	21.3448	3.92403	17.158	22.3094	15.6199	23.5609	29.9805	47.8628	52.1744	28.3962	33.5259	7.67209
EHI_025090	2052	long-chain-fatty-acid--CoA ligase, putative	85.6085	77.5487	73.4309	59.6157	76.7198	75.5666	58.3586	172.731	63.8081	66.3095	97.0722	89.3273	91.3903	71.6845	90.0036	82.6365	74.6554	141.275	88.0814	90.4341
EHI_025110	948	Rab geranylgeranyltransferase beta subunit, putative	148.397	135.352	139.869	106.509	133.562	114.07	84.6377	306.405	111.153	132.124	152.399	143.862	151.228	124.278	142.49	122.705	107.038	200.475	132.741	152.158
EHI_025340	306	hypothetical protein	25.2441	31.3119	29.3135	36.4362	24.4406	56.4967	70.7112	27.8884	21.6205	18.8619	33.4627	36.3829	42.7684	48.6936	38.2834	63.4883	81.0789	43.2055	34.0515	25.9903
EHI_025380	1266	hypothetical membrane-spanning protein	52.1871	63.7168	51.5394	57.3679	58.9562	91.409	126.924	56.8659	64.3725	36.6295	70.1394	73.9636	71.8919	75.6809	77.7965	100.977	129.612	84.3058	88.4248	55.7991
EHI_025490	318	hypothetical protein	54.8702	72.8829	53.0024	54.394	43.744	90.9778	182.266	44.3904	48.6072	27.5381	59.8718	70.0199	66.4085	61.5667	57.7595	86.7362	130.858	58.032	54.1909	31.8749
EHI_027030	566	hypothetical protein	21.1943	27.6802	26.967	38.661	89.8515	26.8041	22.1854	58.3827	25.3966	16.058	26.2887	28.8024	35.2087	37.9577	57.2372	30.934	28.0631	52.5566	27.6142	13.2247
EHI_028430	360	surface antigen ariel1, putative	34.0795	35.6068	34.5615	51.8109	71.4642	55.3726	31.5302	111.753	0.167068	43.675	35.9986	36.4479	36.7663	44.7585	48.6104	46.6364	35.0055	52.7918	0.371075	32.0547
EHI_028530	615	hypothetical protein	9.90061	14.5269	27.4061	18.4681	12.4039	10.9	19.841	19.8231	14.6694	22.7612	13.2678	16.1631	19.5872	18.0302	15.2857	12.0897	19.4238	18.5863	17.5944	19.778
EHI_029490	303	hypothetical protein, pseudogene	16.7961	22.6482	12.4145	9.6291	12.3413	23.8704	54.0853	27.9527	12.5053	1.09475	26.4016	28.2135	21.5959	13.7235	18.1379	24.5385	58.4869	38.6337	22.044	2.5733
EHI_029500	468	hypothetical protein	38.6429	65.2929	48.8436	44.9755	59.6068	66.3415	62.9089	104.884	21.7188	704.244	50.2544	65.8441	58.1524	55.5316	65.8234	65.5985	63.6719	77.3926	24.8335	73.6392
EHI_029510	354	hypothetical protein	12.5793	17.9223	31.4691	25.903	23.6618	23.4214	54.9107	32.6259	18.6889	28.8606	14.4627	19.0944	25.2064	25.4504	26.9642	22.3584	33.3739	26.8433	22.2645	23.7877
EHI_029930	428	hypothetical protein	132.071	62.6219	151.268	799.52	1243.61	190.01	107.078	415.868	360.163	630.557	147.284	77.5717	159.837	287.01	252.758	176.521	119.616	207.864	202.877	245.572
EHI_030110	726	hypothetical protein, conserved	24.034	32.1023	30.5892	38.8958	44.7081	54.6719	56.5785	29.2539	33.3031	36.2778	30.1916	36.4205	37.4867	45.8205	51.1968	58.4745	66.1777	41.7326	43.6089	42.5296
EHI_031200	819	hypothetical protein	15.9787	16.2837	20.2264	12.8501	16.8022	32.9554	47.2953	16.7657	12.7779	9.31539	21.6841	19.6622	28.1456	17.5586	23.8395	39.5348	55.2971	26.9045	21.8567	13.5188
EHI_031280	2727	hypothetical protein	39.3575	45.2963	49.366	40.8855	41.7684	56.4092	87.1244	42.5644	41.0887	34.7157	45.8801	50.0844	58.8435	48.2227	53.0349	61.4783	94.6381	56.8647	52.6118	42.0877
EHI_033450	1032	hypothetical protein	27.475	22.4581	77.8756	40.6907	123.198	72.6487	31.2782	28.4138	115.976	50.0135	37.6729	30.8227	93.8131	55.5704	117.439	81.8074	45.9193	44.5714	110.546	71.6244
EHI_033550	2454	hypothetical protein, conserved	59.5489	36.881	29.7134	68.4055	0.7619	1.15018	38.9117	39.4294	52.1055	452.633	55.2219	40.4256	36.7249	61.2124	0.942957	1.0751	42.7405	44.6713	50.0815	77.1448
EHI_033690	1488	hypothetical protein, conserved	41.042	65.1746	71.7061	65.2654	93.7365	116.42	96.5454	62.2669	72.7957	52.8773	56.8795	77.8926	90.6497	79.7595	109.15	118.955	105.599	85.3331	95.5218	81.1149
EHI_033700	3072	RecF/RecN/SMC domain containing protein	28.5179	40.6308	44.811	39.584	56.8215	70.8619	69.1879	41.878	44.0902	27.556	40.0505	48.7309	60.0776	49.4622	70.5711	76.669	79.2666	59.7135	62.184	43.4525
EHI_033730	1590	hypothetical protein	25.2631	36.075	39.0353	33.5539	41.6274	57.2494	69.5598	36.844	41.3445	26.3281	34.4137	43.2623	53.688	43.5871	53.3934	64.5619	80.6612	51.1894	57.2995	42.1729
EHI_033900	633	hypothetical protein, conserved	19.6689	8.79558	9.02797	1.1523	37.4531	60.4748	2.80186	15.6103	5.03578	1.67689	23.7589	12.2487	12.9217	1.91597	40.212	47.3627	3.73281	20.6685	6.54217	3.44895
EHI_034010	732	hypothetical protein, conserved	29.6722	29.8934	68.1875	40.7123	68.658	34.7032	52.1412	61.3592	29.9078	40.8745	29.7256	29.6037	37.3826	33.847	34.5759	29.1614	31.2037	24.0818	28.1043	33.8726
EHI_034600	2877	hypothetical protein	11.3717	13.9065	12.7729	23.0712	28.0748	19.1921	4.43856	19.1132	19.0029	18.9779	12.1789	13.8895	12.5611	12.9477	11.8637	12.1715	4.7909	12.8766	14.5799	7.80522
EHI_034710	2601	heat shock protein, putative	43.1857	18.7673	62.0199	78.4409	55.6095	20.4826	39.0855	20.352	59.0113	184.206	13.2252	11.3123	13.4366	15.5873	12.6777	12.4487	10.9014	9.90127	10.7342	13.8495
EHI_034820	486	hypothetical protein	101.724	149.46	193.795	233.915	188.355	123.776	141.156	273.16	179.443	190.972	125.756	160.354	197.066	212.117	180.931	126.338	145.586	216.211	183.063	205.035
EHI_034830	1668	hypothetical protein	89.9525	152.301	185.312	231.265	170.874	127.018	126.915	249.925	168.642	182.957	113.473	162.216	185.362	207.536	175.493	134.301	136.15	200.136	169.707	193.899
EHI_034840	882	hypothetical protein	39.1541	69.2904	85.1325	97.3484	108.706	85.0039	71.1843	141.35	81.3517	87.2522	48.0706	68.9737	77.0566	80.9326	80.3478	73.6937	67.8678	91.9679	75.881	79.3853
EHI_035240	699	hypothetical protein	18.9818	21.4872	16.5581	20.1246	19.1518	50.2221	71.0445	23.4993	22.9736	5.12512	26.0934	27.8727	28.935	29.0004	33.5185	58.6744	83.1944	37.237	36.3112	9.81608
EHI_035410	798	hypothetical protein	19.0185	28.07	18.6737	26.3766	17.8067	33.6015	54.0518	27.5794	19.0683	13.6342	25.0617	33.3836	28.8862	33.653	27.3666	38.1707	64.4838	41.2463	30.802	21.8866
EHI_035450	735	hypothetical protein	12.1172	16.7354	13.385	21.1237	12.9226	29.2813	44.3032	16.8486	15.1384	8.75531	17.4143	20.8274	22.8641	29.23	19.4802	34.5898	55.3658	26.6067	24.3546	11.2448
EHI_035610	1707	hypothetical protein	29.2814	41.1876	34.7918	36.4427	29.6611	50.3285	74.5587	34.8073	34.494	25.3397	38.6159	49.032	49.224	47.7045	42.5321	58.0292	86.8216	52.0374	51.1026	36.2676
EHI_035640	1140	hypothetical protein	12.3563	19.8762	17.7672	24.6791	16.0073	32.032	41.5701	22.2886	17.3047	12.1627	18.2449	25.2868	26.8735	34.0438	23.9775	37.239	51.1264	32.0133	26.6002	18.1932
EHI_036850	714	hypothetical protein, conserved	25.2017	32.0978	43.7676	49.6193	47.4496	61.2734	66.7699	40.7092	46.9193	31.4984	35.4048	41.2092	60.1952	61.1501	63.1979	68.8629	81.9982	60.7578	67.1676	44.7732
EHI_036860	1146	hypothetical protein	30.6894	36.6067	38.3152	47.2812	52.3386	75.7354	69.7668	50.0548	53.0593	35.4865	41.8831	43.5431	53.2061	61.3813	67.1388	84.3432	84.5355	70.7816	72.9715	53.2053
EHI_036870	1368	hypothetical protein	16.5415	28.5838	24.1656	38.9229	39.4168	62.9292	65.1867	38.4141	39.3928	20.1256	25.1452	37.2036	37.7229	51.0404	53.1776	70.6559	81.7563	57.483	58.5907	30.778
EHI_036910	822	hypothetical protein	41.2382	51.8232	44.7933	60.4668	82.2488	100.866	81.9901	59.6368	75.8024	55.6077	54.499	62.3991	66.2173	77.3551	96.9452	107.376	95.4986	78.9112	94.4209	79.1091
EHI_037670	1266	hypothetical protein	21.3199	27.614	67.7669	41.2358	10.2199	8.63926	28.0746	5.22031	53.4458	16.7689	25.6546	30.3078	48.2803	42.1514	11.1954	8.52528	27.685	5.76543	40.7303	21.0632
EHI_037690	354	hypothetical protein	54.6813	53.401	24.7257	65.3461	188.238	143.518	15.2307	41.3261	66.6005	89.2053	36.6087	40.4352	28.1471	43.0699	44.1232	63.6875	15.9453	33.0678	35.8496	45.3729
EHI_038990	213	Protein transport protein SEC61 gamma subunit, putative	26.0263	32.8257	14.2638	27.3955	16.1514	44.7232	62.9494	27.1117	18.3539	9.34391	35.3038	39.2013	23.739	39.8576	29.1968	52.9234	77.653	43.9662	36.3758	16.1067
EHI_039180	894	acetyltransferase, putative	20.2292	19.697	30.8286	76.5769	21.9178	17.3646	22.2193	26.0533	116.723	43.7826	21.6546	19.5693	22.6237	26.7446	20.2218	15.5604	19.2354	22.4908	19.8737	22.8505
EHI_039490	687	hypothetical protein	20.2394	27.5167	26.5345	28.2115	23.0787	43.6527	55.7631	17.9324	23.2873	12.2641	28.1794	32.7004	40.2641	37.5772	32.8409	48.5275	61.5271	28.8666	34.612	22.245
EHI_040390	342	hypothetical protein	23.9155	27.6374	25.8048	31.9914	39.1435	79.4352	99.5691	49.1551	26.3791	7.56529	32.2794	36.041	40.4407	41.0349	52.0146	84.156	94.0389	66.4427	37.4981	13.6791
EHI_040440	2712	hypothetical protein	166.108	142.561	159.08	165.215	158.842	132.436	131.684	344.646	133.728	166.686	165.126	149.838	165.278	165.912	158.971	134.515	139.983	206.119	149.694	174.802
EHI_040450	685	Rab family GTPase	118.341	96.5895	104.653	109.677	106.669	94.5136	105.327	227.338	76.3877	90.8447	127.761	107.094	121.145	121.408	118.657	101.54	113.257	167.071	102.384	117.241
EHI_040460	372	cysteine protease inhibitor 2 (EhICP2)	148.777	140.965	157.899	159.662	165.057	140.368	122.625	313.922	132.9	158.543	153.972	150.708	171.905	166.272	160.566	134.107	135.152	196.581	146.874	169.775
EHI_041480	1332	hypothetical protein	26.5404	18.7609	36.7664	60.4708	143.905	38.9369	30.7846	32.0339	28.537	124.565	28.7076	21.3433	32.3784	42.4041	33.8764	33.6719	29.3683	30.7073	28.5828	35.2391
EHI_041780	1602	hypothetical protein	65.9183	36.9363	32.4212	33.7579	124.974	72.7876	19.5293	36.9285	68.3288	38.0161	49.8357	35.6164	33.6982	34.6085	53.7157	59.4371	23.845	31.0338	43.1114	36.1139
EHI_042840	690	hypothetical protein	15.4099	13.8862	48.7496	20.8401	18.7512	17.6408	24.573	1.02291	18.4791	18.5565	14.1444	13.5419	16.596	15.8193	11.5282	11.8184	13.888	1.79632	17.0372	15.8202
EHI_042920	398	60S acidic riboomal protein P1, putative	148.877	126.551	189.569	313.125	185.655	113.912	99.8193	132.036	106.537	202.192	149.14	139.864	175.995	220.709	162.795	117.512	110.821	142.216	119.49	174.749
EHI_042930	561	60S acidic ribosomal protein P1, putative	119.714	96.9363	135.005	240.906	140.911	94.6504	93.4526	115.862	85.7673	148.412	118.641	99.2261	123.003	159.979	126.838	95.7668	101.787	114.396	95.9635	129.257
EHI_044160	1551	hypothetical protein	17.7539	23.4582	20.2416	24.5889	31.005	39.2397	50.2685	19.4851	24.43	15.1846	23.4162	28.0713	30.875	32.3952	41.7746	45.1545	63.8156	31.5214	33.8489	22.7227
EHI_044170	1386	leucine rich repeat and phosphatase domain containing protein	15.0153	16.7221	14.6659	19.547	24.066	36.9108	35.0108	16.5272	17.7048	10.1954	19.5086	20.0815	23.4987	27.7514	34.7478	42.9159	45.367	28.2192	26.8909	16.6518
EHI_044220	348	hypothetical protein	48.5731	67.7161	74.4167	83.8396	101.007	117.098	96.4254	64.7174	72.2423	57.5725	60.6872	79.4084	87.1793	95.0931	109.301	120.611	110.901	91.416	97.1192	76.6265
EHI_044350	363	hypothetical protein	11.7667	11.4141	12.9531	12.0563	12.7737	20.8968	23.4522	7.42396	7.95297	11.3311	15.4264	14.7873	17.207	15.7508	18.3273	23.7862	36.886	12.8992	12.1443	13.7469
EHI_044500	1725	cyst wall-specific glycoprotein Jacob, putative	97.3061	106.21	162.331	204.716	117.233	102.572	110.301	192.567	151.25	164.912	106.199	109.718	130.527	141.921	114.527	101.777	99.0808	130.373	120.964	138.585
EHI_044590	658	40S ribosomal protein S5	22.7887	26.7616	41.5559	58.593	29.5515	23.8607	25.3368	18.2351	26.3246	34.8849	26.2604	28.7031	42.2647	48.4492	35.607	27.3379	26.9324	18.6275	27.4076	35.786
EHI_044730	363	peptidyl-prolyl cis-trans isomerase, putative	132.187	156.588	224.985	298.823	158.848	129.269	143.059	225.37	138.68	208.712	155.145	157.183	211.4	240.08	171.32	137.432	147.905	198.04	157.139	206.204
EHI_045040	1521	hypothetical protein	11.2329	15.6635	14.2203	20.6209	15.2428	27.2557	40.5788	18.1398	12.2187	5.71386	16.3044	19.8676	22.5863	28.2499	21.9649	32.3262	52.6463	29.4268	20.3762	11.0728
EHI_045300	660	60S ribosomal protein L6, putative	21.205	25.5035	42.3068	44.3642	24.7027	23.5211	32.2468	17.5966	31.1657	47.4444	23.0294	24.7002	33.1235	34.6517	26.0765	22.8942	25.6574	16.0671	27.9318	36.3864
EHI_045820	1101	hypothetical protein	9.90504	13.0538	34.4279	99.4685	126.005	64.2504	24.6142	38.5219	200.263	184.142	10.0268	13.001	16.6142	27.6962	18.3902	25.2697	13.3536	20.764	20.6265	15.2967
EHI_046700	924	hypothetical protein, pseudogene	17.0152	46.3827	19.4937	30.6738	23.9581	45.8203	66.2595	26.8045	19.3321	6.10287	22.3368	52.7139	31.868	39.5645	30.9913	48.2804	71.7442	40.2422	28.9149	9.11348
EHI_047510	1587	hypothetical protein	30.2356	13.6251	5.19631	5.51534	174.788	88.9266	6.03485	8.6927	62.7214	12.3738	28.7323	15.9095	6.6534	7.09629	52.9475	60.6034	7.36174	10.6738	15.9934	16.6063
EHI_047520	1605	hypothetical protein	26.3294	25.8958	18.6141	17.0746	39.5608	27.0383	21.747	13.3126	391.969	7.77088	28.0113	27.003	24.8326	21.1581	24.2395	23.7603	24.2094	18.1049	39.4518	8.64724
EHI_047780	357	hypothetical protein	116.59	112.07	102.124	236.13	124.647	159.113	121.02	124.554	104.621	97.004	93.6657	96.8973	87.4809	145.11	100.063	135.71	113.621	105.314	87.9353	76.0052
EHI_047790	516	hypothetical protein	52.6603	49.4329	48.0852	115.105	55.3664	87.5203	69.4307	44.2684	39.3969	31.7566	52.401	52.3986	55.3368	101.068	62.2228	86.9204	76.3201	55.2472	44.7878	41.7054
EHI_049000	327	60S ribosomal protein L35a, putative	33.9058	30.8849	47.3405	36.3268	43.9123	33.4474	31.024	66.9113	21.7035	28.809	37.1851	34.0464	45.9342	38.6785	40.2476	37.4069	34.5238	51.3809	29.8221	38.1509
EHI_049160	1218	leucine rich repeat protein, BspA family	36.635	12.1187	11.3437	24.4675	35.859	19.1181	30.8119	16.8049	190.506	80.6124	41.1149	15.343	16.8498	30.2989	31.3475	19.2978	35.2426	21.5961	46.9418	49.8041
EHI_049170	2745	splicing factor 3B subunit 1, putative	103.029	28.8203	41.2419	90.0794	250.629	88.2362	42.1265	56.0531	719.782	631.564	80.026	33.9673	49.8434	78.3293	99.2625	80.5598	49.1607	59.5522	103.317	99.7573
EHI_050550	977	guanine nucleotide-binding protein subunit beta 2-like 1, putative	50.2298	53.1434	77.3728	92.682	75.7833	61.3908	52.0636	107.772	58.8516	77.1385	54.0408	56.9763	72.3038	77.1418	63.6532	54.7444	55.3567	71.1847	57.1538	77.2526
EHI_051470	1113	kinesin motor domain containing protein	24.4956	19.7767	35.8116	28.5545	27.0796	27.2616	27.4084	39.836	47.6075	41.9628	22.7125	21.256	23.3833	22.8832	20.6609	23.4888	21.4656	26.1082	27.0054	28.0219
EHI_052040	609	hypothetical protein, conserved	15.818	16.7961	31.9523	34.5624	14.2454	12.1661	30.4041	18.9648	31.0104	31.9181	14.9748	13.0579	19.536	23.6132	16.3862	12.6027	19.6151	16.508	16.4516	16.388
EHI_052400	1329	elongation factor 1-alpha 1	166.919	151.497	193.881	245.957	80.9783	73.2711	144.982	435.776	191.611	244.002	120.386	126.255	114.699	136.365	78.8968	76.6997	104.404	127.977	109.463	116.047
EHI_052750	420	hypothetical protein	61.235	81.0786	86.8057	85.0972	77.4591	112.565	153.71	78.6776	72.1732	57.8121	80.3778	93.2497	98.0828	102.718	101.927	122.778	159.4	111.814	97.9637	84.2828
EHI_053320	786	hypothetical protein	61.9733	53.7025	112.188	54.8843	70.0306	34.5634	129.882	36.8985	75.9839	37.6443	71.244	64.7512	108.038	64.1454	82.0652	40.8895	124.089	58.5212	86.5085	57.3374
EHI_053590	1080	protein kinase domain containing protein	12.622	11.9888	20.6297	17.3668	21.1207	26.2979	24.633	14.0805	13.3097	20.3325	15.5549	13.806	25.7502	20.8552	24.7739	27.7598	31.8453	18.8724	16.3273	20.7922
EHI_054820	1922	FAD dependent oxidoreductase, pseudogene, putative	15.0834	13.2713	26.948	21.3606	34.4757	26.709	18.0864	40.9957	29.196	26.5436	15.4	14.1709	19.1894	15.4148	18.7367	20.5902	15.5722	19.848	18.3491	17.8497
EHI_055670	1233	60S ribosomal protein L3, putative	22.8487	20.2672	37.8997	33.8039	18.8638	16.1672	17.2611	46.9913	28.1454	35.1348	20.2425	20.4772	25.329	24.4501	20.4095	16.5343	17.2472	24.2374	21.1269	26.5594
EHI_056350	909	hypothetical protein	13.9967	14.6715	19.0196	15.1314	31.5114	29.3043	13.5799	10.8705	18.0632	11.5314	17.073	15.5283	17.9966	16.3919	24.1839	24.8024	14.5856	10.3023	19.1048	13.7242
EHI_057420	737	hypothetical protein, conserved	13.9339	16.8657	14.232	10.4625	22.9337	31.8348	21.5621	14.6263	30.929	13.5024	15.8474	17.5338	16.3448	13.8701	20.4086	29.289	21.1957	17.9388	26.2824	16.9272
EHI_057430	663	surface antigen ariel1, putative	93.346	103.896	131.801	112.53	202.368	119.734	110.855	125.619	363.86	140.789	91.4594	99.8531	104.528	102.178	98.8169	101.292	92.8596	103.859	101.752	112.664
EHI_057670	675	20 kDa antigen	154.427	126.794	153.893	174.285	146.585	83.3692	89.8611	285.745	118.952	118.924	155.49	139.312	143.209	156.831	137.77	87.0547	98.2099	202.19	121.317	130.991
EHI_058070	1053	hypothetical protein	27.0133	19.9199	24.731	20.4839	24.5032	35.8512	50.5292	26.2019	24.389	14.6166	33.5789	26.0544	37.1441	28.3006	34.1993	43.5046	63.4537	40.8052	37.1709	23.5468
EHI_059280	1080	hypothetical protein	25.5807	5.51485	27.6626	42.9345	97.2938	26.7879	19.2466	39.5679	241.803	187.907	19.9992	6.44281	19.5536	26.7909	25.5774	23.0961	18.9613	22.0603	20.7802	21.803
EHI_059300	888	hypothetical protein	25.9946	7.72792	16.2109	41.7741	17.2653	23.8389	38.1079	7.51473	293.475	120.954	30.4492	10.9702	23.1115	43.1195	17.7525	20.7973	42.1308	12.2519	69.6517	52.683
EHI_059330	1599	hypothetical protein	77.0111	26.8837	19.0911	38.9693	42.1882	27.3604	30.6577	98.5136	813.359	160.938	63.1369	29.591	21.5775	31.0977	36.4505	26.6994	25.6959	65.6291	72.0149	52.1756
EHI_059650	1044	hypothetical protein	77.4732	93.8848	164.008	150.712	149.003	125.378	128.771	159.489	171.619	153.59	101.605	108.925	167.663	155.833	156.54	130.49	135.923	161.33	167.112	171.028
EHI_059670	2254	Rab family GTPase	59.8735	74.1604	202.861	281.49	112.315	83.4299	121.459	204.42	143.93	157.054	73.9633	82.4686	127.076	149.891	100.289	81.4024	94.8713	118.96	109.702	127.299
EHI_059810	3519	ubiquitin carboxyl-terminal hydrolase domain containing protein	15.4693	23.1436	25.2638	25.4357	30.5401	46.5709	60.4195	29.3562	33.8237	18.3811	22.0054	29.773	37.4013	33.7753	42.7426	52.2083	72.1447	44.8492	48.2492	28.494
EHI_059820	618	dual specificity protein phosphatase, putative	38.0867	52.1688	74.0938	69.9729	77.2085	92.7713	92.5244	84.5141	91.0924	81.2633	53.0723	61.7651	84.4658	84.6668	89.1627	95.4721	108.967	102.285	101.163	91.8492
EHI_059830	2715	hypothetical protein	79.2302	96.3344	176.249	172.171	164.038	130.406	81.6825	177.013	174.142	162.861	101.771	110.936	175.613	174.407	167.692	138.076	105.452	177.283	173.54	182.363
EHI_059840	585	V-type ATPase, C subunit, putative	100.51	115.757	221.342	260.234	226.793	148.062	82.2211	220.242	220.324	229.871	124.166	130.499	201.849	219.461	192.093	145.137	103.446	186.919	185.423	213.52
EHI_059860	663	C2 domain containing protein	81.6949	102.333	179.7	252.25	178.905	127.184	86.0304	215.526	206.559	198.625	102.801	115.446	183.71	209.322	171.675	132.765	103.155	185.285	181.944	195.927
EHI_059870	2646	hypothetical protein	45.9546	51.3806	77.7784	165.752	87.5637	48.6689	47.5098	78.6412	70.282	81.8867	55.7499	57.403	57.4974	111.315	60.8348	45.866	41.822	53.4528	48.5679	61.2923
EHI_059880	1161	glycerophosphoryl diester phosphodiesterase, putative	37.8074	47.9552	55.9514	71.7108	63.0642	75.8205	90.9855	65.8222	88.0148	51.3706	52.0909	58.2207	72.5014	81.4808	77.7318	84.2864	102.439	86.2366	103.095	69.8447
EHI_059890	975	hypothetical protein	37.47	51.7917	51.935	62.3066	63.2823	81.4191	90.5888	57.4517	71.1245	54.5023	51.3621	61.783	74.13	79.6101	85.2923	90.0339	99.2271	77.5456	90.154	74.3722
EHI_059910	1847	histidine acid phosphatase family protein	38.9199	51.7356	73.513	94.6663	71.9537	66.0934	71.0582	70.8343	76.1655	66.0185	52.234	62.6451	84.3028	96.3382	84.176	73.7584	80.1696	83.0631	87.0086	80.0394
EHI_060210	798	hypothetical protein	34.6205	42.8352	15.773	31.4691	7.87244	9.06358	17.1579	10.4528	10.8531	147.565	23.0567	27.9027	15.2818	19.5404	10.3304	10.2189	14.3115	12.4257	12.2204	20.3232
EHI_060740	708	EF-hand calcium-binding domain containing protein	165.456	150.51	190.96	205.016	130.774	138.037	117.637	398.942	131.587	167.541	169.937	155.002	187.997	187.697	146.873	140.248	129.416	221.165	150.002	183.914
EHI_061020	1143	hypothetical protein	32.2806	33.7575	33.6692	33.0014	50.7094	36.1151	75.4739	39.408	29.5197	21.3594	40.5933	42.4399	46.1896	43.9589	64.0252	41.9675	89.4661	59.8825	48.0352	32.4708
EHI_062300	327	hypothetical protein	102.829	94.6346	0	191.512	185.484	101.961	0	122.638	171.237	210.792	121.83	111.259	0	193.393	177.797	110.02	0	128.452	150.336	195.046
EHI_062360	1524	hypothetical protein	46.9898	40.1861	16.9453	79.3812	69.8808	46.6486	12.4755	136.665	75.0226	78.2694	52.5963	45.5272	18.1506	70.0311	61.115	47.6856	13.0926	67.5937	65.9169	67.2269
EHI_062540	747	hypothetical protein	19.4653	18.8932	23.919	32.2227	26.8316	32.8256	51.0942	25.6829	17.7937	16.6077	26.9869	23.9526	37.2292	41.7491	38.3346	38.8503	64.4931	41.8499	29.3283	23.1721
EHI_062740	1362	hypothetical protein	16.7478	19.2032	16.5708	20.8095	26.3021	45.3325	41.8262	22.7072	18.1493	9.01118	23.3765	24.2305	26.6425	29.2581	37.0591	48.4268	53.5877	35.2889	29.2283	15.8003
EHI_062810	822	tyrosine- protein kinase 2, putative	18.7949	20.7923	23.6727	24.5924	37.3941	47.4285	37.4565	6.86916	22.0237	12.1869	23.5514	25.6369	29.4902	29.298	39.0596	44.6426	40.8823	11.8953	30.2277	18.0225
EHI_062840	1098	UDP-N-acetylglucosamine--dolichyl-phosphate N-acetylglucosaminephosphotransferase, putative	25.6579	33.2542	31.6891	35.3978	47.2023	65.5506	56.7932	28.1084	23.992	20.543	37.157	41.1012	46.1864	46.7072	61.7756	72.0844	71.8521	48.0381	39.2974	31.9553
EHI_062850	639	hypothetical protein	20.7642	23.5048	23.8863	29.3523	32.4199	46.1035	50.1819	27.0112	20.6128	15.677	28.0427	28.9343	35.6084	37.1462	46.6244	51.4221	59.7805	39.0092	30.1041	24.404
EHI_063240	351	hypothetical protein	134.376	137.595	74.8112	311.117	134.448	157.812	101.058	70.928	108.808	36.4785	144.04	142.733	104.653	229.037	147.098	158.53	126.035	98.8742	134.348	60.8662
EHI_063580	1512	hypothetical protein	8.77533	33.6543	43.6803	38.1793	46.248	48.6522	46.0285	45.7043	38.3858	34.0923	13.7561	40.3661	50.7528	44.6897	53.3739	53.9333	55.3038	54.0123	49.2999	41.667
EHI_063680	1380	hypothetical protein	21.7319	38.2808	29.3546	36.5457	42.0006	59.1862	80.9676	27.851	29.5492	21.8255	31.0712	47.1085	46.6628	48.3366	57.536	65.0013	92.4602	45.7063	42.9801	32.9964
EHI_064310	827	hypothetical protein	22.7472	23.3282	16.0946	19.4037	24.0552	59.5137	28.3944	16.526	25.3813	13.4769	31.5344	28.8474	25.7154	26.1878	35.151	61.1937	39.2066	29.3087	36.6677	23.759
EHI_064520	747	inositol hexakisphosphate kinase, putative	28.468	30.5065	29.1483	28.7354	34.5407	69.1936	31.3403	17.8663	32.3668	17.0517	38.7669	38.8564	43.9981	37.8061	47.8215	70.6369	43.5811	29.4978	47.9267	28.8085
EHI_067080	852	hypothetical protein	21.7597	42.0959	13.9242	14.4315	31.6884	68.5341	0.0832664	19.8066	42.5669	4.1269	29.6702	48.5349	24.0881	21.5557	45.6625	73.192	0.154073	33.9445	54.2501	8.41939
EHI_067700	1227	proteoglycan-4 precursor, putative	43.4026	7.91437	11.909	57.7477	149.211	32.6362	6.18655	3.92202	145.729	173.019	15.9081	8.26335	11.1508	16.0974	14.1444	17.788	7.70292	5.61197	12.4115	15.3781
EHI_067710	915	endonuclease/exonuclease/phosphatase family protein	145.903	25.7543	74.8679	0.683283	239.486	71.1416	52.9553	54.4169	583.564	647.249	62.9483	29.3321	50.3852	1.13612	59.7472	58.716	42.3222	46.6584	58.5446	64.7627
EHI_068690	597	hypothetical protein	14.157	15.6156	12.9651	13.0905	20.169	35.7544	35.7686	17.7338	15.0109	2.55588	21.1717	19.9806	22.6688	18.864	30.5241	43.389	49.4738	26.7592	24.1665	6.00781
EHI_069330	1281	hypothetical protein	14.5434	13.5443	11.8022	18.1395	14.7708	40.6248	25.6414	13.3237	12.5359	4.97175	20.3583	17.382	19.3878	25.157	24.1608	45.3102	38.0183	23.6517	22.3166	7.791
EHI_069510	450	hypothetical protein	19.3875	21.2921	8.51982	21.7663	15.1238	45.8661	31.6879	20.8177	25.127	3.68566	25.599	23.415	16.5242	30.0315	24.1043	49.0349	38.506	33.0522	35.92	8.31689
EHI_069830	1044	hypothetical protein	17.2356	14.6346	19.6089	37.0291	80.3041	55.0853	36.151	29.931	42.9767	20.0169	19.1563	16.1864	16.2393	28.5445	32.9703	41.1228	27.5366	24.6678	32.7569	9.41028
EHI_070560	867	hypothetical protein	12.2639	13.7394	15.2686	26.3206	3.45043	5.90062	10.3101	13.6913	5.61902	13.7734	10.3341	12.3824	14.2371	18.385	4.00349	3.31965	10.2957	10.8014	4.16014	11.871
EHI_070780	459	hypothetical protein	22.3732	27.9269	15.9175	16.7992	26.8846	52.6534	57.96	25.442	24.7653	7.80492	34.1599	37.6823	27.2163	26.0454	40.9616	61.1368	69.7822	38.1049	41.0365	13.9294
EHI_071320	888	protein kinase, putative	23.4361	23.3296	46.5147	67.0029	24.9294	14.3034	38.5872	8.88761	300.993	42.9578	27.3863	28.8807	38.6867	43.5098	24.4301	15.9356	34.4437	10.0807	32.4941	40.0391
EHI_071330	720	endonuclease V, putative	22.4672	19.7815	23.3089	20.5507	26.903	9.80045	19.4108	49.9946	9.68992	24.0489	23.3324	22.0896	22.7207	20.9354	23.7026	11.9922	20.7845	29.4563	10.2046	25.1239
EHI_071350	582	hypothetical protein	10.9304	14.9057	7.33324	13.0698	8.48113	13.0336	29.9862	16.4269	9.40401	2.96372	16.2193	18.1044	13.032	16.6709	11.9279	15.2478	32.0282	22.2431	14.0014	5.89471
EHI_072460	1065	hypothetical protein	74.5803	47.1717	163.83	217.403	59.971	83.3176	90.6605	55.2475	505.947	151.932	75.4148	55.8152	85.5999	97.2851	46.0359	61.7065	65.9434	53.7939	81.9082	81.9975	Putative segmental dupliction in MS84-1373
EHI_072470	573	hypothetical protein	80.5696	47.6791	153.892	323.513	110.681	273.079	100.286	96.6383	969.342	187.1	90.1884	62.7993	128.992	192.913	90.6121	189.197	95.9902	81.4769	140.348	156.758	Putative segmental dupliction in MS84-1373
EHI_072480	1734	hypothetical protein	35.6911	20.0864	72.1295	91.0403	19.7537	45.8824	40.4629	39.3718	274.881	55.8205	40.9672	25.2234	53.2604	54.7553	19.0166	30.9834	36.1108	25.0973	48.535	38.0412	Putative segmental dupliction in MS84-1373
EHI_072490	3318	hypothetical protein	38.3181	22.8286	58.5594	87.9644	31.3082	114.681	43.1046	32.875	382.546	65.0621	39.9261	26.7232	48.0486	60.7815	32.2554	72.7919	37.0311	35.3218	64.0154	51.6046	Putative segmental dupliction in MS84-1373
EHI_072500	1680	hypothetical protein	183.543	102.042	143.901	365.384	75.6785	374.027	81.6689	46.9774	1296.11	199.934	174.279	120.704	152.347	235.24	100.463	264.114	99.5469	77.3022	225.746	185.923	Putative segmental dupliction in MS84-1373
EHI_072510	525	hypothetical protein	180.719	96.4311	215.223	496.59	101.285	474.118	103.374	62.6976	1615.65	268.4	175.536	115.497	211.604	297.675	128.924	325.275	120.019	96.7958	258.268	237.626	Putative segmental dupliction in MS84-1373
EHI_072520	327	hypothetical protein	117.559	77.2123	106.627	258.112	65.6397	318.829	59.6616	33.75	733.687	140.799	114.98	92.4116	125.978	205.579	85.8026	240.578	79.485	54.329	199.767	140.681	Putative segmental dupliction in MS84-1373
EHI_072530	735	hypothetical protein	69.4882	44.569	49.6032	147.299	31.7468	228.011	69.3022	20.3405	665.434	60.5651	80.3233	57.3428	69.8062	140.964	46.8313	193.181	92.1573	36.35	209.377	77.6526	Putative segmental dupliction in MS84-1373
EHI_072740	1758	hypothetical protein	45.336	57.3744	45.5096	139.882	59.7284	88.7058	55.3259	44.0536	64.3866	21.2837	57.7906	66.7212	62.3463	126.445	68.611	87.3154	68.0994	60.8684	72.9484	36.1913
EHI_072950	876	hypothetical protein	13.2791	17.8847	1.32124	10.1108	21.8559	32.6234	5.02108	9.30235	11.1912	3.10504	14.4286	17.0211	2.54653	11.867	14.1984	22.1774	7.19291	12.577	16.6221	6.23055
EHI_073290	2808	hypothetical protein	10.9067	14.2021	9.8151	12.7282	10.2541	24.3127	32.1113	10.0999	11.1378	5.29222	15.7259	17.7	16.4712	17.8318	15.812	29.5535	42.8219	18.0485	17.8877	8.49683
EHI_073430	3018	ankyrin repeat/GTPase-activator domain containing protein	13.0988	17.7616	14.8367	18.0228	15.1906	29.9274	39.021	13.6918	13.392	6.90236	18.7666	22.7264	23.1601	25.4893	23.2418	34.6495	51.0642	23.0898	21.8218	12.3493
EHI_073470	525	ADP-ribosylation factor 1, putative	10.0399	13.0712	28.6596	20.4432	14.1029	13.7766	16.0804	0.611088	10.6541	16.5539	12.4947	14.7685	24.3614	20.131	16.2532	14.1622	16.0025	0.786958	12.977	18.1189
EHI_073980	756	hypothetical protein	19.2336	19.1821	25.6436	52.2381	17.3121	15.4007	18.9557	17.9931	19.7299	24.7465	18.8352	19.7229	23.4092	27.9597	18.7478	16.18	18.7529	8.37965	18.2003	21.8648
EHI_074480	243	hypothetical protein	29.5449	24.5105	20.5404	69.4671	28.3148	55.1729	34.7416	18.4835	24.0082	6.27926	37.5294	29.4528	29.3763	66.3089	42.257	59.2209	45.9177	29.4704	37.3823	13.4764
EHI_074490	900	hypothetical protein	31.8076	27.6222	17.2808	59.5101	22.8519	44.298	31.3726	15.8272	38.1582	6.26561	38.0429	33.5762	26.1082	57.5604	31.8177	48.7684	37.9226	25.2482	42.1541	10.7427
EHI_074500	342	hypothetical protein	17.2723	12.4936	5.28787	35.6476	14.8702	23.7274	6.84538	4.12752	6.15512	2.1338	19.1805	13.9513	8.69693	30.3963	16.0696	24.5455	9.97964	6.84561	8.98391	5.01567
EHI_074540	342	hypothetical protein	58.9915	49.2172	35.1115	190.73	84.6287	65.5083	27.3815	22.889	28.1377	38.4084	60.3485	48.8297	44.3544	83.0831	56.6664	60.3118	32.2419	27.3825	35.9356	42.4052
EHI_074550	210	hypothetical protein	52.3635	46.2425	39.9582	167.713	67.6655	62.1629	20.9451	37.8875	38.6642	21.1662	48.76	52.0684	48.1562	100.655	64.0487	57.1058	27.5043	43.2827	47.7096	35.6438
EHI_074560	927	hypothetical protein	148.327	135.765	110.731	417.702	147.882	169.557	89.5397	107.909	130.67	57.9686	156.714	146.907	137.167	262.785	160.852	164.812	110.171	134.895	153.185	95.0454
EHI_074580	321	hypothetical protein	68.5129	62.5211	66.7043	165.228	79.4478	70.893	42.8752	72.5596	92.3712	38.0277	75.7602	63.7915	71.3474	107.949	77.4943	72.4764	51.5268	68.2153	76.9893	51.4948
EHI_074600	726	hypothetical protein	16.3982	18.1913	5.77907	35.5947	16.8943	29.8873	14.1691	36.1476	13.0064	2.46726	20.9358	20.8117	10.0374	37.7064	21.913	30.3935	18.6238	29.5922	20.0564	5.1551
EHI_074790	306	hypothetical protein	13.3645	16.0791	8.51036	22.8152	28.1067	47.8493	54.4824	26.6303	16.3137	6.07049	21.4371	23.389	16.0382	36.2371	38.2834	56.434	70.7832	43.2055	29.2494	12.2307
EHI_074920	495	hypothetical protein	19.8281	26.9421	52.9018	54.9421	33.6924	30.6487	80.9754	62.4791	27.3383	34.5781	15.8378	20.8847	27.9409	30.1015	26.0035	30.0411	37.127	31.4386	21.8597	14.4916
EHI_074940	519	hypothetical protein	11.7319	13.7213	12.5442	17.6679	11.528	21.0738	64.9286	15.2066	22.4817	3.96261	13.8723	18.0037	21.2044	21.6991	18.6704	25.417	51.8506	21.4935	29.8576	7.81211
EHI_075310	1602	hypothetical protein	25.9248	20.4483	80.2853	16.7163	72.1738	44.5976	57.3921	35.767	109.551	38.7201	33.1572	25.8126	57.3704	21.9547	47.0351	43.717	44.7402	39.1146	58.7048	46.6268
EHI_075650	366	hypothetical protein	40.9699	7.07536	10.6728	43.2746	80.9183	57.8387	32.7578	2.80499	180.762	77.9425	45.4627	10.8637	16.6596	53.4924	75.0791	62.2547	43.7569	5.64417	91.9778	48.9981
EHI_075660	1251	CAAX prenyl protease, putative	120.082	22.0456	28.276	65.3024	173.728	87.8515	45.3105	6.36	464.953	327.307	75.9682	26.5393	37.6846	66.8936	100.579	82.824	55.929	11.6691	99.4159	79.4044
EHI_075670	2268	hypothetical protein	33.0177	7.25037	7.8143	20.6288	60.8725	48.3022	34.2516	3.93246	178.683	51.6577	33.4378	9.90527	13.5079	27.8069	61.6638	51.7125	44.9723	7.28665	75.2751	30.4595
EHI_075680	477	hypothetical protein	74.4939	17.3725	16.8334	54.6125	158.2	102.442	56.5164	6.18775	386.966	192.489	65.4062	21.6728	28.3717	64.6542	106.726	99.5581	71.0017	12.1261	122.105	76.1728
EHI_075710	618	hypothetical protein	118.819	30.3794	26.3367	59.0133	171.117	101.335	60.8411	8.30605	539.45	287.91	98.1191	37.9598	40.6687	68.6867	126.138	97.8007	77.1055	15.5991	159.094	100.176
EHI_075720	618	hypothetical protein	47.4981	8.38053	10.1835	23.9425	78.6607	62.2281	36.5047	3.11477	214.398	92.1056	44.529	12.546	18.5295	30.2782	72.5471	69.8576	50.9789	5.79395	95.1104	36.5883
EHI_075730	411	hypothetical protein	214.483	43.7898	46.2893	80.8759	316.439	151.943	70.7704	12.9577	862.947	672.296	140.53	53.2086	64.4081	89.791	152.368	142.973	83.681	22.7854	165.765	158.977
EHI_075840	996	hypothetical protein	17.4275	16.3799	12.3469	16.3206	15.1679	29.5785	40.7424	14.4305	10.8091	7.2603	23.2922	22.1562	20.0082	23.1359	24.2496	35.1579	55.3551	25.8566	18.7773	12.0557
EHI_076850	3873	leucine-rich repeat containing protein	24.3798	22.9673	15.2222	14.5553	19.1363	33.068	47.4236	15.4902	15.6378	7.50263	27.6364	26.179	23.3079	20.936	26.7743	37.2802	54.2639	24.3931	21.4884	11.3141
EHI_077760	1431	hypothetical protein	15.8768	18.3678	23.5061	38.0831	0.522628	0.862933	40.7513	0.493226	267.602	29.6243	19.4542	21.8118	24.6304	34.3854	0.808531	0.670425	38.7115	0.962388	43.7821	24.955
EHI_077870	1221	trichohyalin, putative	23.6687	11.1346	55.5125	6.74189	38.5272	268.73	97.031	0.262753	1107.97	4.67272	32.2346	15.1425	65.1629	4.82456	49.2747	160.486	76.6551	0.563954	103.609	3.95921
EHI_078540	369	hypothetical protein	127.575	113.338	118.799	133.004	1099.12	987.216	58.4463	271.785	270.731	126.751	111.432	100.211	122.118	131	192.443	270.394	70.4379	139.584	136.121	115.794
EHI_079070	3684	hypothetical protein	12.2109	21.5096	13.3327	11.9078	17.8647	24.5171	40.4591	12.7841	14.5626	6.30283	17.2849	26.4967	20.9109	16.5546	25.5176	29.0365	50.2064	21.981	23.7512	11.1326
EHI_079290	924	EF-hand calcium-binding domain containing protein	15.7366	14.4333	7.90708	8.90893	13.1122	22.9101	33.0146	11.5273	8.46187	2.08216	19.22	15.9217	14.1636	12.1881	18	25.9572	38.7845	20.4192	14.0237	3.88167
EHI_079610	436	AIG1 family protein, putative	21.4691	21.9758	8.79339	14.5785	97.7735	78.4935	6.34582	35.7613	6.3455	8.3688	31.5584	28.7266	11.2561	17.8822	103.162	85.2658	7.2259	48.0117	10.4173	13.2336
EHI_079710	894	hypothetical protein, pseudogene	28.6664	59.6705	27.0256	36.8315	55.7983	95.8997	111.017	38.0392	54.7623	19.0714	36.5086	62.4884	41.9204	48.838	69.5629	98.9962	110.273	57.7675	62.9083	24.4204
EHI_079880	951	RNA recognition motif domain containing protein	23.0303	22.0564	33.4687	58.0718	34.445	24.1147	22.6033	48.1063	32.9497	62.2957	23.2167	21.9503	30.3378	38.0768	27.0699	22.6982	20.153	28.3834	24.5822	32.6313
EHI_079950	1195	hypothetical protein	108.142	109.218	151.94	231.77	185.625	117.507	103.06	149.699	159.747	210.961	114.071	112.796	142.744	171.084	148.62	113.199	103.479	131.264	129.004	160.248
EHI_080100	1143	cylicin-2, putative	97.7165	56.7533	218.66	506.599	113.589	481.843	151.072	49.3442	2042.7	284.173	112.821	69.2257	174.089	246.018	130.328	301.537	138.161	73.0157	207.101	158.398
EHI_080200	696	surface antigen ariel1, putative	10.707	13.2084	16.7334	10.0308	8.9187	9.88494	17.43	2.85789	28.8624	5.52848	10.8042	9.71181	11.9658	6.72124	8.93523	11.0273	11.3164	2.57231	11.9	2.68865
EHI_080230	783	hypothetical protein	21.2399	18.8514	24.1127	23.1557	24.8339	45.0595	45.9363	22.9451	18.435	13.387	27.7894	24.1208	37.4168	32.7488	36.3874	51.4609	60.8573	35.001	30.0272	22.1067
EHI_081320	490	40S ribosomal protein S23, putative	16.692	17.9685	20.3728	37.4272	13.7366	9.36043	13.0303	14.6661	15.3429	15.9762	19.2645	21.0978	26.1014	32.1766	15.9384	10.7685	14.7345	16.8634	17.9933	17.8219
EHI_081360	1056	hypothetical protein	56.541	71.7285	45.0743	52.1003	58.3574	98.5614	141.214	68.7214	66.4663	33.9248	57.2704	72.2933	59.0082	63.1672	65.1913	101.752	121.202	81.2482	71.0945	36.032
EHI_081625	1614	hypothetical protein	32.0947	26.0723	30.2529	34.0234	27.895	50.0588	59.7345	25.6021	30.2585	23.1004	42.9227	33.3808	45.2418	45.4079	41.0401	56.7662	73.2806	41.8102	47.5086	35.5555
EHI_081640	1257	hypothetical protein	41.1376	41.6146	38.0969	49.2404	39.5062	77.6083	120.835	47.5744	43.7805	20.6889	48.7491	49.1876	51.5838	58.5799	53.6163	82.047	120.932	67.2702	59.9387	25.9283
EHI_081680	549	hypothetical protein	75.484	74.9988	81.9568	107.427	71.5187	134.957	163.208	83.4486	91.0382	61.5081	76.354	78.9432	85.3297	112.981	87.9874	136.305	140.835	102.097	93.6811	67.6032
EHI_081700	752	hypothetical protein	76.256	85.0568	87.8253	108.912	74.6887	108.144	162.452	106.315	83.5782	48.8741	84.4647	92.2653	99.2769	119.807	88.0834	110.035	151.869	121.052	93.9727	64.0771
EHI_081810	486	hypothetical protein	39.0816	29.5724	69.3612	37.5208	0.461655	3.26682	62.3306	22.4443	88.6077	37.6756	46.0887	32.3163	56.3046	41.3539	0.892753	4.44156	52.1301	30.6039	66.5186	46.205
EHI_081820	504	hypothetical protein	24.7031	20.5522	37.8914	23.5692	8.90335	16.8008	52.2219	14.768	53.939	17.9018	29.5226	23.6674	41.9006	27.5014	12.6261	18.5594	42.4546	18.581	44.794	23.8244
EHI_082900	1033	hypothetical protein	29.1199	25.946	31.1621	25.9241	25.774	33.3007	72.866	27.4546	25.327	32.2397	40.2695	33.4873	47.2211	36.7315	37.3816	39.2388	84.125	44.3949	42.0288	48.0053
EHI_083760	1488	hypothetical protein	18.5666	17.3161	54.1077	16.0362	96.2495	94.9616	54.4469	53.5564	71.381	26.7061	28.7085	23.3811	66.4632	23.4039	92.6268	94.6161	59.9893	68.211	84.7486	43.2822
EHI_084730	585	multidrug resistance-associated protein, putative	29.3608	23.4612	29.9245	47.9145	27.8698	24.4257	24.6178	54.9509	50.4801	64.0737	26.5289	23.7888	29.2351	34.6517	24.228	22.9595	23.5614	31.5456	30.371	33.5875
EHI_085960	2310	hypothetical protein	13.2581	14.5734	10.7724	15.9233	15.508	24.2084	37.2835	10.6663	10.1542	6.86393	17.3153	17.3848	17.0607	21.4511	20.7235	27.2031	47.6779	17.8854	16.8285	10.3286
EHI_086030	1890	hypothetical protein	21.3493	21.5113	19.2136	23.8173	22.5156	43.7754	39.3377	16.1599	15.2748	16.6732	29.2898	26.192	29.9009	31.7182	32.6748	46.4461	49.4522	26.742	25.2331	25.5777
EHI_086360	1317	hypothetical protein	56.3075	30.4772	63.8794	47.7092	69.7341	86.2618	90.1736	36.1502	56.9019	40.198	68.5166	39.0971	78.7063	60.384	85.985	90.875	101.568	56.2582	77.0888	61.4531
EHI_086510	805	hypothetical protein, conserved	25.8525	14.9585	44.9305	51	48.7749	51.498	29.5229	20.7239	41.6901	44.9146	27.6262	17.5345	43.5992	42.3999	39.5251	45.5854	28.374	25.1484	30.5341	36.225
EHI_086560	1371	hypothetical protein	24.99	14.6384	34.4015	25.9931	32.2936	43.3622	43.6732	13.6659	20.0481	14.42	31.742	19.2861	43.6065	33.3627	41.0354	50.9079	55.7254	22.5009	29.8159	24.1135
EHI_086570	1770	hypothetical protein	42.5641	27.2126	50.3097	38.3835	58.7742	69.8656	90.9032	25.6294	45.7709	28.898	55.591	34.7069	68.8134	51.4882	76.6436	77.2381	104.201	42.7158	66.567	44.1394
EHI_086580	2121	vacuolar protein sorting-associated protein 35 , putative	24.5942	12.0872	27.114	25.5957	33.6741	40.2553	55.8915	16.3663	21.5794	15.608	32.9643	16.122	38.6343	35.6973	44.6629	46.137	68.3276	26.5566	34.1368	24.2625
EHI_086690	1269	hypothetical protein	103.554	60.7093	173.178	183.193	158.299	121.081	102.138	78.5241	107.776	114.177	116.875	72.3787	161.96	166.432	144.398	121.529	108.616	102.23	119.691	135.789
EHI_087210	1002	hypothetical protein	165.341	88.9038	233.98	306.154	171.968	129.929	158.1	191.788	175.271	224.847	168.935	102.975	205.563	234.297	177.246	136.917	154.328	181.287	175.316	209.479
EHI_089000	1388	hypothetical protein	16.2377	12.78	18.3972	14.2638	14.3865	14.6159	30.9737	3.23595	14.7328	19.8356	22.708	16.615	26.8934	18.8487	21.1521	16.5887	37.8301	5.06023	23.0986	29.0986
EHI_089570	1965	hypothetical protein	21.1357	22.6012	22.3456	9.33298	48.2222	60.8675	32.3847	16.5227	15.3039	14.2474	21.0068	21.6512	24.37	10.4925	37.7573	50.7762	27.5902	11.7743	14.4124	13.4118
EHI_090380	429	hypothetical protein	16.9471	11.469	8.93687	18.9456	10.8085	19.3268	31.2546	10.4697	8.83239	5.56714	17.9014	10.1952	13.1731	22.2126	14.1592	20.1268	30.2932	15.73	10.8987	9.08751
EHI_091070	1373	ruvB-like DNA helicase, putative	127.283	148.623	180.713	296.285	174.96	137.992	139.664	238.665	187.004	223.088	142.398	148.707	178.504	221.085	166.641	140.448	140.353	186.766	169.489	202.622
EHI_091110	1335	hypothetical protein	30.2929	36.6615	28.7185	47.6903	33.9488	60.2563	69.5082	40.5172	39.6007	25.195	40.5077	42.8886	43.557	59.8294	47.992	67.911	86.8254	58.0787	52.6342	33.7582
EHI_091950	3297	hypothetical protein	37.3493	32.8312	35.3024	40.0115	33.3904	58.4282	70.8569	33.5125	35.1161	29.7602	48.2844	40.9432	47.7231	50.9213	46.8927	65.5444	81.5813	50.0829	52.5109	42.0007
EHI_092080	1449	hypothetical protein, conserved	133.276	112.412	208.577	275.064	146.118	152.546	133.024	143.739	142.91	182.131	148.731	125.54	201.985	228.022	158.6	158.738	136.887	154.065	150.919	180.264
EHI_092240	906	hypothetical protein	21.7668	26.296	25.2305	28.8679	24.6817	54.3244	68.6722	23.017	25.4253	15.5969	30.9038	33.3539	37.9181	38.2469	34.7996	61.4171	84.7608	38.4576	41.2851	24.2691
EHI_092250	2955	hypothetical protein	26.4794	23.9679	22.7908	27.7516	23.0818	47.3407	62.3002	24.3412	26.6426	12.5724	36.0053	30.4769	35.8835	38.0524	35.4836	53.5693	77.2964	40.0803	42.5398	21.4783
EHI_092360	8319	hypothetical protein	15.3486	16.218	15.6867	16.8344	19.5354	37.8517	47.6876	17.4776	14.3005	5.85345	18.9438	19.3812	23.7405	22.618	26.7208	41.8625	54.3608	27.1495	20.5061	9.09145
EHI_094080	2535	leucine rich repeat protein, BspA family	18.104	18.9494	15.609	16.3597	18.7634	29.7145	41.0826	14.7818	13.405	11.9337	23.0366	22.9	21.941	23.5796	27.0996	34.5338	54.7349	24.0666	22.7124	16.4861
EHI_094790	990	hypothetical protein	64.7167	100.706	77.0145	124.409	80.3028	82.8584	84.9166	40.2485	61.4809	298.27	79.3504	107.034	94.9389	129.681	95.6869	90.1234	97.5911	60.7905	84.7399	155.627
EHI_094800	1683	major facilitator superfamily protein	100.544	137.403	125.034	189.951	122.381	116.138	106.393	67.2524	99.6688	533.888	115.503	141.515	139.704	171.92	133.884	120.849	116.529	91.9754	118.982	208.293
EHI_094810	450	Ras family protein	130.26	180.12	182.292	232.252	175.337	136.03	131.481	80.4192	132.451	724.452	152.172	185.553	194.324	218.691	188.014	143.374	144.981	112.01	161.789	290.745
EHI_094820	525	RhoGAP domain containing protein	88.1091	127.999	110.367	153.224	104.988	115.925	101.482	45.5872	94.9708	413.846	110.929	136.325	128.889	158.078	122.863	122.892	116.518	69.2523	119.846	200.497
EHI_095160	267	hypothetical protein	45.6095	60.1326	89.4066	97.9564	115.964	104.391	75.46	86.2733	36.0416	56.4029	58.125	73.7148	106.386	116.155	123.501	104.202	90.9553	100.065	57.0371	73.5905
EHI_095300	396	hypothetical protein	83.7645	98.4172	0	69.4671	0	0	0	261.356	211.872	0	89.6934	99.9053	0	80.0665	0	0	0	139.109	132.912	0
EHI_095310	348	hypothetical protein	124.305	136.92	0.207868	85.9355	0	0	0.203859	211.853	283.784	0	137.926	145.106	0.427349	104.553	0	0	0.377214	180.458	193.471	0
EHI_095320	1395	hypothetical protein	51.9865	55.7828	4.4077	33.9866	0	0	14.5446	88.4501	125.592	11.6039	55.281	58.0031	4.90395	38.6261	0	0	6.58706	63.281	71.5336	6.70717
EHI_095440	402	hypothetical protein	112.807	74.0801	224.932	222.917	109.578	96.5418	1181.85	211.008	0	216.518	122.184	86.5451	160.556	181.878	114.046	95.4605	215.192	148.338	0	152.451
EHI_095450	348	hypothetical protein	123	89.668	182.3	190.436	117.985	117.098	593.434	161.886	0	175.958	130.57	101.117	172.222	175.25	133.405	124.747	204.45	153.943	0	171.626
EHI_095460	1434	hypothetical protein	102.159	64.559	139.581	121.422	93.1983	77.6245	312.07	137.143	0	147.951	107.443	76.1121	124.554	120.339	102.469	80.6172	137.221	123.888	0	132.453
EHI_095470	1500	hypothetical protein	27.3848	28.0538	12.4421	23.9661	11.0188	17.9936	81.3953	34.1782	33.0794	11.057	26.4523	26.6401	17.6478	27.9524	15.2339	20.4667	43.4068	31.3996	29.6563	15.8021
EHI_095480	1185	hypothetical protein	87.3509	81.8396	61.6552	94.9676	39.6346	38.259	176.011	133.689	133.942	65.3341	73.9886	73.3152	55.722	78.076	42.1063	41.2897	89.9508	80.4225	74.4028	58.692
EHI_095490	831	hypothetical protein	42.5413	43.3155	24.8961	36.8652	20.4295	23.3513	104.494	69.7236	63.0394	23.8703	41.3943	39.7135	27.9181	39.4054	25.5837	26.8418	57.8159	53.0321	48.8693	29.0866
EHI_095500	780	hypothetical protein	115.23	95.2834	89.1242	120.766	53.4064	46.816	227.018	257.973	148.819	85.0536	86.9709	81.3068	74.9308	95.2923	61.188	53.1963	95.5919	96.5789	84.4337	78.9705
EHI_095510	1524	hypothetical protein	104.475	87.169	111.545	132.849	58.9864	37.9671	318.918	651.621	308.97	102.516	70.6534	71.0955	71.724	81.5134	54.8516	39.0298	76.9191	81.0582	74.3318	71.6268
EHI_095880	507	hypothetical protein	9.67939	15.5784	15.552	29.801	29.9448	31.3151	12.4535	7.71996	11.151	11.9075	11.0449	14.9007	16.7197	20.8457	21.1091	23.6533	13.2047	9.2355	13.4377	16.3016
EHI_096300	1407	hypothetical protein	19.3125	20.7056	18.3544	28.4385	19.7203	37.2375	45.5306	25.4012	26.3318	15.6071	26.495	25.9989	28.4329	36.4496	28.2674	40.2298	56.9119	37.4882	37.0283	20.8366
EHI_096450	636	hypothetical protein	143.748	170.807	211.327	339.143	206.491	172.802	143.448	242.634	199.346	262.342	159.239	168.798	204.37	256.074	191.698	176.866	153.149	203.762	186.517	224.35
EHI_096570	685	lysozyme, putative	146.202	152.729	216.592	372.384	205.04	164.304	145.304	300.214	232.324	292.291	152.753	155.272	201.257	253.185	186.43	161.414	145.26	203.862	183.706	222.871
EHI_096650	584	histone H3, putative	108.619	127.484	179.73	301.361	168.914	138.952	107.751	211.5	168.693	212.43	122.735	132.765	171.891	209.156	157.504	132.654	117.11	166.723	157.834	190.655
EHI_099710	330	hypothetical protein	8.81248	19.2257	10.0835	23.3662	26.9691	43.8347	26.0124	17.4993	13.4869	7.43832	11.1511	21.688	14.8718	26.7763	31.5548	39.2473	29.8342	23.3703	19.8356	12.2863
EHI_101410	645	hypothetical protein	12.399	17.8661	0.112152	9.20842	19.5957	35.2816	0	9.84846	10.0707	12.0341	12.8987	17.2607	0.23057	12.0878	13.0051	17.8489	0	11.3163	8.69868	9.42904
EHI_102170	1347	elongation factor 1-alpha 1	57.3474	64.1148	67.3974	77.7443	105.88	51.9926	29.9151	67.07	119.485	182.969	58.0823	63.6122	66.7959	70.8727	77.8425	51.2808	36.4478	63.5935	73.1901	90.0688
EHI_102380	1068	leucine rich repeat protein, BspA family	23.911	21.8223	10.0921	23.7086	31.862	56.4902	12.6209	7.26954	11.9951	4.78307	29.9614	27.55	12.2539	31.9588	32.3648	54.3468	14.5037	10.7028	13.2586	6.8626
EHI_102800	774	hypothetical protein	28.6491	27.2676	19.5331	16.2898	23.2867	25.9826	57.6527	23.7922	23.2341	13.3712	35.3474	31.8501	29.3977	23.7279	34.0077	31.2975	71.2321	38.9666	37.7978	21.5578
EHI_104660	348	60S acidic ribosomal protein P1, putative	119.344	118.689	184.171	287.45	135.392	99.3563	104.58	168.523	117.351	153.654	135.167	128.539	179.487	224.041	145.457	104.76	115.805	151.569	132.435	154.597
EHI_104890	714	hypothetical protein, conserved	85.1511	47.3306	72.5407	100.406	37.7083	48.1787	49.9781	26.6902	310.746	81.3941	66.1038	49.284	52.6968	57.7529	31.1939	36.6149	43.3892	30.0896	55.9418	53.5094
EHI_105150	1116	hypothetical protein	21.6611	32.4858	28.1963	34.4534	43.1573	56.5897	83.5297	36.7967	21.126	11.2947	27.9559	37.2317	35.7135	41.7622	50.023	61.2506	85.3965	50.9654	34.5937	14.2527
EHI_105310	597	hypothetical protein, conserved domain containing	14.0048	10.1935	16.479	16.5813	21.1712	19.5024	24.4795	10.6403	6.1454	3.66713	18.7597	14.9854	24.1635	24.3781	27.8593	22.8997	34.5217	19.1467	11.1882	7.31385
EHI_105770	498	hypothetical protein	22.2635	23.3998	58.1029	44.9862	31.2368	47.113	43.0217	29.1187	26.9321	31.8387	28.9145	29.1423	39.7177	44.1844	30.7839	47.1983	37.9578	24.6122	32.1896	31.6267
EHI_105840	738	hypothetical protein	17.1167	17.1937	12.7425	21.179	13.1741	38.9628	53.6398	16.1715	19.5591	6.47237	24.2809	22.6284	21.3605	30.5198	21.7527	46.4739	63.5008	27.9914	30.591	11.833
EHI_107160	1923	hypothetical protein	28.6861	31.04	26.4826	41.3985	30.6464	48.2531	59.7279	40.0735	26.3034	23.3559	35.9424	37.2181	38.0494	50.7252	42.9441	55.5022	78.0251	55.9321	39.1104	29.4367
EHI_107190	762	hypothetical protein	13.7153	16.6522	17.2776	30.4944	16.8813	49.7739	85.2806	28.2929	16.1806	2.78601	21.2065	23.2202	30.4461	42.7462	28.2799	55.7119	97.6777	48.0747	28.4004	5.73014
EHI_107540	2451	hypothetical protein, conserved	43.0107	20.0215	67.1141	128.603	38.5688	176.912	68.2801	30.7339	1145.96	76.7627	55.6159	27.0916	80.5174	118.051	54.6995	156.178	79.7478	44.1079	168.305	90.0912
EHI_107550	531	bacterial transferase hexapeptide family protein	18.1415	9.26593	47.8167	128.926	16.1971	13.2887	19.506	24.1673	186.663	67.966	22.2967	13.104	44.5312	58.0792	10.6223	9.93706	23.7325	10.3742	49.5605	47.2818
EHI_108500	495	40S ribosomal protein S23, putative	15.9726	15.1713	31.858	26.9448	17.6772	11.0478	17.9149	11.0181	10.9353	16.753	14.8681	14.4587	25.5374	22.0511	19.8678	13.567	16.9724	14.7455	14.5731	17.9569
EHI_109820	1080	hypothetical protein	23.8977	30.8112	28.7343	25.3748	28.184	45.0821	62.8634	24.4181	25.2829	16.6469	32.4432	36.632	41.7235	36.7372	41.9148	49.7455	73.2928	40.2952	38.097	24.8352
EHI_109910	2268	hypothetical protein	37.0247	39.506	39.1991	33.3552	34.0636	59.0361	79.9516	33.7796	34.3947	27.6132	45.007	45.8447	49.6381	42.3979	46.4232	65.2487	86.7034	50.7637	49.7711	36.1664
EHI_110260	1485	pumilio family RNA-binding protein	11.5664	13.9506	9.88864	14.5951	12.8928	26.9661	44.2856	19.0548	12.2719	3.79734	14.0062	16.3329	15.022	19.0176	18.8939	29.8796	45.79	26.2452	15.7426	5.98564
EHI_110280	1330	LIM zinc finger domain containing protein	124.429	101.734	144.948	187.404	142.716	90.9895	90.7857	229.351	130.554	161.265	121.86	105.831	135.411	154.76	128.097	91.0688	93.2712	138.65	122.137	142.81
EHI_110330	1791	hypothetical protein	29.0751	25.7368	17.2868	26.0065	26.4744	45.0131	54.9006	41.1998	28.2084	14.8167	36.8048	32.5239	28.0662	35.5998	39.003	49.1474	67.7975	58.901	41.993	24.1183
EHI_111540	1776	leucine-rich repeat containing protein	38.5825	45.4198	32.992	50.5162	53.4381	69.4309	103.339	37.0679	51.204	34.5157	52.5204	54.739	48.6514	63.1184	71.5801	77.7874	111.536	57.6925	75.5187	49.2586
EHI_113190	558	leucine rich repeat protein, BspA family	23.7783	14.1545	12.0563	30.9987	50.5289	50.2668	25.1733	10.4641	61.1144	71.6919	20.0709	15.3202	15.1916	25.4609	19.6982	31.8073	20.2317	13.5743	18.6734	30.7412
EHI_113890	885	serine-rich protein C30B4.01c precursor, putative	87.182	88.514	33.5943	100.08	104.788	76.5432	36.6338	188.723	134.356	82.5337	88.584	90.7546	38.4817	72.8274	58.6675	59.8934	36.0438	70.3372	72.4539	59.7336
EHI_113950	933	hypothetical protein, conserved	90.1969	104.777	170.184	205.162	229.174	182.648	126.45	157.35	175.276	186.511	97.5738	103.132	126.402	131.662	146.951	147.814	95.6742	108.491	101.371	120.174
EHI_115170	596	AIG1 family protein	66.1768	56.7014	72.2167	58.2195	136.651	108.331	122.603	54.475	63.1717	95.6168	90.7346	74.0521	96.5666	72.3849	129.338	113.081	127.967	79.0259	94.8108	124.806
EHI_115290	720	RhoGAP domain containing protein	10.855	17.9832	17.6826	23.8793	22.021	56.5976	39.8069	10.6049	17.7927	6.54204	16.666	23.1941	29.1239	33.6892	34.1478	60.9605	54.6961	19.7013	30.6137	12.7786
EHI_115310	555	hypothetical protein	49.9424	60.1903	62.0413	72.0955	69.5328	130.002	87.6881	41.2732	89.187	61.6799	64.8623	72.7166	82.7995	91.1559	85.4727	128.781	96.7382	61.7868	103.5	88.5075
EHI_115340	3150	hypothetical protein	27.3502	36.2542	34.1482	36.6191	37.9876	76.0515	60.1777	22.6714	47.7527	31.5492	35.9605	42.9801	45.0402	46.2573	48.1628	79.4913	73.2615	36.5498	61.8316	39.5547
EHI_115930	456	hypothetical protein	14.9472	17.0367	0	39.9893	22.7973	28.2408	0.311154	0	0	0.145486	16.1397	17.4392	0	29.2564	22.5185	23.1429	0.287874	0	0	0.341978
EHI_116460	1432	hypothetical protein	15.8022	30.1093	18.4886	17.3183	23.8674	49.5224	49.1944	11.0226	16.8001	7.18085	23.351	35.2632	29.3904	24.6821	35.1466	53.764	63.2519	19.4267	28.8257	13.7211
EHI_117930	507	hypothetical protein	28.1419	32.1782	18.1202	29.3899	20.7991	53.9315	62.9672	30.247	24.9119	7.72025	39.4462	35.6832	31.3861	37.5906	32.5195	61.4986	75.6036	46.7208	39.5227	14.4561
EHI_118710	285	hypothetical protein	86.0956	85.8651	156.859	123.213	175.03	147.935	120.728	139.36	90.322	109.173	98.8031	96.9618	149.239	130.704	154.268	145.59	132.652	144.966	108.276	130.772
EHI_118730	447	hypothetical protein	14.6382	19.1177	12.6227	24.9429	23.089	47.7525	53.485	21.8187	15.2043	4.60088	21.4757	24.4617	20.2948	31.7835	36.8845	53.6565	70.7745	36.0469	26.8967	10.117
EHI_119720	1065	hypothetical protein	21.333	15.5618	60.2478	29.9393	55.5469	83.4833	75.0064	47.355	93.1814	20.6812	24.6375	17.3606	29.4642	25.3787	32.456	51.347	32.4171	31.8108	26.7174	25.3314
EHI_119730	627	hypothetical protein	87.5451	58.2346	159.79	156.052	154.347	141.802	127.403	130.58	257.652	84.1176	78.083	65.0006	77.0864	83.1752	80.9629	101.752	72.0209	85.8813	75.8484	67.1519
EHI_119740	1689	hypothetical protein	99.0573	68.3043	126.988	214.571	118.581	158.548	72.3291	131.824	358.801	156.29	91.9798	72.5073	75.0192	99.6058	75.1816	112.183	53.1611	80.1518	76.4031	96.3903
EHI_119760	1590	hypothetical protein	152.036	109.039	395.721	264.171	253.574	252.963	244.24	129.983	144.006	288.816	158.082	123.91	232.804	212.814	197.838	215.257	180.642	147.592	152.995	218.024
EHI_119770	519	hypothetical protein	151.114	112.265	370.471	260.602	226.238	244.048	265.455	124.99	120.636	249.645	163.385	123.727	226.945	214.988	185.59	216.276	195.262	143.821	144.912	204.317
EHI_119780	306	hypothetical protein	98.6005	76.1642	223.397	99.7738	130.757	155.078	180.603	53.6799	76.8511	85.8541	116.074	80.5621	166.214	110.976	130.447	145.788	159.584	71.5592	102.591	91.7304
EHI_119790	330	hypothetical protein	167.162	110.646	280.803	187.877	174.279	195.118	224.438	100.524	97.689	242.449	179.872	125.911	213.162	192.685	168.292	187.515	168.265	138.97	125.895	215.483
EHI_120620	933	hypothetical protein	14.8055	22.2044	19.0731	17.646	20.8413	30.6304	42.2769	11.3474	17.3407	9.6704	20.235	25.9961	28.3727	24.8839	30.5373	33.933	51.0731	19.0413	27.2042	15.2098
EHI_120750	309	hypothetical protein	18.8228	17.5991	22.0058	55.9783	47.4384	68.508	31.4537	49.6287	21.0213	12.0231	26.9245	25.0921	38.0216	65.0421	59.4418	69.0814	42.4824	57.9395	32.424	19.682
EHI_120910	831	hypothetical protein	25.481	28.2018	24.722	24.326	36.5391	46.4902	54.6372	41.6952	30.3979	12.1347	35.2333	38.0388	41.1613	33.3591	54.6481	55.4153	69.9794	61.6498	48.3871	22.5187
EHI_122200	2049	hypothetical protein	12.1083	11.8168	19.6997	8.84866	25.2214	23.4178	19.9084	15.6888	26.6525	7.70588	12.7277	11.6431	14.1532	7.01829	15.9519	18.4946	13.5819	13.5096	7.82353	7.2301
EHI_122860	852	DNA repair protein RAD51C, putative	52.3726	84.1918	70.1306	84.3878	108.232	129.407	138.056	70.2644	70.7331	55.9856	58.9648	84.2361	80.9917	92.1199	107.791	124.145	129.576	88.7406	70.0861	59.3018
EHI_123291	261	predicted protein	69.6389	81.8546	44.6223	91.8243	17.7658	16.8973	67.6813	153.896	135.498	160.644	79.6903	80.7414	38.7463	91.608	20.5025	17.4599	52.3071	103.42	109.019	112.326
EHI_123820	1503	leucine rich repeat protein, BspA family	81.8695	17.8325	17.3746	43.4689	128.727	82.7463	62.1636	8.62354	461.787	125.312	77.7081	22.2219	27.3094	55.4474	109.312	86.6504	73.3648	14.8438	139.275	72.5238
EHI_123830	1893	DNA mismatch repair protein Msh2, putative	32.4533	6.83989	5.65559	15.9081	43.577	22.4587	12.4797	5.18602	6.5768	87.8599	20.8761	7.87665	9.11317	16.4747	27.5806	21.7925	14.0771	6.91135	2.32877	23.8073
EHI_123840	1074	tyrosine kinase, putative	113.641	24.3527	59.3388	67.5266	187.04	66.1941	63.4788	35.6667	496.163	444.626	57.3534	28.3216	45.6953	51.3	58.8469	52.4799	48.0348	38.9815	61.0718	58.8048
EHI_124300	525	ribosomal protein L11, putative	48.1225	45.3794	73.027	87.5285	55.4144	50.4023	53.1059	44.2428	66.1015	102.482	47.2362	46.9562	65.1525	75.5738	54.8202	47.0552	49.5078	35.6754	58.7782	76.6342
EHI_124330	315	60S ribosomal protein L36, putative	43.8526	32.8836	54.6554	89.3148	60.5428	43.122	30.8546	74.349	48.6883	69.0797	37.0779	34.0811	49.5725	62.1531	50.0452	43.4004	34.5888	50.7151	39.864	53.9608
EHI_125020	4767	hypothetical protein	129.026	78.9586	46.1009	68.2648	71.3209	175.594	62.8471	31.5908	548.276	45.6335	86.6926	72.0658	53.7218	67.5661	68.3538	123.167	67.5767	45.3281	100.015	47.7606
EHI_125160	1302	guanine nucleotide exchange factor, putative	25.6862	32.0217	25.0016	19.3675	23.6657	45.1182	61.2987	22.9158	25.8685	22.4197	30.2292	34.5087	33.4672	27.4127	33.324	48.8163	70.0715	34.165	34.474	28.2659
EHI_125400	945	hypothetical protein	138.77	152.224	396.52	315.248	274.619	258.172	314.476	295.834	285.892	332.13	147.465	156.731	213.87	223.861	193.294	214.464	191.697	190.473	187.87	201.652
EHI_126190	1214	actin, putative	19.089	15.6783	20.1402	24.1189	37.8869	20.7795	16.5378	13.5305	24.4739	31.0397	17.7917	15.8849	19.1103	21.8357	21.682	18.5712	15.7871	9.86939	18.8166	23.1215
EHI_126330	684	3' exoribonuclease family protein	13.8178	13.8187	0	0	0.109339	0	0.414871	39.3053	0.0879303	0.290973	14.2684	14.242	0	0	0.211442	0	0.383832	18.9261	0.195302	0.683955
EHI_126540	936	hypothetical protein	15.3406	14.3866	15.9978	16.3648	53.0548	19.4124	7.20041	0.342758	17.9276	18.4283	16.9224	14.868	12.0754	12.4021	14.0609	15.3746	7.8538	0.588537	10.8468	12.9951
EHI_126560	351	AIG1 family protein, putative	143.956	155.67	112.32	260.947	316.411	264.361	35.9768	30.8939	121.317	51.4102	150.877	149.53	134.736	218.671	215.085	240.528	53.8546	54.5378	140.437	83.9686
EHI_127110	777	hypothetical protein	30.6438	29.162	17.5026	30.308	33.9771	68.5653	89.0212	34.4356	33.9812	16.4787	41.8001	35.5651	28.3272	40.3601	49.3255	76.8614	100.523	56.3632	52.9533	26.6927
EHI_128900	1782	hypothetical protein	14.7895	15.9851	18.4296	7.71856	75.6275	54.15	8.99726	16.9952	29.5997	12.0994	22.0867	21.5318	25.1201	10.695	82.7014	58.0095	13.186	29.1356	33.9589	19.7771
EHI_129860	987	hypothetical protein	41.4341	34.2392	29.4629	36.4227	40.6902	87.5785	53.9799	40.4358	54.5991	18.5515	57.5458	43.9107	47.6137	50.0291	58.6124	98.4164	69.8248	63.4869	79.0423	32.3891
EHI_130060	486	myb-like DNA-binding domain containing protein	17.2034	14.3866	29.4711	28.5158	24.3138	26.1345	28.4648	15.1829	25.3695	34.1264	19.0939	15.9536	23.5622	24.5984	19.343	23.1948	20.2578	16.7188	20.6153	25.0277
EHI_130160	1170	heat shock protein 70, putative	32.0794	27.8878	69.9886	37.6725	133.532	92.7274	37.1693	27.3109	130.159	48.5939	47.0409	38.0621	97.4926	51.0891	145.986	102.703	55.0888	46.4944	139.981	81.7028
EHI_130850	1278	hypothetical protein, conserved	19.342	17.426	16.5845	16.0622	22.8227	40.03	32.2519	22.9947	14.4008	12.5105	22.4091	19.9118	18.9679	18.9798	21.7279	35.8453	28.1441	23.5995	20.2784	16.9608
EHI_130890	2898	hypothetical protein	40.8296	43.5618	40.4624	35.5965	38.1425	54.4808	85.1659	34.3183	31.5249	35.8951	49.6323	51.451	52.241	46.1545	49.8556	60.8301	93.1759	51.1808	45.7275	44.6086
EHI_131220	453	hypothetical protein	34.7064	49.1621	42.9557	39.334	45.2361	77.1055	129.984	39.5184	50.1867	18.4527	48.3866	59.6859	65.3307	54.6931	65.7681	90.5373	140.833	67.4908	72.5438	32.0145
EHI_131240	993	hypothetical protein, conserved domain containing	12.2636	17.3421	20.3246	21.7216	20.4858	37.3069	67.6566	18.6096	16.838	5.61199	18.8512	23.8248	31.1513	30.534	31.7507	44.9256	78.5244	32.1757	28.9236	11.7781
EHI_131250	1407	hypothetical protein	12.9827	17.3007	13.0075	11.331	15.3616	27.5834	55.4636	13.3162	16.3292	5.28094	18.5352	22.0425	21.1397	17.2397	22.9223	31.1951	62.0433	23.687	26.2996	10.3075
EHI_132850	444	hypothetical protein	11.4622	19.8301	36.9836	21.3564	46.8268	46.8832	50.1714	35.984	24.3828	30.6308	14.7742	21.4926	36.8444	23.4133	32.8992	39.4339	41.3916	36.2905	28.8836	33.3659
EHI_132860	3273	DNA polymerase, putative	108.732	138.657	176.812	224.924	267.185	292.882	194.145	303.354	198.625	210.579	117.71	137.276	144.764	178.129	173.348	219.546	155.936	175.881	157.872	155.608
EHI_133550	387	myb-like DNA-binding domain containing protein	28.8839	23.7546	71.4035	40.1186	62.8066	33.276	46.5621	66.1538	52.2183	57.5991	31.8334	24.1445	35.7383	34.025	35.1288	29.1284	30.8672	34.8742	32.1023	35.8626
EHI_133660	390	hypothetical protein	29.3608	22.2439	50.2657	29.3899	21.4776	17.6408	53.4801	50.6733	52.5877	43.5474	28.7168	24.9783	35.8447	29.7649	23.3627	17.8346	34.3323	37.7841	34.253	35.5867
EHI_134990	3126	hypothetical protein	25.9903	23.4438	21.2664	26.7335	27.9439	61.1729	46.4103	29.4753	34.709	20.0978	33.6263	29.573	29.7816	34.1972	36.4572	66.2143	58.4125	41.7206	44.7426	25.691
EHI_135140	1407	hypothetical protein, conserved	58.6481	60.9205	42.6728	67.6897	60.9149	134.03	109.515	65.7148	86.3907	35.552	62.3145	64.1494	58.4512	77.8248	72.6728	118.132	93.0183	76.3467	80.7977	43.8898
EHI_135320	918	hypothetical protein, pseudogene	29.4019	38.3642	28.9983	37.3442	43.5042	82.2469	143.663	38.7222	42.1272	10.1175	40.0855	44.6124	45.8465	50.7697	59.5519	87.0024	129.984	58.6575	61.4092	16.9871
EHI_135580	333	hypothetical protein	16.6475	28.3843	27.1539	31.9173	38.4047	49.7969	46.4432	27.1686	28.3563	21.9147	22.5817	34.03	32.1551	35.9004	46.4714	51.138	50.4584	35.9803	38.1104	20.1366
EHI_135750	1890	heat shock protein, putative	42.0254	48.9143	42.5991	40.0263	41.826	65.0563	92.4511	39.4831	43.5649	31.5913	53.4159	55.75	59.6444	52.8026	56.32	72.7148	96.2651	58.2932	60.2201	44.1422
EHI_137070	1806	hypothetical protein	12.2279	15.0557	12.2166	11.5394	15.1978	31.3549	27.3009	16.0588	18.4163	6.90601	17.4522	18.4936	20.6689	17.1724	23.3836	36.7868	37.7966	25.8507	28.9956	11.3114
EHI_137730	1023	ubiquitin carboxyl-terminal hydrolase domain containing protein	20.0768	29.4904	22.062	25.1589	21.7127	39.8341	50.7627	24.2106	21.6943	13.9428	28.777	36.5353	32.8545	33.7033	33.3644	45.4837	61.9782	39.0402	32.5153	22.1032
EHI_137870	662	40S ribosomal protein S5	38.7127	38.5308	59.2254	79.6458	42.2519	40.2381	36.5432	37.8007	36.8861	54.3161	41.3277	40.8424	54.1404	62.5511	45.6599	45.6502	36.8827	40.5664	37.5335	53.2369
EHI_137910	3198	leucine rich repeat protein, BspA family	12.9583	14.2516	15.3136	14.7601	10.8277	23.7748	32.7873	11.7173	13.0332	8.00748	16.5597	16.847	21.531	19.2329	15.5118	26.6244	41.2119	18.5604	19.5075	11.7029
EHI_138920	801	hypothetical protein	34.6043	53.0202	42.8068	48.3928	51.2593	80.1655	122.401	50.5464	47.2294	20.1262	41.7462	57.8301	49.9438	56.2388	60.1254	79.9482	104.23	60.864	56.2032	29.2026
EHI_139190	612	hypothetical protein	13.6615	9.52052	10.9925	27.7528	20.6523	9.22395	15.6492	37.9534	25.355	14.5258	13.8557	11.0448	8.26209	23.7806	8.2711	7.83806	7.07832	10.5764	13.9699	9.68266
EHI_141430	594	Ras family GTPase	39.3196	34.6586	77.2093	64.7307	34.8759	35.638	67.8378	70.1054	55.993	43.5577	37.7089	33.8038	49.3222	54.8361	36.7652	35.9363	49.9447	49.1518	42.9547	35.9664
EHI_141560	306	Ras family protein	30.2929	35.9664	26.4767	36.0956	54.9913	103.769	52.164	52.6315	29.286	21.6803	43.397	42.2302	39.8524	48.1274	61.4424	99.5433	60.4874	55.8072	41.0365	34.6537
EHI_142270	1719	hypothetical protein	21.517	22.1448	33.7493	19.8824	27.8008	23.7058	105.899	21.7613	34.813	9.49394	28.6667	29.3757	45.7659	28.2213	39.627	28.8818	104.925	36.1319	49.1917	15.9661
EHI_143110	644	acetyltransferase, putative	33.0212	25.1318	39.2018	45.9518	69.7945	56.7026	24.4555	51.9093	30.4457	38.2186	32.2968	29.6358	42.0289	44.1218	47.6098	50.278	27.3141	41.4864	32.1521	38.7433
EHI_144270	864	AIG1 family protein	75.4167	70.2844	159.244	75.3766	97.8132	102.496	76.1981	115.778	65.9221	31.7888	91.663	78.4642	112.915	85.8272	95.2456	100.768	79.9171	103.607	79.9356	40.7903
EHI_145160	1992	hypothetical protein	67.3379	63.7646	97.2497	97.8188	85.6384	57.4743	95.3742	51.151	186.441	176.478	52.1264	54.2926	52.7828	57.144	25.7016	35.6395	54.5643	33.2541	51.4363	59.8873
EHI_145470	1284	hypothetical protein	111.334	60.3026	97.6338	123.353	66.6919	65.6722	74.0371	51.4213	87.406	222.018	86.3517	61.3142	66.5986	86.4944	63.5273	64.0706	61.4436	58.4549	72.3075	64.1256
EHI_145840	740	peroxiredoxin	17.5617	13.4728	0.977541	14.7852	47.0963	32.1826	0.86282	24.4518	28.5279	21.4266	16.4318	12.6269	2.0097	15.6869	19.5441	21.0674	0.886964	17.1217	17.1497	18.7552
EHI_146100	1221	hypothetical protein	121.246	122.056	227.145	121.525	289.046	279.421	182.674	177.568	200.432	144.637	122.911	119.675	180.264	129.554	196.625	225.112	145.892	142.342	144.418	132.697
EHI_147680	1161	leucine rich repeat protein, BspA family	31.1539	27.5464	18.1312	20.5529	22.9969	51.6613	85.2416	29.7886	22.9491	3.08566	36.5188	32.7063	30.7426	29.2495	34.8797	58.8766	89.4359	45.1942	33.2529	6.04425
EHI_151310	237	LSM domain containing protein	24.5411	42.0671	20.45	43.5268	41.023	69.2234	58.0715	34.9248	40.35	29.9518	35.1041	48.6531	35.14	59.946	57.9725	78.9362	72.005	54.0411	60.3114	50.0066
EHI_151380	804	hypothetical protein, conserved	146.83	152.83	200.009	301.586	185.482	141.302	135.356	177.489	196.591	245.729	153.427	155.534	191.631	228.426	177.005	148.859	137.312	170.777	175.457	212.383
EHI_151470	1917	hypothetical protein	18.9153	25.3285	17.1317	35.7663	23.9931	43.3428	47.9615	21.2207	27.7348	12.9777	26.9577	31.7344	27.9282	44.8285	36.2885	49.6705	61.424	35.4891	44.8077	21.6382
EHI_151810	495	translation initiation factor eIF-5A, putative	146.14	154.852	227.39	302.919	196.262	161.084	144.609	173.568	231.222	260.81	154.822	165.873	211.509	240.462	184.07	156.989	146.917	171.382	189.72	226.194
EHI_152080	576	40S ribosomal protein S9	32.9751	37.54	54.7559	73.0851	49.8588	43.7958	35.841	42.2192	42.6022	56.7821	41.1095	39.002	52.1544	60.7608	46.7022	43.3053	38.0594	44.9495	46.8482	55.2294
EHI_152330	891	Arginase, putative	106.28	127.881	147.355	236.235	150.835	140.572	117.681	137.114	167.473	186.665	126.774	135.215	153.892	196.01	150.956	142.13	125.819	143.282	161.474	173.269
EHI_152360	582	hypothetical protein	82.759	105.897	124.044	213.056	125.675	133.064	131.037	119.288	128.969	161.295	103.638	122.632	130.831	187.548	133.444	138.055	128.564	124.23	128.537	155.406
EHI_152550	399	hypothetical protein	15.2603	22.7156	18.6737	30.5551	22.6801	41.1177	44.9839	19.9408	18.39	15.7957	22.4552	28.4009	28.3272	39.0809	32.9849	48.0891	57.5748	33.1351	29.4628	22.2774
EHI_152570	705	60S ribosomal protein L26, putative	138.961	160.334	220.4	322.061	219.379	175.908	153.458	183.3	224.709	267.72	150.462	166.659	206.517	245.757	196.732	173.505	153.428	184.405	195.359	233.581
EHI_152600	366	thioredoxin, putative	35.259	38.207	28.2632	60.6413	38.2114	75.6723	66.291	29.8031	45.1904	21.9327	47.2112	47.2573	47.5409	74.7947	56.9021	86.5013	80.6991	48.1636	66.0634	33.2335
EHI_152610	575	40S ribosomal protein S9	24.6558	26.5714	42.3964	62.5204	38.1094	34.668	29.1175	33.7002	32.9486	46.2662	26.712	26.6228	41.6409	51.5256	36.2194	35.0382	33.103	32.0942	31.8285	39.0532
EHI_152800	252	hypothetical protein	82.5842	103.275	138.361	188.14	154.325	140.006	140.197	112.797	96.6605	129.261	102.218	112.815	160.521	172.571	154.956	144.668	141.168	134.439	102.841	136.758
EHI_152890	882	hypothetical protein	17.4133	22.9011	20.2579	31.6619	26.2861	45.2021	39.091	20.2241	21.2074	18.5787	23.0376	27.0485	29.3388	40.8592	33.7789	47.3163	50.9008	30.7601	30.1403	26.5207
EHI_152970	1123	hypothetical protein	62.555	75.9811	100.552	157.461	108.553	81.8421	72.5223	95.875	87.4048	128.253	71.2349	80.3724	98.527	122.808	99.036	80.0906	74.3438	91.73	86.3616	108.451
EHI_153070	319	60S ribosomal protein L44, putative	71.2216	80.3664	101.364	160.057	105.501	86.2686	73.3893	133.96	99.3607	130.812	76.2352	87.2505	107.226	124.377	97.4752	80.4494	76.9517	92.3874	87.1036	108.524
EHI_153190	756	proteasome subunit alpha type 6, putative	147.377	158.937	180.08	313.429	175.693	159.607	138.883	255.469	190.696	236.057	155.973	164.094	183.34	236.283	169.687	158.945	146.551	200.565	181.296	211.223
EHI_153300	1257	hypothetical protein, conserved	19.4482	22.7644	14.6172	27.1071	23.204	46.0317	50.851	28.3813	23.5888	13.6167	26.7292	28.6269	24.3722	35.0101	32.9062	51.8995	61.4058	42.5095	35.0705	21.8343
EHI_153550	1089	hypothetical protein	9.84728	14.2677	11.4917	24.6866	14.5593	36.286	37.9796	20.7989	14.6357	5.48279	15.1325	18.0733	19.9383	32.9335	22.7099	40.5247	48.5786	31.995	24.5339	9.30782
EHI_153670	1530	U1 small nuclear ribonucleoprotein subunit, putative	66.9414	69.9864	94.9378	138.389	81.2404	66.989	51.793	106.102	92.9682	114.906	70.7946	71.9862	86.0229	101.011	77.323	66.31	56.7981	82.3606	77.1835	93.1574
EHI_154700	348	hypothetical protein	167.656	133.2	0	158.996	0	0	0	0	320.424	292.056	164.131	134.252	0	163.799	0	0	0	0	196.542	196.272
EHI_154760	1524	hypothetical protein	148.543	104.586	8.2116	114.046	5.2018	3.58835	3.39819	7.41004	326.216	248.346	112.646	98.6206	9.07528	101.409	6.92763	4.09184	3.27315	9.39806	114.303	120.333
EHI_155330	456	prefoldin, alpha subunit	33.083	36.345	55.9985	61.9262	35.0979	62.2844	97.3911	31.3786	17.9378	17.8948	42.4544	41.854	67.5099	72.951	49.4773	69.4287	90.6803	40.4697	28.7095	25.9903
EHI_155350	495	transport protein particle component Bet3 domain-containing protein	49.203	57.0231	30.5427	52.6266	46.5348	92.3024	110.786	54.3128	49.452	20.3716	55.5937	57.8346	43.5637	67.2034	55.2209	88.6698	103.956	64.8247	54.7841	28.353
EHI_155480	1323	hypothetical protein	30.4303	30.4369	23.9487	33.3158	32.2782	44.8021	61.0228	32.4459	23.094	17.1997	37.3681	37.2668	37.2075	45.1808	47.0062	51.8485	77.6908	50.6943	36.2492	28.1709
EHI_155650	1524	hypothetical protein	15.9217	16.1424	14.2872	22.2896	18.9915	31.7164	46.3178	20.6723	15.115	7.3568	22.9912	20.6112	24.5911	29.5586	28.8493	36.8265	57.5386	33.0739	25.3324	12.6882
EHI_157160	549	hypothetical protein	13.0773	10.8489	11.4634	15.5637	19.889	18.9583	47.5538	18.8168	16.1042	3.14187	18.9428	14.8471	19.5039	21.1445	30.0316	24.0281	56.9078	32.8616	28.226	6.81713
EHI_157260	539	AIG1 family protein, putative	18.0409	17.5361	48.0464	80.8086	29.4157	24.5466	41.4602	29.8798	68.848	25.9705	27.0119	25.4502	54.6309	80.3611	28.1739	27.1438	53.8234	36.2818	82.7792	39.3471
EHI_157670	657	hypothetical protein	35.5492	30.5468	47.3445	37.1125	30.1657	28.9986	66.5158	44.5341	33.4135	56.9509	45.0515	39.6403	61.1168	45.3584	43.8061	33.2205	74.5265	56.1771	50.4255	66.6965
EHI_157790	477	viral IAP-associated factor homolog, putative	16.1943	16.2867	9.85739	27.5247	33.396	31.0656	5.80037	22.0607	15.2567	23.7829	18.7833	17.505	9.97686	29.0581	29.1071	29.1635	7.43041	22.2312	20.7242	26.4807
EHI_158300	414	hypothetical protein	31.171	25.6456	33.3734	32.2166	30.8908	46.8717	58.9478	30.9972	28.4741	16.1848	40.9646	34.0948	53.1647	44.7794	46.8113	49.2434	68.1719	49.5651	43.5609	27.1203
EHI_158580	3897	ubiquitin carboxyl-terminal hydrolase domain containing protein	12.1731	10.5657	9.44831	12.4067	14.5086	22.5433	25.8868	9.82963	9.33727	6.0775	15.6011	12.9579	14.8832	16.9835	20.3746	26.2801	35.1672	17.1396	14.843	9.52377
EHI_158940	636	G-box-binding factor, putative	26.292	12.6222	21.4967	39.9763	0	0	26.8825	9.48339	15.9818	196.209	19.6219	15.3169	21.2788	29.1489	0	0	20.2272	12.5592	17.6435	31.8749
EHI_159550	573	hypothetical protein	46.7875	46.0973	32.3186	42.735	52.8607	84.3557	92.9812	46.9194	41.4608	18.0616	55.565	53.7784	51.1298	52.3102	65.1196	82.8782	101.947	67.7773	58.284	28.8479
EHI_159800	528	hypothetical protein	16.007	13.2422	16.3035	15.788	22.6631	30.7378	27.0067	27.3427	15.7195	10.0518	17.8781	17.3203	18.8714	19.0322	22.4609	28.1636	25.1105	20.0838	22.0115	15.3579
EHI_160010	656	hypothetical protein, conserved	16.6242	7.69769	16.8715	17.7903	16.5309	19.093	27.0362	22.4966	14.0276	11.7312	18.7797	10.6071	19.2698	19.5444	19.6215	20.8401	25.0135	23.5128	18.5311	15.927
EHI_160460	1587	hypothetical protein	54.1722	40.0594	55.7919	49.5724	70.7825	31.4578	53.6431	54.8651	114.111	67.1779	35.7894	33.4476	24.3646	24.1274	21.416	24.3321	23.1605	28.203	19.1921	19.9472
EHI_162560	1653	hypothetical protein	58.3317	79.7397	121.132	85.9198	111.209	104.372	36.9093	159.809	101.623	83.0777	77.5287	92.3675	130.994	104.605	126.34	112.45	54.7954	149.465	121.465	110.942
EHI_163960	408	leucine rich repeat protein, BspA family	30.2929	41.2556	28.7225	19.9207	41.2435	46.2639	73.899	25.0052	35.5264	13.0082	43.5277	51.1635	43.7405	30.1504	53.8803	53.4947	81.7224	42.1929	55.0063	25.9903
EHI_164300	423	hypothetical protein	161.777	76.2182	63.6164	281.81	266.444	60.4709	26.6665	16.079	132.374	105.708	71.8647	55.459	57.3072	90.5205	63.9363	47.0617	26.6886	14.6508	49.8977	44.6075
EHI_165230	663	hypothetical protein	24.9471	30.4657	18.9846	31.5902	20.5301	53.2151	73.7251	32.6144	20.5924	17.7112	35.715	38.6818	32.7493	41.5507	30.7576	63.6691	90.2857	51.9297	33.6486	26.3431
EHI_165450	285	hypothetical protein	28.3797	54.5175	189.094	151.365	573.638	487.134	101.561	183.937	140.97	241.158	44.3491	70.4543	161.241	142.254	182.686	245.735	99.4893	132.402	123.744	180.564
EHI_166460	540	hypothetical protein	23.3929	31.6505	41.7953	42.0662	42.7954	48.0222	81.4531	42.182	37.089	17.3226	30.5173	37.5524	44.0645	42.0313	46.8696	47.0806	69.7679	50.4965	42.3025	23.3913
EHI_166910	684	3' exoribonuclease family protein	15.8108	19.8762	40.2936	27.5735	37.066	27.0802	24.3737	0	35.348	40.5422	16.3736	17.7298	20.0029	22.0373	19.4526	22.4416	15.5452	0	17.5772	21.2026
EHI_167030	1398	hypothetical protein	39.9138	38.4362	34.4615	42.1125	55.2084	67.6357	82.0564	45.6677	43.7961	32.9336	50.699	46.7864	51.4873	53.9109	67.4508	76.6885	94.4622	65.805	60.3912	45.9571
EHI_167460	2190	hypothetical protein, conserved	78.6786	84.7231	97.1114	95.5886	111.055	104.153	166.732	78.6378	106.063	108.722	94.9734	94.592	107.973	108.306	116.427	107.985	143.379	99.1064	118.886	120.623
EHI_167470	609	hypothetical protein	62.5258	78.8781	72.932	75.7978	97.2614	104.57	165.184	67.7465	84.6366	88.4557	80.3909	92.7111	91.0864	92.177	108.291	111.061	152.61	94.0731	103.974	106.01
EHI_167490	318	hypothetical protein	18.0043	25.2444	13.6487	25.8863	28.6923	52.7005	93.2521	17.7561	22.696	7.09315	26.1625	30.0085	26.1893	39.2284	40.9319	64.1094	98.2465	32.9137	37.3875	14.2211
EHI_167500	1713	hypothetical protein	61.3286	73.3942	60.8518	59.0653	87.231	95.9792	137.993	58.5457	79.5254	77.6118	76.8679	83.6775	79.5244	73.5312	101.568	103.051	130.121	79.5916	98.9619	98.0439
EHI_167740	450	hypothetical protein	22.0128	24.4572	19.9332	26.629	17.9492	42.73	71.416	23.0991	20.0481	10.3198	31.9987	31.3673	32.3874	35.4218	29.2466	52.7658	87.222	39.4791	35.3263	17.6734
EHI_168040	726	hypothetical protein	18.2759	16.0511	11.5581	26.409	21.6329	34.99	31.3674	15.2014	13.8349	8.86385	25.7841	19.9902	19.87	34.604	32.6704	40.6348	42.672	26.7468	22.6325	15.4653
EHI_168190	663	hypothetical protein	16.9969	16.5999	18.33	38.5055	17.4844	7.71619	10.5933	30.2917	14.8773	33.6212	17.3749	17.9915	18.6177	25.3485	14.6153	8.68215	13.0677	21.6028	12.6938	20.2277
EHI_169620	633	hypothetical protein	63.6008	47.2507	29.1409	37.2027	45.1328	53.5077	146.145	49.4663	45.132	29.8695	76.3319	59.3593	46.0484	51.4575	66.0299	59.1086	139.358	75.9296	64.9996	45.0827
EHI_170430	504	hypothetical protein	15.6874	16.9556	20.9551	20.2612	16.9164	34.6516	53.4888	14.5133	18.1388	12.3733	21.269	19.7229	28.9173	26.1263	23.2435	39.9741	64.5935	24.3192	28.0956	15.7798
EHI_170450	630	hypothetical protein	11.1074	13.5645	14.238	14.2242	15.6699	27.4413	36.2598	11.2033	14.9884	4.52809	17.5231	18.3028	24.5502	20.626	22.9565	34.6442	48.7577	19.8926	23.9608	7.92085
EHI_172000	3222	hypothetical protein, conserved	84.9837	83.8681	67.4886	138.255	129.382	140.765	59.5155	47.0976	219.223	117.92	89.2826	87.0627	57.0961	111.957	99.2901	107.714	49.6645	41.1187	107.881	97.5725
EHI_172010	1653	hypothetical protein	115.619	135.746	190.188	290.917	186.586	143.965	143.56	0.0388168	181.488	218.169	131.925	142.64	182.905	224.932	176.911	145.242	142.468	0.0833138	168.337	199.998
EHI_172020	390	hypothetical protein	140.279	156.371	205.885	346.267	224.364	159.672	167.717	0	204.645	272.342	157.532	154.457	202.866	261.665	200.251	154.976	167.959	0	184.966	231.514
EHI_172730	849	hypothetical protein	109.076	92.8773	151.152	127.029	123.149	89.7624	103.866	77.0878	140.833	607.234	108.358	92.4954	122.793	97.1391	106.127	85.8807	88.1322	70.7243	115.335	131.329
EHI_173600	2016	hypothetical protein	26.3711	43.9304	79.2992	69.1053	0	0	57.7468	41.8213	47.3159	48.5717	31.9035	47.0391	61.8919	60.7608	0	0	49.1614	46.1108	49.0349	54.9973
EHI_173610	618	hypothetical protein	112.201	177.877	307.495	202.163	0	0	226.375	157.815	187.051	175.301	136.952	180.47	242.809	199.612	0	0	188.834	173.596	188.924	206.913
EHI_173620	3222	interaptin, putative	17.7978	32.0282	41.1757	32.9548	26.647	27.6493	34.5027	23.1804	65.819	31.8943	21.6006	33.2578	26.2171	28.0161	24.239	23.6718	22.2044	20.0892	26.7837	23.8123
EHI_173630	1731	hypothetical protein	69.7734	117.212	91.8957	197.566	133.072	85.9111	63.6069	40.1814	134.048	230.069	84.2023	120.364	44.5895	124.214	100.261	75.3757	35.0358	27.6072	106.885	154.14
EHI_174130	477	Skp1 family protein	30.1024	27.1445	80.9822	92.8412	80.4325	60.282	61.2757	61.3394	73.0054	99.0259	29.1812	30.4253	32.113	39.2284	37.2935	44.248	29.1712	28.5829	28.0056	36.6153
EHI_174490	348	hypothetical protein	19.5859	22.6961	0	21.5587	39.973	56.775	0	0	0.172829	31.2645	27.5851	23.4226	0	26.3871	45.7151	59.2719	0	0	0.38387	34.9525
EHI_174500	318	hypothetical protein	81.7337	75.7331	225.431	187.43	186.03	198.043	653.211	27.4413	111.21	127.468	100.122	91.276	95.8714	155.279	140.533	168.193	103.613	40.709	69.3139	113.769
EHI_174510	459	hypothetical protein	47.1223	39.4925	122.77	99.2062	126.765	134.132	104.946	33.1306	89.8889	79.6391	56.8169	45.0455	98.497	95.8773	96.4174	123.841	104.387	45.6058	83.8192	74.4036
EHI_174520	840	hypothetical protein	53.1208	49.1712	80.5191	86.9579	109.867	171.578	127.782	33.4571	114.346	54.732	71.4257	62.2454	96.3123	102.099	111.052	158.754	129.083	52.7918	119.751	80.9412
EHI_174530	1131	hypothetical protein	57.0503	55.2948	97.9218	91.5786	143.03	198.401	130.784	38.1808	124.437	73.1461	73.4188	66.6204	110.848	105.242	137.721	176.649	136.61	61.7355	130.516	90.5869
EHI_174540	3972	hypothetical protein	61.9357	57.6984	137.974	124.086	174.807	199.769	125.15	45.7647	137.747	102.536	77.9828	71.5243	121.086	122.965	143.643	175.053	124.033	67.8187	125.145	106.749
EHI_174550	351	hypothetical protein	145.251	127.635	336.341	246.103	373.088	338.744	192.617	93.4129	293.696	254.594	159.538	141.034	244.897	227.556	244.752	265.127	173.158	127.909	216.175	229.692
EHI_174560	1356	hypothetical protein	56.2295	56.2413	91.1161	97.7457	115.767	137.77	108.507	37.997	103.878	73.338	71.8555	67.735	94.7581	101.579	105.27	128.943	113.361	60.937	103.638	77.3959
EHI_174590	414	hypothetical protein	45.2199	52.2295	70.5908	86.0788	111.098	153.398	155.766	30.3773	81.3547	40.8627	59.1281	58.5855	85.8539	92.4883	114.932	135.564	135.393	47.5691	88.4125	51.6039
EHI_174600	576	hypothetical protein	113.283	104.752	135.885	149.246	203.46	236.436	167.874	71.405	143.678	163.896	119.162	109.067	114.895	133.554	146.384	197.372	126.485	96.1154	120.599	117.769
EHI_174610	705	hypothetical protein	24.3632	21.488	10.5685	24.9786	57.3906	73.8162	38.5407	18.5667	15.4413	28.7952	27.4599	25.0976	13.2897	28.0163	39.7978	56.8142	32.0263	30.083	20.0854	26.1009
EHI_174620	660	hypothetical protein	18.5888	14.7135	22.2494	21.9453	30.5951	91.1442	64.1712	14.7772	32.2592	2.11088	23.2718	17.4709	27.4902	27.8264	40.1009	82.492	61.4585	22.7443	35.4208	4.01668
EHI_174640	2019	glucosamine-6-phosphate isomerase, putative	57.7501	87.1531	132.1	136.096	129.314	105.548	103.586	81.3256	100.717	189.135	77.5799	101.422	143.782	143.31	139.97	111.31	115.926	108.66	124.324	174.71
EHI_174950	677	hypothetical protein	42.8217	40.5459	27.8881	36.0162	44.188	64.3616	111.602	51.3693	30.7385	4.99768	57.1912	51.0965	45.472	48.3691	61.5248	74.0436	118.085	75.0632	51.8956	10.1351
EHI_175260	297	hypothetical protein	23.8671	23.5417	18.7543	22.1032	35.2537	80.7795	69.5098	22.9004	21.6682	15.4127	32.3219	28.7834	32.5476	30.9182	49.1826	81.5633	81.7679	35.2409	29.686	23.1025
EHI_176590	1077	AIG1 family protein, putative	47.6755	23.3231	47.0835	18.9632	0	0	24.7675	0	78.9639	49.4022	62.5416	31.0116	64.4857	27.509	0	0	36.8094	0	86.2051	72.3964
EHI_177050	634	hypothetical protein, conserved	18.2044	13.0704	17.6852	33.857	3.89276	6.39966	12.8682	19.3302	50.3733	51.0643	17.1602	12.543	15.4816	19.9493	4.56234	6.80947	12.6301	17.1604	17.9099	20.6611
EHI_177450	414	hypothetical protein, conserved	60.1468	47.5382	55.7387	49.8351	76.414	85.6474	110.527	52.6953	48.6675	42.9459	70.3354	59.5459	79.3879	65.7044	92.924	97.3282	130.319	81.4996	68.4068	60.2673
EHI_177460	468	translation initiation factor eIF-5A, putative	28.7394	19.3665	39.2604	17.1441	53.5342	58.8027	43.9604	21.5252	26.7308	43.8026	32.1355	22.9392	33.6839	20.3616	37.7017	46.6364	39.5495	29.4268	34.253	36.3198
EHI_178590	651	histone RNA hairpin-binding protein, putative	120.194	156.926	219.348	279.149	207.362	183.454	150.386	269.174	212.03	272.603	144.756	169.795	209.712	231.278	197.056	182.37	156.476	217.683	200.483	240.74
EHI_178630	849	hypothetical protein	23.7633	36.1444	29.3101	45.6568	38.0547	60.465	56.6541	43.8342	34.5706	20.6292	34.8632	46.3648	44.6678	58.7732	55.193	70.3431	71.2789	62.2893	52.5536	32.1435
EHI_178820	1617	hypothetical protein	34.9015	37.6346	34.7151	77.0066	45.5111	35.8926	37.5555	72.3782	55.3462	64.9468	37.7969	37.745	38.6279	55.6099	42.0373	35.8951	38.2365	49.3978	43.455	52.3663
EHI_178960	2161	acetyl-CoA synthetase, putative	149.25	160.755	147.957	340.279	202.596	170.612	138.636	287.002	223.795	271.354	160.956	165.135	166.473	245.096	185.25	167.48	145.728	208.393	191.88	226.372
EHI_178970	1443	hypothetical protein	43.7074	48.1845	64.0164	117.271	68.7242	46.5776	43.6081	100.271	76.1078	96.3174	49.4506	49.5983	59.8787	76.4835	58.8326	46.7057	44.4846	63.8483	57.9524	69.7037
EHI_179200	738	hypothetical protein, conserved	36.3269	62.8097	45.5789	50.6884	71.9506	75.2962	105.549	43.3848	48.0829	48.9023	48.7785	72.1953	62.2679	64.7959	82.8954	85.148	108.859	61.0212	65.8884	60.644
EHI_179980	338	60S acidic ribosomal protein P2, putative	117.228	120.668	183.413	256.185	133.645	127.348	112.082	130.607	104.808	152.704	122.599	119.99	164.117	200.426	144.198	133.405	113.405	130.384	118.963	143.023
EHI_180160	759	peptidyl-prolyl cis-trans isomerase, FKBP-type , putative	13.53	14.6709	12.1993	14.1405	13.992	26.9609	33.3685	15.3859	9.98444	2.27258	20.6579	19.9068	22.1411	20.5445	22.4847	33.4961	46.6971	27.5798	18.3044	4.52005
EHI_181040	384	hypothetical protein	37.8661	44.1713	57.0792	6.24118	88.6161	90.9604	43.6004	41.4394	58.8913	13.8212	38.7485	41.418	44.1505	9.47508	52.3516	64.9579	44.7824	44.1127	46.2684	22.7415
EHI_181160	1476	hypothetical protein	19.8258	20.4395	20.0939	22.1673	27.2095	34.5406	42.0563	18.2146	14.8323	12.8099	26.1236	25.1876	28.1112	28.2895	34.2948	39.9741	53.5399	29.2977	24.5271	18.2777
EHI_181550	279	hypothetical protein	50.8139	73.7892	145.454	165.451	128.4	102.431	102.219	123.729	73.7253	107.716	60.7861	82.6579	146.585	159.597	132.185	106.598	111.039	131.794	88.5791	121.288
EHI_181560	876	60S ribosomal protein L13, putative	45.5431	55.5755	114.205	140.599	107.743	72.6979	71.7529	118.806	106.214	106.556	58.9931	62.8646	104.068	111.748	95.5919	78.5792	73.1279	99.2007	90.1254	103.249
EHI_181570	4155	hypothetical protein	29.8773	38.8905	43.9948	49.4545	51.2447	60.8406	77.5336	50.3739	61.4182	36.1806	41.2402	48.8045	58.1627	61.0888	66.065	67.6529	91.0522	72.5545	80.8273	51.305
EHI_181580	699	hypothetical protein	34.5833	53.5329	69.7509	62.6098	68.2616	74.7022	91.1399	72.9765	69.0068	54.7628	47.3801	67.1221	79.9969	74.6078	78.2098	81.3207	107.045	89.8416	82.369	68.7125
EHI_182050	1074	hypothetical protein	20.3927	26.1611	23.978	24.6433	20.6816	39.0923	55.8825	27.2429	17.8081	12.8483	26.6656	31.2833	34.4792	33.5547	31.1067	44.6638	72.1133	43.0849	28.7324	17.4237
EHI_182460	998	dextranase precursor, putative	148.702	146.215	243.036	355.723	167.861	126.031	170.178	280.252	200.622	273.876	105.807	109.563	114.444	139.579	111.006	112.232	93.915	109.567	101.729	116.409
EHI_182530	387	hypothetical protein	52.3668	54.5351	50.6553	67.5823	65.7053	96.637	108.523	66.817	50.8196	40.9708	57.052	58.0495	63.0224	75.2131	78.1055	92.963	93.9585	74.7305	62.1334	51.9806
EHI_182910	1647	myotubularin, pseudogen, putative	11.0908	12.657	18.0955	41.0602	10.1715	9.63979	14.7313	32.7639	24.7954	31.9826	13.1142	13.8815	17.8786	28.2979	12.7327	10.3394	16.6579	21.8241	20.764	20.5461
EHI_182920	525	60S ribosomal protein L21, putative	16.4447	16.7706	24.2505	70.4595	19.6586	17.8088	13.9183	60.7421	42.7311	58.7599	17.6755	16.6619	21.2454	30.6915	20.6609	17.3602	14.7523	25.445	24.4273	28.218
EHI_183270	684	hypothetical protein	29.0971	32.9377	32.0445	83.33	37.6127	76.3404	86.2933	37.3353	32.5342	13.7727	33.6829	38.3662	41.5279	92.202	48.4201	79.9482	91.7359	54.1609	44.9196	20.5187
EHI_186120	1084	hypothetical protein	27.7499	23.7697	52.5185	48.832	16.9032	15.4601	43.5868	47.1169	41.6683	54.3464	26.272	24.5757	32.5148	25.5732	17.211	15.9306	25.7939	20.7085	20.0873	24.0242
EHI_186490	426	hypothetical protein	27.093	28.8745	6.96211	43.7838	39.1497	36.4411	11.9904	20.635	13.9772	62.2928	33.4259	34.5345	10.124	41.4845	37.6843	40.5371	15.4073	26.509	17.5607	42.463
EHI_188040	1542	hypothetical protein	20.3917	22.2516	21.9547	26.0164	22.7953	41.9856	51.252	26.6727	23.7535	13.8105	28.4295	26.9459	32.2125	35.8427	33.7648	47.5956	63.6773	42.8693	36.4722	20.6304
EHI_188260	1650	hypothetical protein	27.0984	27.3083	21.1315	21.3453	23.3883	44.1555	65.4396	27.7656	32.9518	13.4292	36.0713	34.8213	33.4389	29.2965	34.8856	51.6029	77.3303	44.32	49.1438	22.6824
EHI_189090	1026	leucine rich repeat protein, BspA family	13.2864	12.3674	10.5757	18.0777	11.8815	17.3657	25.7912	18.2612	12.8378	7.56529	17.7771	15.6953	17.8287	25.1613	19.0297	19.6364	35.4405	28.0536	20.4417	13.2231
EHI_189155	498	hypothetical protein	32.6652	32.2398	28.0346	37.4536	37.9948	47.113	65.8146	58.1086	31.5214	16.1192	42.7292	39.921	42.704	50.7947	54.8882	54.9042	78.8151	76.8785	46.6749	26.3034
EHI_189880	651	hypothetical protein	31.1305	48.3309	29.113	41.136	42.851	72.6227	103.745	40.7063	43.7917	16.509	36.8649	47.6403	43.8614	53.2285	52.6519	76.6323	99.2091	56.0602	48.4278	18.2052
EHI_190000	1221	dolychil-diphosphooligosaccharide-- protein glycosyltransferase subunit, putative	11.9832	21.3147	14.278	12.7157	16.8442	34.3859	41.9499	19.4437	16.3537	4.18372	17.5587	27.517	24.2382	18.4469	26.1772	40.4652	53.5403	32.8221	26.039	7.91842
EHI_191510	1350	leucine rich repeat protein, BspA family	17.5026	30.2118	18.8615	18.9105	17.8384	30.4467	51.9723	21.5307	21.3847	14.2021	23.8213	35.4907	26.5488	25.9246	24.8543	36.0655	60.2872	32.6442	32.5556	22.987
EHI_191740	456	hypothetical protein	32.2859	32.0858	37.2795	47.7586	32.9658	54.5473	73.4322	38.5548	32.9739	22.4049	44.5596	40.1101	51.5293	62.3123	44.7199	64.6949	92.4076	56.7783	51.2669	35.9076
EHI_192600	819	leucine rich repeat protein, BspA family	21.8597	26.876	18.7249	21.5017	32.2347	37.0479	73.0219	22.955	37.7463	19.1978	30.6703	33.984	30.143	29.4053	43.794	42.4633	74.0501	34.9759	50.7271	28.3704
EHI_192620	600	hypothetical protein	27.5665	35.8226	28.0913	32.6495	41.1335	55.2745	87.1417	22.2436	36.1868	26.205	38.3985	44.0688	44.8631	45.0472	54.2348	65.1578	91.2331	37.6428	50.3177	39.7651
EHI_193330	423	60S ribosomal protein L23, putative	50.703	45.6085	64.8135	97.5495	61.5278	47.9597	42.7671	74.024	54.7413	75.2815	52.953	48.8792	62.2293	70.0407	56.4144	49.3297	43.7569	57.301	51.7925	61.5657
EHI_193640	1536	hypothetical protein	46.3269	33.5499	39.3715	55.8993	103.467	41.5754	28.1278	4.88751	18.3252	174.536	28.1239	26.1451	18.6865	21.8829	27.6823	30.449	20.2546	6.81415	12.2629	17.5638
EHI_193790	666	hypothetical protein, conserved	15.01	8.74859	11.9477	26.9107	25.154	71.5168	18.2151	13.3916	187.838	19.6236	21.3805	12.5374	15.1844	28.096	24.1043	55.0994	20.8929	16.5427	25.2732	25.9903
EHI_194620	561	hypothetical protein	12.1496	15.9252	17.1497	18.0169	15.8641	27.9863	38.8226	15.0975	11.9002	5.20328	17.3968	22.3259	27.8348	25.6336	23.4598	34.2024	53.3506	26.267	20.4786	8.89507
EHI_194830	1023	hypothetical protein	16.6122	22.5291	18.9507	18.0288	25.2218	40.6963	51.9417	17.7502	19.9893	6.74442	22.9903	28.1788	27.7664	24.8964	35.2022	47.5938	66.8543	30.6937	31.6012	12.1949
EHI_194840	354	hypothetical protein	24.3884	25.2375	33.1039	0.883056	61.2671	50.8295	24.2489	23.2006	0.169899	21.3643	28.0215	28.6416	31.0878	1.46829	37.1779	42.6842	24.1034	27.2323	0.377364	29.0739
EHI_195250	1104	AIG1 family protein	24.366	22.6354	68.6687	216.99	42.5425	128.951	54.7495	23.3642	71.5848	85.6915	34.6363	29.5329	75.8406	135.594	56.0688	117.098	64.9219	38.1717	75.1426	78.1121
EHI_195260	945	AIG1 family protein, putative	11.6363	13.2905	31.0786	82.8092	25.7208	104.725	32.5062	11.4749	51.8069	34.259	17.6078	18.0924	43.2776	78.4706	37.1896	96.4454	42.6456	19.091	61.4924	48.5152
EHI_196580	789	phosphoribulokinase /uridine kinase family protein	86.1563	146.382	195.652	173.404	184.364	144.659	142.336	259.259	181.043	192.635	108.082	156.475	194.143	180.725	178.904	148.649	147.409	203.522	182.687	203.772
EHI_196600	1149	hypothetical protein	24.44	40.6806	38.8447	45.9789	48.4268	67.8611	88.4164	59.25	45.8542	28.1188	34.1153	49.6584	55.6558	58.9592	64.4461	78.487	103.051	84.2607	68.4792	39.3587
EHI_196700	3696	DNA polymerase, putative	47.7999	34.6819	7.20249	29.2077	11.5744	12.9824	7.42829	69.9106	7.3065	779.265	58.3959	41.9021	7.80606	35.6268	11.113	13.1084	7.81373	80.6707	8.60218	133.791
EHI_196730	1761	hypothetical protein	24.4614	19.4844	8.13341	51.479	70.6686	61.0066	7.81541	28.1288	46.7562	157.284	18.9885	16.8212	10.0496	27.3514	24.4739	32.6875	9.39244	16.1101	19.4198	23.9978
EHI_196740	876	hypothetical protein	15.2502	12.4158	1.07351	8.92128	0.853746	2.61793	3.48236	21.7543	2.67766	261.581	19.9079	15.6594	1.69769	13.4493	1.48588	3.01175	4.19586	23.1102	4.1174	46.6401
EHI_196760	1149	hypothetical protein	71.9753	62.3168	20.3982	33.736	31.8289	31.6276	21.5484	108.783	10.9401	772.775	49.4323	46.5439	22.0035	39.9596	27.0623	31.3113	24.3348	61.0081	15.2305	65.5525
EHI_196790	1176	hypothetical protein	62.595	39.9668	0.123024	33.4044	0	0	0.120651	94.6641	0	1375.69	71.5618	49.5326	0.126461	44.0513	0	0	0.223249	98.2526	0	153.82
EHI_196980	5268	hypothetical protein	22.3574	29.5924	23.0554	27.2963	23.1406	51.1008	58.9172	23.4709	25.9278	16.1447	31.5553	35.8516	35.3726	36.6711	34.6191	57.2749	73.2604	37.5142	40.5477	24.895
EHI_197290	1029	hypothetical protein	20.313	24.411	24.886	18.5313	18.3155	39.7733	51.2941	19.7668	17.7101	13.0878	29.3866	28.5941	34.5418	25.088	27.5478	44.2862	59.3205	29.9794	27.003	18.6403
EHI_198000	645	hypothetical protein	20.1483	48.5798	34.2064	33.6027	31.0748	50.5977	70.613	23.0792	29.4661	12.7541	29.0221	57.022	45.8834	46.2023	46.8633	58.3808	83.4433	39.2869	49.0854	23.4517
EHI_199720	1251	hypothetical protein	12.4223	19.9756	9.88794	11.4113	15.0055	26.2285	37.6548	10.6171	12.3077	2.65155	14.8355	20.8183	17.2374	16.6195	21.6188	28.5666	38.825	16.7331	16.6583	5.23545
EHI_199970	546	ribosomal protein L11, putative	53.4287	62.3682	61.3416	79.0092	82.5957	42.9712	47.1654	142.783	45.9344	62.9396	58.3127	66.9971	58.5609	79.9655	74.697	48.3203	46.8824	72.3901	50.8902	65.6897
EHI_201250	743	peroxiredoxin	19.9371	12.7214	45.3695	31.2742	19.8294	19.2316	20.4331	31.1754	34.6457	30.5369	21.1028	14.7165	29.6234	29.8481	22.5796	20.0139	21.9079	23.3545	25.8903	26.2352
EHI_201410	921	hypothetical protein	163.108	146.349	133.759	617.058	189.772	162.617	100.599	142.262	177.364	127.713	156.346	150.886	146.618	261.111	165.354	154.428	113.027	136.521	158.1	135.285
EHI_201610	216	hypothetical protein, conserved	62.2688	50.353	97.7903	89.7283	85.8679	72.6867	110.027	104.564	71.5606	128.384	78.5154	67.1893	117.735	98.6612	101.104	81.0586	113.646	112.214	94.624	126.342
EHI_202350	375	RhoGAP domain containing protein	11.8748	47.9936	41.8596	45.8483	45.8701	69.6224	68.4837	55.2668	51.3232	27.4213	19.1992	59.3769	61.0733	60.525	68.2635	74.8315	88.5639	80.7944	74.8086	40.7528
