# Supplementary material for: Genomic diversity of the human intestinal parasite Entamoeba histolytica
Source: Genome Biol. 2012 May 25;13(5):R38. doi: 10.1186/gb-2012-13-5-r38 (PMC3446291; doi:10.1186/gb-2012-13-5-r38)
Supplement: Additional file 9 — Genes putatively missing from one or more E. histolytica strains. Table of genes (with RPKM values) with RPKM < 1 and where this value is < 50% of the average of HM-1A and HM-1B, representing putative missing genes in that strain. [file gb-2012-13-5-r38-S9.XLS]

## Sheet: MissingGenesTable.txt
			uniquely mapping reads										uniquely mapping reads with unique start positions
gene	size	GeneDescription	HM-1A	HM-1B	Rahman	2592100	PVBM08B	PVBM08F	IULA:1092:1	HK-9	MS84-1373	MS27-5030	HM-1A	HM-1B	Rahman	2592100	PVBM08B	PVBM08F	IULA:1092:1	HK-9	MS84-1373	MS27-5030	notes
EHI_000300	678	N-ethylmaleimide-sensitive factor attachment protein, alpha, putative	17.8272	13.75	17.2843	1.07582	36.0704	34.6051	13.0795	2.64985	2.74996	0.0978492	18.1704	15.2477	18.4252	1.53326	24.9576	27.9465	13.9402	3.4531	3.94061	0.230003
EHI_001160	978	plasma membrane calcium-transporting ATPase, putative	103.423	62.4889	75.8144	76.8186	0.0764705	0	53.3161	124.13	61.0053	54.0638	101.1	68.0984	72.382	80.9603	0.147879	0	51.6761	104.344	69.2521	69.2011
EHI_001170	1809	hypothetical protein	38.8332	28.0574	32.1103	21.4277	0	0.0975169	36.8637	34.5827	31.5184	19.8769	43.4256	32.6399	39.3785	26.1468	0	0.132584	44.2648	43.4698	40.7628	27.3264
EHI_001280	258	hypothetical protein	10.2151	13.0483	0	0	0.289876	0	0.274973	0	0	0	14.8831	15.4114	0	0	0.560566	0	0.508801	0	0	0
EHI_001730	705	hypothetical protein	18.5625	21.8553	0.410429	0.147802	38.8262	56.3005	1.20754	0.364052	0.341244	0.188204	23.375	27.3535	0.632841	0.245757	41.8492	53.4122	1.86199	0.586033	0.37897	0.442388
EHI_001820	558	hypothetical protein	19.7067	14.6186	17.6308	0	42.4872	35.7242	6.22976	16.2135	0	27.4641	18.6373	16.3891	17.5902	0	23.0676	27.9389	8.70432	17.5232	0	22.3572
EHI_009400	300	hypothetical protein	86.6377	122.142	33.9989	32.6495	0	0	28.3772	132.82	36.4876	40.4685	86.3966	105.367	36.1879	34.0742	0	0	29.7547	101.452	33.842	40.5449
EHI_011230	720	endonuclease V, putative	14.894	10.2504	0.10047	3.32863	0	0	0	0	11.11	18.4283	11.3329	8.83585	0.206552	5.05338	0	0	0	0	9.4624	12.3454
EHI_011260	720	hypothetical protein, conserved	41.0216	33.6286	0.602817	11.5778	7.47881	23.5211	0.295596	12.5655	19.881	23.4961	38.4429	34.515	1.23931	13.9569	9.24	19.987	0.364641	12.2416	21.8934	23.3913
EHI_017780	1068	hypothetical protein	16.4228	18.549	0.406394	13.6593	4.76179	6.11152	0.066426	12.4964	13.7408	10.0631	17.5274	18.9871	0.696243	14.4382	5.82296	6.51263	0.122913	14.4423	14.8847	14.0172
EHI_018390	2751	hypothetical protein, conserved	21.836	30.4048	48.278	9.31783	0.706831	0.833626	80.0978	10.0993	25.1421	33.7376	28.6721	37.0007	49.086	11.7143	1.10402	1.04621	63.0347	13.2662	21.0262	40.9269
EHI_018740	398	peroxiredoxin, putative	19.8655	14.6396	0	24.0866	14.4691	16.3998	0.534746	39.4981	24.0275	28.5036	17.6877	15.4849	0	23.5075	17.8057	18.6814	0.989477	19.7234	18.4605	20.7661
EHI_018840	1680	leucine rich repeat protein, BspA family	115.438	127.244	9.55896	93.7805	11.975	17.1158	0	9.62464	18.5803	190.298	123.995	124.846	15.6685	106.533	16.873	18.8449	0	14.0997	24.8885	152.507
EHI_018950	2151	hypothetical protein	52.6429	56.8239	0.16815	40.256	0.417228	0.328049	0.131926	2.95317	0.419417	79.3881	58.0172	61.6476	0.345694	48.4093	0.739603	0.446015	0.244111	4.67382	0.869463	70.6849
EHI_018960	309	small GTPase RhoQ, putative	82.0556	79.615	1.40462	69.1298	2.42033	1.1418	0	11.4208	2.3357	144.707	89.0579	83.6403	1.92515	79.0598	2.80827	0.776196	0	15.5991	2.59392	106.989
EHI_019060	678	DNA mismatch repair protein mutS, putative	14.8784	10.3125	0	0.153688	0	0	0	15.142	0.0887085	0	14.6307	10.5561	0	0.255544	0	0	0	13.8124	0.197031	0
EHI_020850	612	hypothetical protein	139.288	180.467	24.5855	17.3668	0	0	13.099	16.3556	0	15.393	135.419	163.398	20.6552	18.6848	0	0	12.4407	15.977	0	17.5817	Segmental Duplication 2
EHI_020900	468	hypothetical protein	51.2649	59.7596	29.9863	30.0579	12.1451	15.0776	30.1659	9.59722	5.39757	0.283512	47.1776	55.6488	30.1884	28.136	13.2883	13.3247	29.7322	13.8306	7.99238	0.666418	Segmental Duplication 2
EHI_020930	774	hypothetical protein	32.1715	42.9924	18.692	17.9053	0.0966255	0.227917	20.1647	37.2219	29.062	13.9712	39.6883	50.8575	24.402	21.9371	0.186855	0.309877	24.592	32.3832	20.1934	20.7519	Segmental Duplication 2
EHI_020940	711	hypothetical protein	21.8569	29.8658	0.305224	1.17244	0	0.248113	2.59426	3.88054	2.79151	0.0933077	27.6782	33.2742	0.6275	1.94946	0	0.337334	4.24645	6.77935	4.32137	0.219327	Segmental Duplication 2
EHI_020950	744	hypothetical protein	14.2914	21.7539	0.194457	1.26049	0	0	1.14424	1.46612	28.9404	0.535014	18.2788	24.0492	0.399778	1.863	0	0	1.94083	2.03615	23.8804	0.838396	Segmental Duplication 2
EHI_020970	1029	hypothetical protein	118.61	168.361	132.514	117.669	0	0	114.653	333.916	363.379	98.32	137.293	170.599	135.855	123.588	0	0	116.855	160.068	162.927	122.753	Segmental Duplication 2
EHI_020980	348	hypothetical protein	68.9425	104.179	114.12	105.398	0	0	236.273	401.211	344.62	68.2482	80.9163	111.972	131.624	119.987	0	0	164.088	181.249	173.893	94.999	Segmental Duplication 2
EHI_020990	390	hypothetical protein	78.2955	108.895	184.74	133.056	0	0	1121.63	1235.41	1205.2	92.1981	91.0733	113.677	162.827	139.94	0	0	206.667	204.811	195.927	119.955	Segmental Duplication 2
EHI_021490	507	coiled-coil domain-containing protein 25, putative	15.5946	12.2584	0	6.16572	10.7683	4.17534	0	25.9441	13.0491	10.4681	15.4629	14.1164	0	7.17639	11.9809	5.20373	0	17.6561	14.4917	12.9183
EHI_022270	465	hypothetical protein	16.0259	14.7578	0	0	12.7059	16.6924	0	6.89938	0	0.142671	14.451	13.6813	0	0	14.3071	16.5054	0	8.58884	0	0.335359
EHI_022600	606	NADPH-dependent FMN reductase domain containing protein	21.7449	17.3066	0.238739	22.3533	105.888	44.5387	0.234135	21.5998	358.583	0.109475	26.9296	19.0277	0.490817	22.5865	44.3902	40.7657	0.433236	25.4528	43.6472	0.25733
EHI_022730	780	signal recognition particle 54 kDa protein, putative	25.2829	23.4058	0	17.2332	28.7647	16.0577	0.0909526	21.3058	18.0433	22.7944	25.64	22.6843	0	20.4356	25.0314	17.2196	0.168296	22.0701	20.2093	25.7904
EHI_023420	1293	hypothetical protein, conserved	15.6736	15.5215	13.6508	9.99294	13.9396	12.5519	11.0831	0.496243	10.652	9.7486	10.889	11.0704	10.1215	9.24582	9.84307	10.7587	8.32497	0.639061	9.19507	9.76897
EHI_025990	897	AIG1 family protein, putative	125.528	79.1021	0	35.1982	80.3743	70.7992	0	54.4359	0	82.9087	118.791	86.8809	0	48.4815	91.0967	70.8571	0	69.0891	0	97.7026
EHI_026000	1007	AIG1 family protein, putative	118.404	80.4905	0.215506	36.6306	3.045	3.854	0	59.1942	0.0597263	84.6566	109.469	90.8153	0.295368	45.2503	4.73948	4.52537	0	79.4578	0.132658	89.3529
EHI_027800	858	galactose binding lectin 35 kDa subunit, putative	13.3458	9.80903	13.1524	10.9301	0	0.205604	8.3511	12.788	11.9868	14.6138	10.8154	10.6586	12.6531	11.9141	0	0.279539	8.56778	11.2357	11.5215	13.4495
EHI_028430	360	surface antigen ariel1, putative	34.0795	35.6068	34.5615	51.8109	71.4642	55.3726	31.5302	111.753	0.167068	43.675	35.9986	36.4479	36.7663	44.7585	48.6104	46.6364	35.0055	52.7918	0.371075	32.0547
EHI_029200	888	ribosome biogenesis protein, putative	6.65216	18.372	6.19109	4.92841	4.71637	6.15839	6.31137	0.072257	7.11166	8.29272	7.92761	12.5374	7.03394	5.85333	5.70035	5.672	7.09571	0.155087	7.67222	8.60489
EHI_029350	641	hypothetical protein, conserved	20.5576	68.2745	23.6989	5.68958	4.90031	5.77936	24.902	17.6176	1.50126	0.827979	22.7136	40.9399	26.913	7.02765	5.64064	4.49007	23.9605	21.6997	1.66723	1.45967
EHI_030430	951	RNA recognition motif domain containing protein	26.3749	33.7653	38.6411	0.876556	30.277	22.4452	22.5287	1.07952	30.0405	1.25568	27.0862	30.9394	31.276	0.546557	27.0699	23.707	21.8094	1.01369	26.4083	0.98386
EHI_033550	2454	hypothetical protein, conserved	59.5489	36.881	29.7134	68.4055	0.7619	1.15018	38.9117	39.4294	52.1055	452.633	55.2219	40.4256	36.7249	61.2124	0.942957	1.0751	42.7405	44.6713	50.0815	77.1448
EHI_035700	1314	beta-amylase, putative	11.8958	13.4997	7.92746	0	5.29322	3.62482	5.453	13.0379	8.01009	0.0504884	8.52325	10.7422	7.35665	0	5.39321	3.6506	5.99409	8.59425	7.42149	0.118677
EHI_037700	468	hypothetical protein	16.3116	20.4732	11.5926	8.90603	0	0	6.82144	0	22.6184	14.1756	19.4864	20.8152	11.7576	9.99569	0	0	6.73183	0	23.9771	1.66604
EHI_038020	576	hypothetical protein	16.5664	26.9748	0.376761	0.180904	25.7084	27.87	0.24633	14.3701	0.104417	0.575884	19.9992	27.9572	0.774571	0.300796	24.3554	30.8134	0.455801	17.4538	0.231922	1.08293
EHI_039590	1452	hypothetical protein, conserved	41.3711	65.6313	37.7134	47.8663	62.2204	94.8862	0	45.5601	69.9199	11.4682	53.5516	72.7041	54.5912	62.2872	78.4885	100.1	0	66.3928	89.2419	21.6944
EHI_039600	1821	hypothetical protein	31.4407	60.7222	28.3235	32.1586	47.4767	80.8901	0	32.3816	57.9975	7.90564	44.018	69.2166	42.4674	42.5297	62.5839	85.7434	0	49.2335	74.5328	15.9282
EHI_039610	963	cysteine proteinase, putative	18.8741	32.6723	2.1784	0.649225	7.30019	7.51063	2.06273	7.19599	1.06174	1.17114	23.7581	29.3152	2.00761	0.899578	9.01097	7.72085	1.77208	8.58054	1.38719	1.9432
EHI_041270	469	surface antigen ariel1, putative	15.3079	15.1841	19.4341	6.44311	0.159463	0	11.3448	0	18.0818	0.141454	13.6455	13.5646	15.8547	7.75785	0.308371	0	10.636	0	12.8175	0.332498
EHI_046030	654	hypothetical protein	57.2508	45.7335	0.110609	0	0	0	0	0	0	0	62.1382	51.3736	0.227397	0	0	0	0	0	0	0
EHI_046040	459	hypothetical protein	19.7993	19.4642	0	0	0	0	0	0	0	0	22.3085	23.389	0	0	0	0	0	0	0	0
EHI_046800	483	leucine rich repeat protein, BspA family	18.8155	15.0121	11.9815	9.70813	1.85809	2.92187	14.1005	19.5282	0.124522	9.06534	18.2187	18.1107	17.2426	13.2724	2.6949	3.97258	14.948	20.5293	0.276577	14.5287
EHI_048860	648	U3 small nucleolar ribonucleo protein MPP10, putative	12.4818	14.986	0	0.160803	10.3872	13.0673	0	0	0.0928153	0	15.308	14.4196	0	0.267374	11.3826	13.3247	0	0	0.206153	0
EHI_050000	578	hypothetical protein	15.723	18.593	17.5213	0	15.7857	13.7342	13.7467	10.546	0	0	17.4388	17.5418	19.5546	0	16.7646	14.1085	14.7623	15.249	0	0
EHI_051290	849	leucine rich repeat protein, BspA family	90.1294	68.9335	67.9927	0.859133	55.4084	104.307	94.5071	66.7338	0.283366	0.468847	95.9208	78.4455	81.6282	1.22444	71.5465	109.046	99.8832	85.3233	0.629384	0.918385
EHI_052200	498	hypothetical protein	23.1759	20.0199	20.7718	15.4836	0	0	15.6701	16.1055	0.120772	0.133216	21.204	20.3597	17.9178	17.3954	0	0	18.1881	19.3579	0.268247	0.313136
EHI_056130	1077	RhoGAP domain containing protein	12.1509	11.3009	8.73161	10.1588	0.0694412	0	6.25774	7.62583	7.70652	14.7837	12.3301	12.5523	9.11361	11.261	0.134286	0	6.7037	9.33462	8.43445	13.4657
EHI_057850	594	40S ribosomal protein S4, putative	18.8183	12.4248	23.382	22.2786	0.377718	0	18.5121	22.1442	13.5679	20.5503	23.4334	15.7305	24.5359	23.9179	0.486956	0	18.5635	23.4166	19.116	22.5774
EHI_060110	507	hypothetical protein	31.0099	14.8122	18.2629	0	0	0	10.9143	13.6681	14.9471	18.1884	21.4587	13.7243	19.3597	0	0	0	11.1334	16.0263	16.0726	19.0698
EHI_062300	327	hypothetical protein	102.829	94.6346	0	191.512	185.484	101.961	0	122.638	171.237	210.792	121.83	111.259	0	193.393	177.797	110.02	0	128.452	150.336	195.046
EHI_062310	345	hypothetical protein	105.103	97.2032	2.93546	176.386	171.037	103.288	0	123.865	149.576	187.488	117.329	104.301	4.31065	169.241	159.298	114.708	0	134.923	147.914	171.762
EHI_065720	783	hypothetical protein, conserved	12.1868	11.0793	16.1675	0.931551	13.5631	12.6167	9.60403	16.963	0.614502	0.423639	13.6904	12.6952	16.3342	1.54893	14.4072	13.1715	10.059	14.7743	1.19426	0.995797
EHI_066620	990	leucine rich repeat protein, BspA family	47.4589	61.7315	1.97286	54.5211	81.1338	102.281	4.0846	3.49987	2.18707	0.871155	60.6036	70.6868	2.70396	67.3784	94.9565	106.598	4.24309	4.17326	3.91315	1.57517
EHI_066750	300	hypothetical protein	33.6251	24.601	0	0	0	0	0	0.213881	0	0.221139	34.6653	21.8687	0	0	0	0	0	0.459059	0	0.519806
EHI_067070	3597	protein kinase, putative	74.4564	119.328	51.2017	58.7486	73.5822	92.4463	0.157783	56.7792	109.052	18.499	89.6712	118.665	68.1777	69.7948	83.9531	93.5507	0.255461	72.5918	104.73	34.2924
EHI_067080	852	hypothetical protein	21.7597	42.0959	13.9242	14.4315	31.6884	68.5341	0.0832664	19.8066	42.5669	4.1269	29.6702	48.5349	24.0881	21.5557	45.6625	73.192	0.154073	33.9445	54.2501	8.41939
EHI_067090	679	hypothetical protein	53.9383	107.168	60.7256	64.9144	71.9244	116.653	0.104482	49.4225	101.687	18.4663	71.3963	112.14	79.9439	78.0812	83.4955	117.273	0.193329	71.7998	111.945	31.6936
EHI_067710	915	endonuclease/exonuclease/phosphatase family protein	145.903	25.7543	74.8679	0.683283	239.486	71.1416	52.9553	54.4169	583.564	647.249	62.9483	29.3321	50.3852	1.13612	59.7472	58.716	42.3222	46.6584	58.5446	64.7627
EHI_068610	267	hypothetical protein	36.4196	39.2802	0.270929	0	53.5001	35.678	0	39.4117	0	0.248471	34.7552	43.1864	0.556995	0	45.5003	38.6266	0	40.2321	0	0.584051
EHI_072000	714	serine-rich 25 kDa antigen protein, putative	27.3654	21.5799	29.5836	0.437818	0.418981	0.741211	20.1701	0.269598	0.758122	1.02207	15.9097	16.428	17.9128	0.485318	0.607673	0.335917	14.7082	0.385764	0.187096	0.436812
EHI_073470	525	ADP-ribosylation factor 1, putative	10.0399	13.0712	28.6596	20.4432	14.1029	13.7766	16.0804	0.611088	10.6541	16.5539	12.4947	14.7685	24.3614	20.131	16.2532	14.1622	16.0025	0.786958	12.977	18.1189
EHI_074930	657	hypothetical protein	12.1725	14.5836	0.220207	0	0.227666	0	0.323941	0.195325	0	0.201954	13.3937	16.0377	0.452717	0	0.440262	0	0.399606	0.419232	0	0.237354
EHI_077280	1671	leucine rich repeat protein, BspA family	42.5297	33.7064	4.37232	7.85714	12.5766	15.5188	10.3591	3.14869	0.179965	2.38211	32.0753	30.8144	5.87394	10.2649	12.9826	15.7887	9.03418	5.43948	0.399721	4.10619
EHI_077290	2784	hypothetical protein, conserved	161.715	142.501	0.285818	58.6128	122.095	127.617	0.407718	57.5727	22.2733	10.6042	117.294	113.685	0.480768	64.972	100.833	116.132	0.612973	69.6998	22.7443	15.6838
EHI_077760	1431	hypothetical protein	15.8768	18.3678	23.5061	38.0831	0.522628	0.862933	40.7513	0.493226	267.602	29.6243	19.4542	21.8118	24.6304	34.3854	0.808531	0.670425	38.7115	0.962388	43.7821	24.955
EHI_077870	1221	trichohyalin, putative	23.6687	11.1346	55.5125	6.74189	38.5272	268.73	97.031	0.262753	1107.97	4.67272	32.2346	15.1425	65.1629	4.82456	49.2747	160.486	76.6551	0.563954	103.609	3.95921
EHI_078240	354	hypothetical protein	28.4959	30.7239	26.7692	44.1528	0	1.49498	19.0384	15.4067	50.9698	28.1109	31.1852	27.5184	29.8275	37.1968	0	1.35505	21.8784	20.6187	34.7175	32.598
EHI_079240	615	hypothetical protein	22.9044	16.2112	2.35246	2.54148	8.9989	8.31843	9.34371	3.86029	1.95591	0.539364	20.2919	17.7794	4.35271	3.9441	13.4044	9.74978	11.7396	7.61366	4.12707	1.26782
EHI_080380	486	hypothetical protein	17.9514	23.9776	23.5173	0	4.00101	0.36298	17.6628	34.3265	18.1918	0	21.3983	22.4987	23.2562	0	4.76135	0.493507	18.3671	26.6367	19.7906	0
EHI_080880	603	hypothetical protein	19.1403	16.3191	0	0	19.4722	13.7499	0.11765	14.7908	0.0997419	0.11002	15.1238	13.8472	0	0	15.35	13.5236	0.217696	13.4749	0.221537	0.25861
EHI_081810	486	hypothetical protein	39.0816	29.5724	69.3612	37.5208	0.461655	3.26682	62.3306	22.4443	88.6077	37.6756	46.0887	32.3163	56.3046	41.3539	0.892753	4.44156	52.1301	30.6039	66.5186	46.205
EHI_082380	558	transketolase, chloroplast, putative	19.8695	18.5633	0	31.1855	0.134029	0	0.508552	0.229979	15.1978	27.2263	18.6373	17.4579	0	23.9085	0.259186	0	0.941008	0.493612	16.5188	25.4314
EHI_089430	1497	hypothetical protein	23.8579	51.7225	0.96644	24.571	0.949215	1.41409	0.663462	1.8002	50.0198	17.4164	30.8872	55.5118	1.5895	31.1333	1.35255	1.9226	0.876891	2.2079	56.2189	29.48
EHI_089440	1263	hypothetical protein	67.0617	139.936	6.98752	97.2704	3.84895	1.39674	0.0561702	0.711243	143.575	68.4954	87.6608	142.927	6.35847	113.86	3.89334	1.70911	0.103936	1.19944	138.029	97.7877
EHI_089450	348	hypothetical protein	39.9553	108.271	0	61.3825	0	0	0	2.58132	85.8958	41.9402	54.2507	108.544	0	75.1783	0	0	0	4.35314	112.09	65.4238
EHI_089460	399	hypothetical protein	23.2322	55.1665	0	29.7716	0	0.442126	0.177802	0	42.9602	19.6199	32.0789	62.781	0	40.3836	0	0.601114	0.328999	0	53.2339	33.2207
EHI_093700	486	myb-like DNA-binding domain containing protein	13.0895	14.1202	0	0	0	0	0	0	0	0	14.8142	15.5445	0	0	0	0	0	0	0	0
EHI_095300	396	hypothetical protein	83.7645	98.4172	0	69.4671	0	0	0	261.356	211.872	0	89.6934	99.9053	0	80.0665	0	0	0	139.109	132.912	0
EHI_095310	348	hypothetical protein	124.305	136.92	0.207868	85.9355	0	0	0.203859	211.853	283.784	0	137.926	145.106	0.427349	104.553	0	0	0.377214	180.458	193.471	0
EHI_095320	1395	hypothetical protein	51.9865	55.7828	4.4077	33.9866	0	0	14.5446	88.4501	125.592	11.6039	55.281	58.0031	4.90395	38.6261	0	0	6.58706	63.281	71.5336	6.70717
EHI_095440	402	hypothetical protein	112.807	74.0801	224.932	222.917	109.578	96.5418	1181.85	211.008	0	216.518	122.184	86.5451	160.556	181.878	114.046	95.4605	215.192	148.338	0	152.451
EHI_095450	348	hypothetical protein	123	89.668	182.3	190.436	117.985	117.098	593.434	161.886	0	175.958	130.57	101.117	172.222	175.25	133.405	124.747	204.45	153.943	0	171.626
EHI_095460	1434	hypothetical protein	102.159	64.559	139.581	121.422	93.1983	77.6245	312.07	137.143	0	147.951	107.443	76.1121	124.554	120.339	102.469	80.6172	137.221	123.888	0	132.453
EHI_097180	558	hypothetical protein	18.2409	18.0992	17.1122	26.1435	0	0	14.748	16.0986	16.4912	0	16.6302	18.5268	19.1894	23.2875	0	0	14.3504	16.7828	16.5188	0
EHI_097750	1071	hypothetical protein, conserved	28.3413	16.0791	0.472798	9.92387	11.6616	8.89453	2.18592	11.3231	13.927	12.0171	23.7526	16.8921	0.97201	10.3535	10.9381	9.40567	1.96109	12.0873	17.4623	18.2005
EHI_101390	720	endonuclease V, putative	30.4191	44.958	19.5916	10.2753	0.623234	1.22506	2.1677	0	0.334135	0.276424	33.5542	41.6942	17.1438	13.7163	1.20522	1.33247	3.82873	0	0.742149	0.649757
EHI_101410	645	hypothetical protein	12.399	17.8661	0.112152	9.20842	19.5957	35.2816	0	9.84846	10.0707	12.0341	12.8987	17.2607	0.23057	12.0878	13.0051	17.8489	0	11.3163	8.69868	9.42904
EHI_101530	378	hypothetical protein	32.4567	40.4194	40.7619	17.9181	6.72698	8.40039	27.5889	33.7796	0.159112	34.3994	32.168	42.6014	38.9498	20.1677	7.65217	8.24862	28.4767	33.1543	0.353404	37.5415
EHI_102490	414	hypothetical protein	8.34153	15.0121	5.06716	0	0.361295	0	3.4272	0	11.3315	4.48688	10.8208	13.9261	8.26209	0	0.698677	0	5.07326	0	11.6162	6.78008
EHI_103260	602	NADPH-dependent FMN reductase domain containing protein	14.1904	18.0669	0	6.92363	0	0	0.235691	11.1914	0.199815	0.110202	16.212	17.5029	0	8.34635	0	0	0.436115	13.0397	0.221905	0.259039
EHI_103570	672	hypothetical protein	17.9864	18.3043	12.7022	7.90808	0.111292	0.262512	8.23446	7.73408	11.9036	10.5634	12.3805	14.2005	11.7292	8.25041	0.215217	0.356911	8.79044	8.81229	10.9334	11.1387
EHI_104920	387	hypothetical protein	18.7863	7.69514	7.85064	14.5396	9.27605	7.74919	16.4984	0	6.99353	5.14277	17.3636	9.24682	10.7599	17.0125	11.9587	8.05679	21.0304	0	13.1171	8.46196
EHI_105470	744	hypothetical protein	21.376	44.552	24.9877	23.2491	28.0456	34.3806	0.190707	24.579	46.0783	9.63026	26.2355	40.3492	31.7824	29.1093	30.5192	36.1056	0.352878	33.5039	45.7858	16.5583
EHI_106460	411	leucine rich repeat protein, BspA family	17.0259	20.7923	6.51219	8.62	5.64095	8.15512	18.1241	8.89869	7.17049	0	24.1353	25.1531	10.4935	12.6466	8.09343	8.16989	23.9545	15.4137	10.0759	0
EHI_108990	324	hypothetical protein	22.7197	11.9888	0.669797	9.96981	1.61579	1.63341	1.97064	0.792151	10.3953	5.938	21.7275	14.7264	1.37701	12.834	2.23188	2.22078	2.43094	1.27516	14.0184	9.62603
EHI_115930	456	hypothetical protein	14.9472	17.0367	0	39.9893	22.7973	28.2408	0.311154	0	0	0.145486	16.1397	17.4392	0	29.2564	22.5185	23.1429	0.287874	0	0	0.341978
EHI_118230	420	hypothetical protein	18.1757	16.6473	0	0	20.4777	21.001	0	0.305544	0	0	18.6659	17.5139	0	0	20.6609	20.5581	0	0.655798	0	0
EHI_122100	763	acetyltransferase, putative	14.8884	13.4061	0	0.136567	0	0.231203	0	0	0.394131	0.347794	16.9849	16.1547	0	0.227076	0	0.314344	0	0	0.700324	0.817519
EHI_123390	738	peroxiredoxin	18.7176	20.7026	8.03756	3.52983	4.1549	3.10746	4.99869	0.0869434	15.5658	36.5869	12.1404	15.8937	6.85149	4.46059	4.50732	3.24993	5.51408	0.186609	9.95566	15.0025
EHI_125030	1830	P-glycoprotein 5, putative	71.4118	38.9852	44.1934	35.1891	0.0817357	0	24.3842	34.9572	21.0012	58.2938	57.9649	42.4772	31.3688	30.8647	0.158061	0	22.2371	27.5435	30.1483	34.8526
EHI_126330	684	3' exoribonuclease family protein	13.8178	13.8187	0	0	0.109339	0	0.414871	39.3053	0.0879303	0.290973	14.2684	14.242	0	0	0.211442	0	0.383832	18.9261	0.195302	0.683955
EHI_126540	936	hypothetical protein	15.3406	14.3866	15.9978	16.3648	53.0548	19.4124	7.20041	0.342758	17.9276	18.4283	16.9224	14.868	12.0754	12.4021	14.0609	15.3746	7.8538	0.588537	10.8468	12.9951
EHI_127670	917	hypothetical protein	55.994	80.342	0	33.2942	89.7131	79.451	0	0	0	0	66.6495	82.1676	0	43.4564	85.7978	78.7276	0	0	0	0
EHI_127680	585	hypothetical protein	51.4203	85.6554	0	19.7714	55.8674	99.5123	0	0	0	0	70.2878	97.5342	0	28.4322	77.3811	104.958	0	0	0	0
EHI_127700	1797	heat shock protein 70, mitochondrial, putative	9.9122	14.6267	0.322039	2.66735	14.8994	15.6087	0.434264	4.57041	7.29631	4.54092	11.2183	13.8291	0.66207	3.18171	14.1648	15.7494	0.657449	3.21878	4.0143	4.5125
EHI_128230	750	midasin, putative	12.8442	13.8111	25.8488	8.75285	10.7695	11.5253	19.1073	0	0	10.7031	14.0794	12.9887	16.6564	10.3955	11.5701	11.5125	13.1271	0	0	12.2674
EHI_130460	387	hypothetical protein	90.1742	62.5649	15.3274	0	0	0	26.0308	0	0	0	93.0195	69.8648	23.057	0	0	0	31.8848	0	0	0
EHI_130470	417	hypothetical protein	36.8309	31.3607	0	0	0	0	0	0	0	0	43.7393	40.5241	0	0	0	0	0	0	0	0
EHI_130480	309	hypothetical protein	15.8817	13.8279	0	0	0	0	0	0	0.194642	0.214698	13.4622	11.581	0	0	0	0	0	0	0.43232	0.504666
EHI_130510	1485	hypothetical protein	67.2564	55.0177	2.87404	7.57823	3.02174	3.44501	0.0955461	1.16662	8.22175	5.09291	65.7213	57.9685	4.70689	9.3338	4.57739	4.36081	0.176795	2.133	9.26562	6.09065
EHI_130520	744	hypothetical protein	149.388	103.897	0.291686	4.76186	1.30678	0.948431	0.190707	1.6386	16.0062	8.6494	110.318	95.9295	0.399778	6.98624	1.74951	0.967115	0.352878	2.77657	13.646	8.80316
EHI_130530	831	hypothetical protein	35.7609	28.8251	4.52657	2.63323	9.17977	9.3405	2.73186	21.9286	25.1868	0.558836	28.6872	28.7085	5.72679	3.5444	11.4865	11.2562	3.47527	13.4237	17.04	1.12593
EHI_130540	777	hypothetical protein	95.9081	72.655	38.2638	31.7832	25.5069	15.2115	0.913037	14.2037	19.3515	27.6638	65.8918	63.7102	43.0649	39.4682	35.1793	19.4469	1.35156	20.3829	30.6029	38.9353
EHI_134490	513	F-actin capping protein subunit beta, putative	18.4238	16.4057	17.4852	13.2028	0	0.343875	14.1056	0	25.0895	9.56977	20.584	15.1139	19.1333	16.2113	0	0.467533	15.6092	0	19.5302	11.8552
EHI_134640	642	acetyltransferase, putative	30.8591	34.0841	39.0986	45.7704	0	0	26.0787	28.2842	23.2333	23.664	34.1419	35.3021	42.1598	40.2111	0	0	29.0349	30.6754	26.4261	31.3341
EHI_135590	552	60S ribosome subunit biogenesis protein NIP7, putative	19.427	21.5799	21.3607	25.4838	5.28394	7.35034	14.3942	29.0599	0.217914	20.4313	24.6367	24.1305	21.5533	26.9932	6.28809	7.38652	15.2198	30.1881	0.48401	22.6003
EHI_135700	807	hypothetical protein	21.1713	19.5743	0	0	0.0926743	0	0	0	0.0745283	0	22.4031	19.2155	0	0	0.179214	0	0	0	0.165535	0
EHI_136500	726	protein kinase domain containing protein	15.3968	16.5862	1.09603	1.5788	2.36932	6.80362	8.99002	3.27008	5.88188	0.548279	17.1894	19.4425	2.2533	2.62513	3.58577	7.26802	10.1256	5.88051	7.54416	1.28877
EHI_141840	231	calmodulin, putative	33.4402	43.1597	48.8517	2.25542	31.0808	46.584	46.9882	4.72204	1.82256	0	40.1716	47.3349	51.5039	3.75019	36.313	49.8378	44.8934	6.55798	2.89149	0
EHI_142670	1350	hypothetical protein, conserved	27.0617	19.1821	7.39456	0.385928	24.4862	12.8059	3.20557	9.17311	4.09873	0.0491421	24.6509	20.1752	8.70273	0.641699	22.3903	13.147	4.27845	10.2013	5.24452	0.115512
EHI_142700	720	endonuclease V, putative	16.6611	14.5664	0.301409	3.03918	11.6337	12.4956	0.394128	3.20821	3.42489	4.69921	19.3326	15.4627	0.619656	2.88764	13.0565	13.6578	0.546961	5.73824	5.19504	7.14733
EHI_143120	1149	hypothetical protein	15.0278	14.1988	2.5183	3.71821	14.8405	11.9755	4.1368	0.558436	9.36974	1.15477	15.874	15.5723	3.75353	4.82531	16.3633	14.4032	5.25539	0.839011	9.53361	2.44295
EHI_144280	744	hypothetical protein	78.9081	71.1787	54.0591	31.6523	27.744	25.3705	24.6012	43.2074	0	12.7512	92.8995	80.1639	53.1705	39.1229	36.9341	28.3687	26.9952	50.7186	0	16.9775
EHI_145840	740	peroxiredoxin	17.5617	13.4728	0.977541	14.7852	47.0963	32.1826	0.86282	24.4518	28.5279	21.4266	16.4318	12.6269	2.0097	15.6869	19.5441	21.0674	0.886964	17.1217	17.1497	18.7552
EHI_154700	348	hypothetical protein	167.656	133.2	0	158.996	0	0	0	0	320.424	292.056	164.131	134.252	0	163.799	0	0	0	0	196.542	196.272	Segmental Duplication 2
EHI_154710	1395	hypothetical protein	189.705	134.584	0	124.294	0	0.126457	0.10171	0.229979	259.677	293.473	150.245	129.26	0	116.872	0	0.171932	0.188202	0.493612	133.778	153.371	Segmental Duplication 2
EHI_154720	1518	hypothetical protein	41.0092	33.9478	2.09676	21.2108	5.7643	6.04297	0.186938	9.84866	47.0695	24.4739	41.6321	35.2299	3.62487	24.6534	7.7172	6.79401	0.259428	14.6971	40.3049	23.833	Segmental Duplication 2
EHI_154730	1491	hypothetical protein	16.9445	12.0708	3.15357	1.95682	2.70862	2.36631	0	3.48578	1.69421	2.26924	15.4521	13.4671	4.68794	2.55647	3.78298	3.05637	0	3.69464	2.41908	2.92848	Segmental Duplication 2
EHI_154740	846	hypothetical protein	35.5566	28.467	0.598542	2.70971	0.795618	0.625561	0	9.02547	5.40304	4.15616	38.2018	29.6095	0.703156	4.09595	0.854764	0.850512	0	11.0695	9.47424	6.82015	Segmental Duplication 2
EHI_155990	282	hypothetical protein, pseudogene	44.7948	47.292	0.256518	4.43407	0	0.625561	0.503142	0.455066	0.213278	8.23391	52.1965	52.8741	0.527367	6.75832	0	0.850512	0.465499	0.976721	0.473712	12.1657
EHI_158940	636	G-box-binding factor, putative	26.292	12.6222	21.4967	39.9763	0	0	26.8825	9.48339	15.9818	196.209	19.6219	15.3169	21.2788	29.1489	0	0	20.2272	12.5592	17.6435	31.8749
EHI_160470	1512	hypothetical protein	21.9984	26.0328	1.81802	4.47952	25.8197	37.2184	3.65976	12.5613	29.7142	0.921414	24.2318	27.0861	2.75403	5.15651	17.5043	24.27	5.55643	13.7535	8.1283	1.65018
EHI_161180	525	60S ribosomal protein L21, putative	21.984	17.2639	24.526	0.198477	24.6445	13.7766	16.4858	0.122218	0	0	19.8087	17.4192	21.5286	0.330016	22.0383	14.1622	17.0027	0.262319	0	0
EHI_162810	390	hypothetical protein	68.0425	65.4036	0	26.9853	19.7517	17.1885	0.181905	0	0	0	75.4842	70.8567	0	19.5471	19.2835	17.8346	0.336591	0	0	0
EHI_166910	684	3' exoribonuclease family protein	15.8108	19.8762	40.2936	27.5735	37.066	27.0802	24.3737	0	35.348	40.5422	16.3736	17.7298	20.0029	22.0373	19.4526	22.4416	15.5452	0	17.5772	21.2026
EHI_168840	531	hypothetical protein	40.3905	39.7459	63.8918	39.6394	0.563376	0	60.9228	18.0047	47.0055	46.7266	36.4581	38.5632	40.0501	36.2179	1.08946	0	35.5988	22.0452	28.4281	37.8842
EHI_172010	1653	hypothetical protein	115.619	135.746	190.188	290.917	186.586	143.965	143.56	0.0388168	181.488	218.169	131.925	142.64	182.905	224.932	176.911	145.242	142.468	0.0833138	168.337	199.998
EHI_172020	390	hypothetical protein	140.279	156.371	205.885	346.267	224.364	159.672	167.717	0	204.645	272.342	157.532	154.457	202.866	261.665	200.251	154.976	167.959	0	184.966	231.514
EHI_172280	450	hypothetical protein	16.3582	15.5375	15.7536	16.4405	10.8027	17.2488	16.3957	0	14.5683	17.5437	19.1992	17.2299	17.8461	18.8659	14.1412	17.0556	18.6696	0	17.5147	19.4061
EHI_173600	2016	hypothetical protein	26.3711	43.9304	79.2992	69.1053	0	0	57.7468	41.8213	47.3159	48.5717	31.9035	47.0391	61.8919	60.7608	0	0	49.1614	46.1108	49.0349	54.9973
EHI_173610	618	hypothetical protein	112.201	177.877	307.495	202.163	0	0	226.375	157.815	187.051	175.301	136.952	180.47	242.809	199.612	0	0	188.834	173.596	188.924	206.913
EHI_174260	681	hypothetical protein	22.0191	17.1118	13.5966	10.0987	23.5017	22.2777	9.8966	12.9082	0.706541	7.59862	23.259	19.2676	14.6315	12.7209	18.0517	19.3707	10.9874	12.7404	1.37314	10.0755
EHI_174490	348	hypothetical protein	19.5859	22.6961	0	21.5587	39.973	56.775	0	0	0.172829	31.2645	27.5851	23.4226	0	26.3871	45.7151	59.2719	0	0	0.38387	34.9525
EHI_175710	741	hypothetical protein, conserved	25.1419	22.5409	0.390489	0	0.706501	0.238068	0.0957396	0.519549	0.0811664	0.0895301	22.8871	22.2685	0.602095	0	0.780707	0.323677	0.177153	0.743415	0.180279	0.210448
EHI_175720	333	hypothetical protein	42.8467	30.7173	0	0.938744	24.031	23.8389	0	46.2445	16.2552	5.57829	41.3197	34.03	0	1.56089	22.1499	21.6076	0	31.0175	17.6511	9.83416
EHI_176590	1077	AIG1 family protein, putative	47.6755	23.3231	47.0835	18.9632	0	0	24.7675	0	78.9639	49.4022	62.5416	31.0116	64.4857	27.509	0	0	36.8094	0	86.2051	72.3964
EHI_176700	897	AIG1 family protein, putative	43.1598	19.7755	28.9514	11.6166	0	0	12.6543	0.35766	46.5331	28.9182	58.5038	26.8178	40.7854	16.6112	0	0	19.4638	0.614126	54.507	41.3758
EHI_181390	612	hypothetical protein, conserved	15.8889	20.7336	3.19138	26.9015	8.06539	13.2594	12.983	6.91967	5.1103	0.867213	16.4699	20.1405	6.07506	24.3468	11.1069	14.1085	13.2987	10.1263	8.51289	1.78365
EHI_184260	999	leucine rich repeat protein, BspA family	22.1966	17.886	13.6132	0	18.042	19.7775	27.9085	15.4148	18.0012	0	27.8668	21.6916	22.1811	0	25.4797	22.3279	34.2959	21.2297	25.4069	0
EHI_185120	1677	heat shock protein 70, putative	147.183	117.049	10.7407	69.902	9.45443	5.89079	0.338428	2.44872	110.821	148.31	135.761	120.683	13.3021	84.6147	12.16	6.57892	0.547939	3.94183	119.965	133.532
EHI_185130	1080	protein kinase, putative	22.1307	16.5446	2.47825	6.27133	2.1467	2.28677	3.94128	0.178234	13.254	7.98559	21.9251	17.8558	3.71794	6.89826	3.48174	2.88702	5.34806	0.382549	10.6375	6.93074
EHI_186710	471	serine/threonine- protein kinase C823.03, putative	21.4173	23.6416	25.9557	20.5746	1.1115	0.749079	24.5514	21.2519	16.8557	25.3536	24.1179	20.2605	28.4174	22.439	1.53531	0.509224	21.7391	23.3915	19.2864	25.8247
EHI_189190	909	hypothetical protein	20.6952	19.9418	0	0	0.0822752	0.194068	0.0780451	0.141175	0.0661654	0	19.1852	20.1212	0	0	0.159105	0.263855	0.144412	0.303009	0.14696	0
EHI_193630	801	hypothetical protein	54.913	33.6225	33.3243	43.9698	16.3395	13.2141	18.3336	0.0801052	36.7924	45.553	29.7616	25.5644	23.2081	25.9564	16.7918	14.3727	16.88	0.171932	24.5159	21.9993
EHI_193670	876	hypothetical protein	19.7111	10.0509	1.89929	7.61283	0.341498	0	2.51054	12.3055	22.5198	1.28745	9.49734	7.26234	2.88607	8.30692	0.660393	0	2.99705	10.8476	11.2847	2.3142
EHI_194730	1151	mucin-like protein 1 precursor, putative	21.7919	28.1232	7.47891	45.7179	4.54837	8.88938	7.64286	0	4.96413	0.172915	19.7386	21.7634	9.56134	29.0521	5.52871	10.2106	9.58013	0	6.84763	0.406451
EHI_194840	354	hypothetical protein	24.3884	25.2375	33.1039	0.883056	61.2671	50.8295	24.2489	23.2006	0.169899	21.3643	28.0215	28.6416	31.0878	1.46829	37.1779	42.6842	24.1034	27.2323	0.377364	29.0739
EHI_196070	1086	hypothetical protein	16.4017	15.6186	0	11.8017	12.7402	9.42143	0	28.8325	21.045	9.52976	16.2056	15.5604	0	13.7203	14.3827	10.1592	0	18.7682	16.8521	14.0721
EHI_196740	876	hypothetical protein	15.2502	12.4158	1.07351	8.92128	0.853746	2.61793	3.48236	21.7543	2.67766	261.581	19.9079	15.6594	1.69769	13.4493	1.48588	3.01175	4.19586	23.1102	4.1174	46.6401
EHI_196790	1176	hypothetical protein	62.595	39.9668	0.123024	33.4044	0	0	0.120651	94.6641	0	1375.69	71.5618	49.5326	0.126461	44.0513	0	0	0.223249	98.2526	0	153.82
EHI_198320	1677	heat shock protein 70, putative	142.306	103.383	62.8483	45.048	51.9548	36.9226	0.126911	16.1845	32.493	50.5574	143.87	113.57	76.7088	58.1661	66.0606	41.1898	0.234831	27.5107	50.583	68.2536
EHI_198330	624	Ras family GTPase	153.212	110.182	119.868	91.8435	91.3278	62.1952	0	27.6605	66.0238	94.5158	153.327	116.289	139.184	110.23	111.946	68.4172	0	49.8785	95.2663	127.452
EHI_198340	636	hypothetical protein	47.7256	34.4056	29.1172	26.8693	27.8692	27.7371	0	6.05323	16.0763	16.0639	58.3625	38.4484	42.3237	36.7766	43.2059	29.792	0	11.693	29.1959	26.4807
